# Supplementary material for: The Placental Transcriptome in Late Gestational Hypoxia Resulting in Murine Intrauterine Growth Restriction Parallels Increased Risk of Adult Cardiometabolic Disease
Source: Sci Rep. 2019 Feb 4;9:1243. doi: 10.1038/s41598-018-37627-y (PMC6361888; doi:10.1038/s41598-018-37627-y)
Supplement: Supplementary file 2 — Table S1 [file 41598_2018_37627_MOESM2_ESM.xlsx]

## Sheet: Differential expression
title	The placental transcriptome in late gestational hypoxia resulting in murine intrauterine growth restriction predicts adult cardiometabolic disease
authors	Alison Chu, David Casero, Shanthie Thamotharan, Amy Cosi, Madhuri Wadehra, Sherin U. Devaskar
Supplementary Table S2
Differential expression results
Expression columns for each sample are in units of FPKMs.
	LG-RA	Late Gestation Room Air
	LG-H	Lage Gestation Hypoxia
Remaining columns present differential expression results (log2 fold changes and adjusted p-value) for each test
	Pairwise tests	LG-H vs. LG-RA
	Additive tests:	Sex+Condition	Test LG-H vs. LG-RA after correcting for the effect of sex (log2 fold change (MAP): LG-H vs. LG-RA # Wald test p-value: LG-H vs. LG-RA)
		Interaction	Test LG-H vs. LG-RA in a sex-specific manner (log2 fold change (MAP): LG-H vs. LG-RA in males # Wald test p-value: LG-H vs. LG-RA in males)
		Interaction contrast 1	Test LG-H vs. LG-RA in females (log2 fold change (MAP): LG-H vs. LG-RA in females # Wald test p-value: LG-H vs. LG-RA in females)
		Interaction contrast 1	Test LG-H vs. LG-RA in males (log2 fold change (MAP): LG-H vs. LG-RA in males # Wald test p-value: LG-H vs. LG-RA in males)
			LG-RA							LG-H
		Placenta Genotype	Female	Male	Male	Male	Male	Female	Male	Male	Male	Female	Male	Female	Female	Male	Male
Ensembl id	Gene name	PC1 loading	#1	#2	#3	#4	#5	#6	#7	#1	#2	#3	#4	#5	#6	#7	#8	LG-H vs. LG-RA fold change	LG-H vs. LG-RA adjusted p-value	Additive fold	Additive pval	Interaction fold	Interaction pval	Interaction contrast 1 fold	Interaction contrast 1 pval	Interaction contrast 2 fold	Interaction contrast 2 pval
ENSMUSG00000079845.8	Xlr4a	0.000114	13.78	11.26	10.14	10.29	11.41	17.67	12.81	13.73	9.02	14.6	6.82	3.57	3.05	10.13	5.55	0.67	0.048	-0.67	0.0496	1.88	4.48e-05	-2.19	1.75e-08	-0.32	0.194
ENSMUSG00000025889.13	Snca	0.000136	2.29	4.3	6.68	5.63	8.56	5.26	4.41	9.05	6.43	9.22	4.84	14.92	17.87	8.36	9.32	-0.82	0.0177	0.78	0.0251	-1.79	0.000893	2.16	1.34e-06	0.37	0.214
ENSMUSG00000019261.3	Map1s	1.45e-05	12.54	10.7	10.61	10.45	10.14	11.78	10.75	10.52	10.49	11.76	10.62	9.03	10.03	12.8	9.27	0.09	0.322	-0.09	0.336	0.3	0.00162	-0.3	0.000139	0	0.999
ENSMUSG00000025270.13	Alas2	0.00017	29.96	50.1	77.68	70.08	87.17	65.07	59.68	102.07	85.62	114.38	47.53	165.05	208.4	108.28	116.85	-0.81	0.0118	0.78	0.0179	-1.62	0.00186	2.02	2.88e-06	0.4	0.165
ENSMUSG00000024862.16	Klc2	3.82e-05	12.12	8.2	8.28	8.05	7.56	10.46	8.5	9.66	8.26	7.85	9.25	8.7	9.49	8.25	9.96	-0.08	0.64	0.08	0.68	0.5	0.00273	-0.26	0.0623	0.24	0.00974
ENSMUSG00000063268.12	Parp10	1.02e-05	15.99	10.87	11.03	11.09	10.52	12.64	12.54	11.92	12.86	11.9	12.68	10.45	11.45	14.61	11.14	0	1	0.01	1	0.49	0.00308	-0.33	0.0157	0.16	0.0873
ENSMUSG00000026646.16	Suv39h2	0.000155	8.68	11.34	7.18	5.79	7.15	12.11	7.9	6.84	10.33	4.51	5.97	3.22	3.36	12.11	3.65	0.5	0.132	-0.51	0.132	1.41	0.00361	-1.61	6.52e-05	-0.2	0.456
ENSMUSG00000073940.3	Hbb-bt	0.000109	589.43	1193.51	1762.12	1383.91	2157.19	1648.91	1435.89	1995.45	1436.8	2284.74	781.52	3131.25	4090.87	1868.26	2139.02	-0.54	0.159	0.51	0.177	-1.68	0.00512	1.73	0.000521	0.05	0.883
ENSMUSG00000013419.7	Zfp651	9.62e-06	12.06	8.88	8.45	8.6	8.14	10.45	9.98	8.43	8.88	9.93	8.74	7.31	8.88	9.9	8.37	0.12	0.473	-0.12	0.444	0.43	0.00584	-0.42	0.00118	0.01	0.901
ENSMUSG00000043366.15	Olfr78	0.000329	1.5	0.75	1.3	0.57	0.68	0.31	0.66	4.78	1.1	1.06	3.22	0.4	1.34	0.79	20.66	-1.12	0.00739	1.13	0.00723	3.34	0.00785	-0.01	0.991	3.33	1.66e-06
ENSMUSG00000032093.7	Cd3e	2.42e-05	0.04	0.1	0.11	0.14	0.09	0.04	0.09	0.04	0.02	0.02	0	0.11	0.12	0.04	0.04	0.34	1	-0.33	1	-3.62	0.00797	1.54	0.151	-2.08	0.0134
ENSMUSG00000027534.16	Snx16	4.51e-07	3.41	4.57	5.74	5.33	3.86	3.67	5.51	3.98	3.83	5.22	3.76	4.28	4.51	3.5	3.82	0.13	0.627	-0.12	0.645	-0.7	0.00881	0.37	0.0988	-0.33	0.0245
ENSMUSG00000044468.14	Fam46c	6.5e-05	15.59	16.97	16.82	17.52	15.22	17.25	14.14	21.02	20.85	23.06	15.77	24.44	28.09	21.04	17.79	-0.43	0.00312	0.41	0.00149	-0.46	0.0103	0.73	1e-06	0.27	0.00776
ENSMUSG00000025650.12	Col7a1	2.53e-05	5.93	2.41	1.58	2.44	1.26	2.21	1.97	3.01	3.23	2.45	2.06	1.45	2.54	3.68	1.67	0.07	0.855	-0.05	0.92	1.38	0.0127	-0.97	0.0335	0.4	0.192
ENSMUSG00000023999.14	Kif6	6.24e-06	0.27	0.18	0.16	0.17	0.27	0.2	0.14	0.34	0.18	0.28	0.27	0.11	0.09	0.26	0.22	-0.04	1	0.03	1	1.69	0.0135	-1.21	0.0387	0.48	0.175
ENSMUSG00000045232.4	Rln3	1.18e-05	0	0.36	0.32	0.51	0.15	0	0.62	0.27	0	0	0.3	0.59	0.27	0.41	0.12	0.02	1	-0.01	1	-5.26	0.0144	4.14	0.0278	-1.12	0.28
ENSMUSG00000027996.13	Sfrp2	0.000223	0.72	0.66	1.18	0.63	0.31	0.29	0.51	1.82	1.33	1.26	2.28	0.49	0.32	0.55	10.85	-1.11	0.00974	1.2	1	2.97	0.0146	-0.24	0.813	2.73	2.49e-05
ENSMUSG00000036885.14	Arhgef26	7.7e-06	1.61	1.82	1.98	1.76	3.04	1.76	2.3	2.11	1.68	1.82	1.76	2.41	2.63	1.76	2	-0.08	0.835	0.08	0.797	-0.8	0.0147	0.63	0.0197	-0.17	0.366
ENSMUSG00000048965.9	Mrgpre	5.73e-05	5.05	7.13	5.1	5.53	5.34	5.03	4.64	3.8	3.93	5.1	4	4.65	5.46	5.09	3.52	0.29	0.0794	-0.3	0.0726	-0.55	0.015	0.06	0.751	-0.49	0.000125
ENSMUSG00000078716.9	Tmem8b	2.49e-05	3.36	3.28	2.66	2.78	3.03	3.66	2.84	3.22	2.68	3.18	3.03	2.46	2.44	3.22	2.53	0.13	0.436	-0.13	0.45	0.48	0.0155	-0.46	0.00488	0.02	0.876
ENSMUSG00000039497.8	Dse	1.25e-06	6.54	7.51	7.28	8.73	7.14	6.88	7.2	7.24	6.63	7.96	5.73	7.72	7.65	5.98	6.6	0.03	0.853	-0.03	0.861	-0.42	0.0164	0.25	0.0794	-0.16	0.0909
ENSMUSG00000019987.8	Arg1	0.000219	1.37	5.92	3	7.99	3.39	2.13	4.21	5.54	6.68	1.42	12.38	18.67	5.04	2.78	12.16	-1.01	0.00874	1.02	0.00787	-1.88	0.0171	2.85	1.51e-05	0.97	0.0247
ENSMUSG00000024121.13	Atp6v0c	1.19e-05	8.71	5.14	5.81	5.53	6.87	7.41	5.7	6.6	5.7	6.97	6.8	5.48	6.6	6.48	6.57	-0.01	1	0.01	0.952	0.55	0.0182	-0.36	0.0595	0.19	0.154
ENSMUSG00000003545.3	Fosb	9.59e-05	2.66	3.58	3.76	2.98	2.87	3.54	2.83	5.24	6.58	4.83	5.08	3.52	3.48	3.8	5.2	-0.62	0.000877	0.62	0.000123	0.6	0.0187	0.23	0.275	0.83	3.42e-09
ENSMUSG00000097643.1	A130051J06Rik	3.08e-05	0.36	0.79	0.58	1.01	0.85	0.31	0.41	0.7	0.78	0.48	0.33	0.79	0.76	0.7	0.27	-0.01	1	0.01	1	-1.73	0.0187	1.26	0.0413	-0.47	0.24
ENSMUSG00000038871.5	Bpgm	0.000122	8.6	10.12	12.59	13.61	17.32	13.94	10.62	14.87	14.84	15.69	9.08	25.08	33.11	17.84	22	-0.62	0.042	0.6	0.0474	-1.12	0.0192	1.41	0.000356	0.3	0.265
ENSMUSG00000038637.15	Lrrc56	4.48e-05	2.06	1.61	1.44	1.72	1.84	1.97	1.61	1.67	1.66	1.41	1.33	1.16	1.32	2.37	1.32	0.26	0.109	-0.26	0.134	0.54	0.0196	-0.64	0.000862	-0.1	0.443
ENSMUSG00000026694.19	Mettl13	1.99e-05	2.04	1.68	1.86	1.5	1.72	2.06	1.59	1.9	2.11	2.01	1.9	1.72	1.8	2.24	1.81	-0.12	0.432	0.12	0.429	0.42	0.0197	-0.16	0.273	0.26	0.0115
ENSMUSG00000024170.15	Telo2	1.5e-05	2.68	1.92	2.17	2.25	1.88	2.32	2	2.46	2.27	2.05	2.39	1.91	2.23	2.63	2.02	-0.07	0.872	0.07	0.697	0.42	0.0197	-0.22	0.139	0.2	0.0489
ENSMUSG00000072572.8	Slc39a2	6.9e-05	2.46	3.08	1.97	2.85	3.85	2.47	2.99	2.63	2.15	2.67	1.51	3.01	2.98	1.77	1.46	0.23	0.458	-0.24	0.432	-0.91	0.0204	0.34	0.296	-0.57	0.00984
ENSMUSG00000010936.11	Vac14	7.21e-06	7.97	6.24	5.89	6.04	5.8	6.62	6	6.39	6.33	6.28	6.34	5.79	6.59	6.86	5.95	-0.02	0.932	0.02	0.959	0.29	0.0217	-0.18	0.0796	0.11	0.133
ENSMUSG00000024588.8	Fech	7.37e-05	27.62	34.24	38.65	33.71	39.2	38.2	33.82	38.97	37.27	37.67	34.75	52.66	50.58	40.91	44.21	-0.33	0.041	0.32	0.0691	-0.55	0.0224	0.71	0.000376	0.16	0.232
ENSMUSG00000078452.10	Raet1d	2.3e-05	0.74	0.74	0.66	0.78	3.12	0.59	1.05	0.28	0.42	1.24	0.93	1.72	1.3	0.93	0.51	0.18	1	-0.18	1	-2.47	0.0237	1.25	0.162	-1.22	0.0516
ENSMUSG00000006574.15	Slc4a1	8.34e-05	1.66	2.79	3.15	3.45	3.92	4.75	3.42	5.9	3.57	6.66	1.77	8.77	9.45	5.16	3.91	-0.63	0.127	0.6	0.0945	-1.33	0.0246	1.55	0.00159	0.22	0.509
ENSMUSG00000079677.2	Fdx1l	1.23e-06	0.99	0.33	0.59	0.47	0.84	1.06	0.57	1.26	0.85	0.84	1.96	0	0.25	1.26	0.91	-0.17	1	0.16	1	4.1	0.0256	-2.92	0.0812	1.18	0.117
ENSMUSG00000024480.7	Ap3s1	9.25e-06	23.46	25.93	26.41	27.24	23.44	23.54	26.1	22.1	20.38	22.14	24.27	23.98	26.98	20.39	19.68	0.09	0.559	-0.09	0.554	-0.39	0.0258	0.17	0.229	-0.22	0.0283
ENSMUSG00000062329.4	Cytl1	0.000108	0.08	0	0.09	0	0	0.16	0.09	0.69	0	0	0.43	0	0.08	0	2.09	-0.66	0.151	0.65	0.173	6.13	0.0261	-1.53	0.511	4.59	0.00163
ENSMUSG00000032680.11	6820408C15Rik	7.32e-06	0	0.1	0.04	0.1	0.12	0	0.13	0.04	0.17	0.04	0.08	0.08	0.19	0.11	0.07	-0.25	1	0.24	1	-4.46	0.0261	4.31	0.0165	-0.15	0.867
ENSMUSG00000078784.8	1810022K09Rik	2.76e-05	7.16	5.2	5.57	4.94	6.15	5.25	5.83	5.55	4.64	4.92	5.41	3.1	4.42	5.35	5.1	0.23	0.277	-0.23	0.287	0.62	0.0281	-0.67	0.00436	-0.05	0.739
ENSMUSG00000040420.14	Cdh18	2.38e-05	0.03	0	0	0	0	0.03	0.02	0.03	0.13	0.02	0.07	0	0.02	0.02	0.01	-0.46	0.483	0.42	0.602	5.57	0.0286	-1.93	0.366	3.63	0.00829
ENSMUSG00000078490.9	Cfap74	1.91e-05	0.54	0.46	0.59	0.38	0.49	0.48	0.46	0.39	0.43	0.36	0.46	0.27	0.26	0.57	0.45	0.29	0.268	-0.3	0.258	0.79	0.0287	-0.88	0.00389	-0.09	0.648
ENSMUSG00000073568.1	Arl14epl	2.62e-05	0.14	0.38	0.25	0.3	0.48	0.19	0.24	0.18	0.2	0.2	0.04	0.31	0.36	0.07	0.2	0.23	0.855	-0.22	0.753	-2.12	0.03	1.08	0.18	-1.04	0.0609
ENSMUSG00000028976.10	Slc2a5	1.38e-05	0.64	0.47	0.31	0.45	0.12	0.8	0.18	0.42	0.45	0.54	0.54	0.17	0.4	0.74	0.22	0.12	0.999	-0.11	0.93	1.73	0.0301	-1.29	0.0506	0.45	0.324
ENSMUSG00000063687.3	Pcdhb5	5.6e-05	0.27	0.08	0.05	0.04	0	0.02	0.02	0.11	0.1	0.09	0.17	0.07	0.04	0.15	0.21	-0.34	0.995	0.32	0.913	3.31	0.031	-1.34	0.284	1.97	0.0264
ENSMUSG00000083012.8	Fam220a	3.01e-05	18.25	18.07	17.22	18.02	20.26	18.99	18.6	16.21	15.64	18.81	13.21	17.21	21.05	20.38	15.09	0.12	0.396	-0.14	0.311	-0.34	0.0314	0.09	0.483	-0.25	0.00508
ENSMUSG00000031903.7	Pla2g15	6.46e-06	17.78	16.28	15.83	21.99	18.8	19.44	20.18	18.73	14.33	20.66	14.96	20.83	23.64	13.61	16.17	-0.01	0.914	-0.01	1	-0.48	0.0329	0.31	0.0969	-0.17	0.176
ENSMUSG00000073400.6	Trim10	3.3e-05	0.94	1.53	0.84	1.64	1.1	1.68	1.88	1.57	1.07	2.23	0.49	2.66	3.15	1.47	1.6	-0.31	0.504	0.28	0.552	-1.39	0.033	1.2	0.0249	-0.19	0.613
ENSMUSG00000032478.14	Nme6	2.7e-06	4.03	3.56	3.63	3.99	4.75	5.13	4.16	5.07	3.75	3.9	4.19	2.77	3.69	4.4	4.44	0.02	1	-0.02	0.93	0.61	0.0332	-0.45	0.0607	0.16	0.305
ENSMUSG00000038542.14	Pcid2	2.55e-05	12.75	11.75	10.2	10.32	11.55	10.48	10.02	11	10.47	10.67	9.99	8.27	9.2	10.93	9.94	0.12	0.361	-0.12	0.382	0.34	0.0334	-0.35	0.00823	-0.01	0.902
ENSMUSG00000036377.18	C530008M17Rik	9.51e-06	0.05	0.06	0.07	0.13	0.09	0.07	0.08	0.06	0.04	0.09	0.02	0.12	0.07	0.05	0.05	0.24	0.81	-0.24	0.716	-1.79	0.0334	0.8	0.241	-0.99	0.0442
ENSMUSG00000074283.5	Zfp109	5.83e-06	1.22	1.27	1.15	1.19	0.79	1.32	1.36	0.98	1.04	1.59	1.26	0.66	0.65	0.83	1.12	0.24	0.412	-0.25	0.409	0.89	0.0335	-0.9	0.0102	-0.02	0.936
ENSMUSG00000027868.11	Tbx15	2.7e-05	0.46	0.29	0.17	0.2	0.4	0.4	0.14	0.36	0.5	0.22	0.36	0.22	0.16	0.28	0.16	-0.02	1	0.02	1	1.67	0.0342	-1.13	0.0868	0.55	0.211
ENSMUSG00000068479.5	Mfap1a	4.26e-05	11.96	14.13	13.18	12.52	11.08	10.47	12.42	10.32	10.22	12.28	9.87	10.69	11.24	10.13	8.14	0.23	0.0496	-0.23	0.072	-0.38	0.0354	0.02	0.875	-0.35	0.000439
ENSMUSG00000047496.6	Rnf152	2.33e-06	0.32	0.36	0.36	0.34	0.3	0.21	0.36	0.4	0.32	0.46	0.23	0.42	0.43	0.25	0.23	-0.12	0.744	0.11	0.761	-0.91	0.0359	0.74	0.0395	-0.17	0.48
ENSMUSG00000042256.4	Ptchd4	3.21e-05	0.03	0.03	0.04	0.12	0.04	0	0.05	0.05	0.04	0.01	0	0.06	0.12	0.02	0	-0.02	1	0.02	1	-3.77	0.0362	2.5	0.096	-1.27	0.201
ENSMUSG00000020740.13	Gga3	3.48e-06	7.03	5.55	6.4	5.61	5.85	6.64	4.85	6.24	5.95	6.03	5.81	4.8	6.34	6.69	5.86	-0.01	0.898	0.01	0.997	0.37	0.0363	-0.24	0.0936	0.12	0.209
ENSMUSG00000026532.7	Spta1	4.33e-05	0.15	0.18	0.19	0.16	0.19	0.25	0.27	0.29	0.23	0.34	0.09	0.43	0.6	0.26	0.25	-0.56	0.161	0.54	0.14	-1.24	0.0376	1.42	0.00358	0.18	0.601
ENSMUSG00000022296.8	Baalc	4.65e-05	0.27	0.18	0	0	0	0.43	0.15	0.14	0.31	0.3	0.15	0	0.14	0.14	1.49	-0.35	0.704	0.32	0.825	5.42	0.0378	-2.27	0.3	3.15	0.0268
ENSMUSG00000095105.1	Edaradd	2.22e-05	0.05	0.05	0.11	0.04	0.09	0.07	0.09	0.04	0.03	0.03	0.03	0.06	0.13	0.03	0.02	0.26	0.846	-0.27	0.696	-2.07	0.0382	0.79	0.318	-1.28	0.0359
ENSMUSG00000061462.16	Obscn	1.22e-05	0.08	0.05	0.03	0.04	0.03	0.09	0.03	0.03	0.06	0.03	0.05	0.02	0.07	0.05	0.08	-0.05	1	0.06	1	1.53	0.0384	-0.9	0.137	0.63	0.137
ENSMUSG00000037708.16	Spag6	5.66e-05	0.26	0.58	0.37	0.41	0.35	0.27	0.29	0.21	0.15	0.49	0.2	0.2	0.44	0.34	0.07	0.54	0.211	-0.53	0.252	-1.64	0.0399	0.32	0.619	-1.32	0.00505
ENSMUSG00000020973.7	Dnaaf2	3.93e-05	4.12	4.92	4.74	4.55	5.64	4.43	5.27	4.18	4.4	4.05	3.94	4.23	5.17	3.94	3.15	0.15	0.428	-0.15	0.438	-0.51	0.0401	0.19	0.354	-0.32	0.0222
ENSMUSG00000103567.1	Pcdhga5	4.07e-06	1.24	0.83	0.95	0.99	0.77	1.32	0.94	0.72	0.63	1.09	1.03	0.62	0.62	0.87	1.08	0.27	0.428	-0.27	0.433	0.99	0.0402	-0.99	0.0139	0	0.992
ENSMUSG00000058589.14	Anks1b	1.98e-05	0.02	0.05	0.06	0.02	0.11	0.02	0.03	0.03	0.03	0.02	0.04	0.06	0.04	0.03	0.03	0.15	1	-0.14	0.892	-2.16	0.0406	1.33	0.134	-0.83	0.145
ENSMUSG00000050668.9	Gpatch11	4.78e-06	5.56	4.63	4.67	4.77	5.1	5.14	3.99	4.76	4.58	4.79	5.16	4.18	4.37	5.35	4.86	0.01	1	-0.01	0.982	0.38	0.0406	-0.27	0.079	0.11	0.29
ENSMUSG00000027078.14	Ube2l6	0.000139	15.13	11.4	16.82	22.05	18.41	15.14	15.09	22.38	19.33	22.02	15.83	30.9	36.23	21.37	28.7	-0.64	0.00751	0.62	0.0108	-0.79	0.0416	1.2	0.000174	0.42	0.0535
ENSMUSG00000047508.9	Mbd3l2	2.73e-05	0.1	0.09	0.08	0.1	0.04	0.04	0.04	0.04	0	0.2	0	0.11	0.21	0.07	0	0.06	1	-0.08	1	-3.88	0.0417	1.25	0.361	-2.63	0.0477
ENSMUSG00000009292.17	Trpm2	0.000115	0.23	0.57	0.2	3.22	0.2	4.51	0.36	2.1	3.6	4.26	0.26	0.18	0.33	0.15	0.25	0.07	0.926	-0.07	0.922	3.99	0.0418	-3.19	0.0503	0.8	0.463
ENSMUSG00000031981.7	Capn9	4.67e-05	0.06	0.27	0.42	0.3	0.23	0	0.37	0.18	0.2	0.1	0.36	0.06	0.26	0.09	0	0.17	0.928	-0.17	1	-3.29	0.0419	2.51	0.0831	-0.78	0.278
ENSMUSG00000050197.5	Rhox13	4.54e-05	1.21	0	0	0	0.11	3.87	0	0.75	0.32	2.72	0	0	0.94	0	0	0.14	1	-0.19	1	5.64	0.0419	-2.43	0.26	3.2	0.0648
ENSMUSG00000032243.8	Itga11	2.49e-05	2.13	1.24	1.98	1.74	1.41	1.56	1.42	1.49	1.3	1.46	1.22	1.08	0.83	1.59	1.29	0.38	0.0952	-0.37	0.11	0.69	0.0421	-0.89	0.00188	-0.19	0.311
ENSMUSG00000029922.15	Mkrn1	1.03e-05	41.19	44.71	45.87	40.59	57.59	44.14	44.83	42.86	45.84	49.05	38.82	46.54	55.02	45.49	40.98	-0.03	0.872	0.02	0.876	-0.41	0.0424	0.3	0.0703	-0.11	0.344
ENSMUSG00000020297.10	Nsg2	1.6e-05	0.09	0.02	0	0	0.06	0.02	0.02	0.13	0.02	0	0.02	0	0	0	0.03	-0.04	1	0.04	1	5.21	0.0436	-3.91	0.0786	1.3	0.322
ENSMUSG00000052595.6	A1cf	6.03e-05	0.08	0	0.02	0.02	0	0.08	0.04	0.02	0.15	0	0.2	0.04	0.06	0.02	0.09	-0.59	0.45	0.55	0.442	3.35	0.0438	-0.61	0.642	2.75	0.00799
ENSMUSG00000045281.5	Gpr20	3.31e-05	0.88	0.28	0.17	0.46	0.32	0.38	0.36	0.64	0.96	0.79	0.52	0.5	0.43	0.32	0.61	-0.47	0.33	0.46	0.322	1.5	0.0439	-0.38	0.535	1.12	0.0087
ENSMUSG00000050017.11	Pitpnb	1.69e-05	41.14	44.21	41.65	42.53	42.53	38.84	42.66	43.01	43.01	46.09	35.15	41.16	44.68	40.18	34.48	0.01	0.871	-0.01	0.839	-0.25	0.044	0.16	0.127	-0.09	0.18
ENSMUSG00000026109.14	Tmeff2	3.91e-05	0.09	0.03	0.01	0.02	0	0.04	0.04	0.04	0	0.01	0.07	0.01	0.01	0	0.08	-0.11	1	0.1	1	3.74	0.0446	-2.35	0.138	1.39	0.155
ENSMUSG00000059921.15	Unc5c	7.02e-05	0.08	0.03	0.08	0.05	0.06	0.06	0.05	0.08	0.06	0.05	0.11	0.04	0.05	0.08	0.18	-0.48	0.374	0.47	0.327	1.6	0.0449	-0.53	0.432	1.07	0.0131
ENSMUSG00000037843.6	Vstm2l	4.92e-05	0	0	0.27	0.16	0	0	0.2	0.06	0	0.13	0	0.31	0.17	0.17	0.16	-0.1	1	0.08	1	-5.66	0.045	4.56	0.0564	-1.11	0.463
ENSMUSG00000029670.12	Ing3	9.64e-06	3.4	3.13	3.29	3	2.85	3.63	2.77	3.59	3.33	3.16	3.23	2.97	2.97	3.53	2.98	-0.06	0.73	0.06	0.721	0.36	0.0453	-0.19	0.204	0.17	0.0904
ENSMUSG00000078923.10	Ube2v1	3.08e-05	1.66	0.61	1.08	0.42	0.17	1.45	0.52	1.84	0.86	0.51	1.7	0.5	1.37	0.31	1.11	-0.36	0.514	0.36	0.849	2.04	0.0458	-0.68	0.409	1.36	0.0248
ENSMUSG00000024155.7	Meiob	2.71e-06	0.18	0.18	0.11	0.3	0.05	0.34	0.05	0.18	0.31	0.25	0.31	0.05	0.05	0.14	0.12	0.01	1	-0.01	1	3.13	0.0459	-2.39	0.0828	0.74	0.323
ENSMUSG00000070953.13	Rabepk	1.08e-05	2.83	3.16	2.45	3.52	2.94	2.8	3.04	2.34	2.7	3.43	2.62	3.08	3.26	2.43	2.4	0.07	0.775	-0.08	0.701	-0.45	0.0461	0.23	0.226	-0.23	0.0785
ENSMUSG00000020178.5	Adora2a	6.51e-06	2.52	1.91	3.74	3.53	3.12	1.74	2.24	2.01	2.46	2.73	2.41	2.74	2.84	2.2	1.91	0.11	0.782	-0.11	0.756	-0.82	0.0461	0.45	0.189	-0.37	0.105
ENSMUSG00000032348.6	Gsta4	0.000114	1	1.68	0.67	1.88	1.63	1.47	1.57	2.03	1.78	0.98	2.4	0.89	0.76	0.83	8.9	-0.65	0.159	0.68	1	1.95	0.0472	-0.52	0.53	1.43	0.00663
ENSMUSG00000044024.15	Rell2	2.6e-05	0.82	1.4	0.51	0.8	0.63	0.94	0.86	0.76	1.23	0.44	0.92	0.36	0.43	0.8	0.72	0.13	0.831	-0.14	0.842	1.26	0.0472	-1.1	0.0419	0.16	0.63
ENSMUSG00000041134.15	Cyyr1	3.14e-05	1.47	1.98	2.22	2.02	2.11	1.36	1.32	2.21	1.88	2.36	1.55	1.86	2.1	1.99	1.14	-0.05	0.897	0.05	0.854	-0.69	0.0473	0.54	0.0615	-0.15	0.44
ENSMUSG00000036661.13	Dennd3	4.32e-05	3.4	3.02	2.81	3.37	3.7	2.7	2.85	3.19	2.6	3.46	1.95	2.93	4.21	3	2.18	0.09	0.948	-0.11	0.681	-0.59	0.0474	0.28	0.253	-0.31	0.0653
ENSMUSG00000043243.15	Fam129c	2.88e-05	0.82	0.48	0.8	0.47	0.71	0.72	0.33	0.54	0.66	0.43	0.57	0.37	0.27	0.66	0.4	0.31	0.506	-0.31	0.713	1.2	0.0481	-1.21	0.0169	-0.02	0.959
ENSMUSG00000056383.10	AI987944	1.28e-05	2.03	2.62	2.63	3.11	2.35	1.91	2.08	2	2.22	1.89	1.96	2.48	2.05	2.61	1.92	0.13	0.593	-0.12	0.61	-0.55	0.0485	0.25	0.273	-0.3	0.0562
ENSMUSG00000028351.5	Brinp1	8.4e-07	0.01	0.03	0.03	0.04	0.04	0.03	0.01	0.05	0.08	0.01	0.04	0	0	0.04	0.08	-0.26	1	0.29	1	3.94	0.0485	-2.95	0.111	0.99	0.189
ENSMUSG00000034855.13	Cxcl10	1.35e-05	1.81	0.92	0.93	1.46	0.49	0.86	0.71	1.04	0.92	0.7	0.88	0.45	0.66	0.38	0.77	0.28	0.491	-0.28	0.57	1.25	0.0489	-1.22	0.0218	0.04	0.92
ENSMUSG00000050830.17	Vwc2	5.45e-06	0.06	0.02	0.03	0.03	0.03	0.01	0.07	0.05	0.04	0.01	0	0	0	0.06	0.09	0.06	1	-0.06	1	4.33	0.0491	-3.91	0.0472	0.42	0.669
ENSMUSG00000038145.17	Snrk	1.59e-05	11.01	11.07	13.36	11.94	12.75	9.67	9.9	12.77	11.25	12.25	11.23	12.44	12.95	11.05	10.8	-0.11	0.431	0.11	0.489	-0.35	0.0493	0.35	0.0157	0.01	0.944
ENSMUSG00000028906.16	Epb41	1.97e-05	9.64	12.4	11.41	10.89	15.55	12.67	11.12	14.63	11.91	12.79	8.42	14.12	16.58	12.18	9.97	-0.11	0.652	0.1	0.774	-0.6	0.0496	0.51	0.0444	-0.09	0.598
ENSMUSG00000060862.9	Zbtb40	8.84e-06	2.73	2.2	2.29	2.32	2.18	2.51	2.57	2.54	2.49	2.59	2.29	1.97	2.39	2.31	2.37	-0.01	0.972	0.01	0.918	0.32	0.0511	-0.21	0.124	0.11	0.226
ENSMUSG00000074736.10	Syndig1	8.55e-05	0.07	0	0.08	0.1	0	0.11	0	0.21	0	0.16	0.28	0.04	0	0.07	0.51	-0.44	0.583	0.41	0.595	5.04	0.0522	-2.22	0.322	2.82	0.0308
ENSMUSG00000047940.13	Stpg2	3.16e-06	0	0.06	0.06	0.11	0.16	0.03	0.06	0.07	0.03	0.16	0.05	0.11	0.07	0	0.04	0.03	1	-0.03	1	-3.73	0.0524	2.9	0.0946	-0.83	0.317
ENSMUSG00000048138.9	Dmrt2	6.8e-05	0.8	1.59	1.42	2.08	1.86	0.89	1.14	1.73	1.39	1.55	1.09	1.1	1.75	1.93	0.35	0.12	0.822	-0.11	0.827	-1.28	0.0534	0.8	0.151	-0.49	0.183
ENSMUSG00000078566.8	Bnip3	2.71e-05	37.86	49.36	61.09	51.06	56.54	42.13	45.57	39.74	40.17	36.25	48.79	49.64	49.8	38.22	55.51	0	1	0.01	1	-0.51	0.0536	0.37	0.0934	-0.14	0.335
ENSMUSG00000074818.12	Pdzd7	1.32e-05	0.54	0.55	0.46	0.44	0.32	0.63	0.49	0.49	0.36	0.25	0.52	0.25	0.39	0.45	0.66	0.06	0.944	-0.06	1	1.06	0.0548	-0.82	0.0769	0.24	0.422
ENSMUSG00000028137.9	Celf3	1.31e-05	0.01	0.02	0.04	0.03	0.01	0	0.03	0.01	0	0.01	0.01	0.03	0.04	0.01	0	0.15	1	-0.14	1	-4.46	0.0555	2.4	0.21	-2.06	0.12
ENSMUSG00000023967.9	Mrps18a	1.94e-05	11.34	9.13	8.13	9.6	8.72	9.98	9.41	8.88	10.49	8.77	10.55	8.25	10.2	9.82	9.75	-0.08	0.639	0.08	0.598	0.34	0.0558	-0.15	0.295	0.18	0.0623
ENSMUSG00000031385.14	Plxnb3	5.3e-06	0.03	0.05	0.05	0.04	0.06	0.02	0.05	0	0.01	0.05	0.07	0.06	0.1	0.08	0.02	-0.03	1	0.02	1	-2.61	0.0563	1.65	0.138	-0.96	0.227
ENSMUSG00000015879.8	Fam184b	0.000345	0	0.01	0.08	0.02	0.03	0	0	0.55	0.36	0.07	1.39	1.26	0.32	0	1.24	-2.75	9.3e-15	2.65	1.59e-13	-3.58	0.0565	8.64	4.91e-07	5.06	3.2e-11
ENSMUSG00000030309.16	Caprin2	2.74e-05	1.23	0.85	0.87	0.9	0.76	1.02	0.76	0.92	0.75	0.79	0.81	0.66	0.88	0.99	0.65	0.18	0.361	-0.18	0.322	0.45	0.0566	-0.49	0.0116	-0.04	0.763
ENSMUSG00000026708.16	Cenpl	1.64e-05	0.97	0.65	0.85	0.81	0.67	1.03	0.71	0.93	0.96	0.94	0.87	0.83	0.74	0.74	0.74	-0.09	0.72	0.1	0.711	0.58	0.0567	-0.29	0.242	0.29	0.0977
ENSMUSG00000091680.2	Klhdc7b	6.9e-05	0.19	0.1	0.09	0.17	0.34	0.08	0.08	0.3	0.17	0.04	0.13	0	0	0.15	0	0.22	1	-0.23	1	4.07	0.0568	-4.14	0.0315	-0.08	0.934
ENSMUSG00000025202.7	Scd3	1.71e-06	0.33	0.53	0.31	0.45	0.27	0.19	0.3	0.33	0.15	0.35	0.5	0.53	0.53	0.2	0.18	-0.13	1	0.12	1	-1.43	0.0568	1.1	0.0758	-0.33	0.436
ENSMUSG00000039754.10	Alkbh4	3.35e-05	9.43	7.08	7.22	6.22	7.01	8.14	7.15	7.99	6.95	8.05	6.69	5.39	7.16	7.31	5.36	0.13	0.5	-0.13	0.488	0.43	0.0571	-0.43	0.0215	0	0.995
ENSMUSG00000050855.16	Zfp940	1.98e-05	0.37	0.39	0.29	0.37	0.22	0.68	0.38	0.34	0.23	0.35	0.35	0.28	0.13	0.39	0.24	0.42	0.319	-0.41	0.478	1.17	0.0572	-1.3	0.0108	-0.13	0.698
ENSMUSG00000028179.12	Cth	1.99e-05	0.62	0.58	0.42	0.99	0.86	0.78	0.87	0.63	0.4	0.64	0.34	0.68	1.28	0.58	0.5	0.12	1	-0.15	0.828	-1.17	0.0572	0.54	0.282	-0.63	0.0781
ENSMUSG00000057278.8	Snrpg	6.27e-06	6.14	4.68	4.27	4.16	4.92	4.13	3.83	3.49	3.8	4.24	6.33	3.22	3.05	4.08	4.37	0.12	0.712	-0.12	0.697	0.74	0.0576	-0.65	0.0449	0.09	0.681
ENSMUSG00000043572.7	Pars2	3.56e-05	3.43	3.91	3.94	3.48	3.83	3.16	4.11	3.05	3.28	4.03	3.55	3.49	3.62	3.84	2.2	0.16	0.406	-0.16	0.429	-0.48	0.0577	0.17	0.427	-0.32	0.027
ENSMUSG00000056078.5	Lipm	6.11e-05	0.29	0.16	0.14	0.44	0.17	0.72	0.23	0.24	0.13	0.13	0.03	0	0.09	0.18	0.11	0.84	0.08	-0.81	0.0871	2.63	0.0579	-3.44	0.00422	-0.8	0.249
ENSMUSG00000026649.14	Cfap126	2.07e-05	1.82	1.09	1	1.09	1.03	1.87	1.26	1.12	1.4	1.38	1.32	1.25	1.44	1.22	1.46	-0.06	0.921	0.07	0.836	0.72	0.058	-0.4	0.195	0.32	0.149
ENSMUSG00000037217.15	Syn1	4.69e-05	0.44	0.12	0.21	0.25	0.07	0.26	0.25	0.38	0.2	0.2	0.27	0.19	0.22	0.09	0.42	-0.26	0.775	0.25	0.958	1.56	0.0588	-0.69	0.308	0.87	0.064
ENSMUSG00000043923.8	Ccdc84	4.49e-05	6.14	4.35	5.1	4.3	4.89	4.59	3.56	4.78	4.61	3.54	3.85	2.8	4.24	5.4	3.67	0.19	0.385	-0.18	0.391	0.52	0.059	-0.55	0.0162	-0.03	0.846
ENSMUSG00000030160.7	Tmem52b	8.71e-06	0.05	0.62	0.27	0.09	0.6	0.05	0.05	0.14	0.13	0.16	0.16	0.13	0.32	0.19	0.42	0.05	1	-0.04	1	-2.82	0.0594	2.29	0.0767	-0.53	0.481
ENSMUSG00000028197.4	Col24a1	8e-05	0.31	0.19	0.19	0.14	0.16	0.2	0.15	0.22	0.16	0.19	0.41	0.26	0.11	0.2	0.54	-0.46	0.348	0.45	0.516	1.48	0.0595	-0.42	0.517	1.06	0.0155
ENSMUSG00000074817.2	Papolb	1.9e-05	0.09	0.05	0.04	0.05	0.04	0.11	0.1	0.11	0.08	0.08	0.06	0	0.04	0.04	0.05	0.15	1	-0.15	1	2.84	0.0604	-2.4	0.0705	0.43	0.547
ENSMUSG00000023892.7	Zfp51	4.5e-05	3.87	5.92	5.71	5.2	5.92	4.49	5.81	4.92	4.03	4.71	4.43	4.35	3.96	4.05	3.58	0.27	0.13	-0.25	0.115	-0.44	0.0608	0.05	0.804	-0.39	0.00241
ENSMUSG00000059920.9	4930453N24Rik	2.03e-05	5.32	5.77	4.91	5.72	4.85	5.06	5.36	4.61	4.98	5.73	4.73	5.19	5.61	4.97	3.93	0.08	0.531	-0.09	0.544	-0.3	0.0608	0.11	0.38	-0.18	0.0416
ENSMUSG00000067220.12	Cnga1	1.03e-05	0.09	0.11	0.14	0.09	0.03	0.05	0.11	0.08	0.05	0.08	0.05	0.13	0.19	0.07	0.05	-0.1	1	0.08	0.979	-1.77	0.0612	1.2	0.118	-0.58	0.301
ENSMUSG00000068614.7	Actc1	0.000266	1.91	1.47	2.04	1.52	2.32	0.76	1.2	4.54	1.89	1.55	6.28	1.1	2.55	1.31	26.01	-1.22	0.00343	1.28	0.00155	2.1	0.0616	0.5	0.596	2.6	2.62e-05
ENSMUSG00000042814.7	Mcts2	1.73e-05	9.42	5.43	7.65	6.44	5.98	7.23	8.66	6.42	9.09	4.85	8.14	6.2	5.33	8.14	7.03	0	1	0	0.991	0.68	0.0616	-0.47	0.117	0.21	0.309
ENSMUSG00000047342.17	Zfp286	1.37e-06	0.15	0.16	0.15	0.12	0.11	0.22	0.08	0.13	0.15	0.13	0.14	0.11	0.07	0.15	0.15	0.08	1	-0.08	1	1.29	0.0617	-1	0.0835	0.29	0.442
ENSMUSG00000044966.4	Fbxo48	1.14e-06	0.25	0.13	0.11	0.18	0.25	0.41	0.15	0.29	0.25	0.36	0.43	0.07	0.26	0.03	0.2	-0.18	0.79	0.18	1	1.82	0.0618	-0.96	0.237	0.87	0.114
ENSMUSG00000051839.7	Gypa	4.04e-05	0.5	1.22	1.48	1.86	2.9	2.47	1.37	2.1	1.5	3.25	0.75	3.5	4.59	2.1	2.28	-0.41	0.382	0.39	0.41	-1.53	0.0622	1.49	0.0284	-0.04	0.925
ENSMUSG00000002289.15	Angptl4	5.81e-05	8.08	8.2	7.51	10.77	11.25	5.13	9.22	8.6	8.37	8.34	9.04	10.49	10.07	8.17	11.85	-0.22	0.387	0.23	0.368	-0.64	0.0627	0.7	0.0138	0.06	0.739
ENSMUSG00000024105.2	Themis3	4.45e-05	0.04	0	0	0	0.05	0.14	0.05	0.26	0.05	0.1	0.43	0	0.13	0.04	0.2	-0.67	0.26	0.62	0.284	4.01	0.0635	-0.42	0.809	3.6	0.00592
ENSMUSG00000038239.11	Hrc	2.38e-05	0.05	0.11	0.13	0.2	0.31	0.2	0.09	0	0.06	0.06	0.09	0.21	0.19	0.14	0.05	0.31	1	-0.31	0.943	-2.42	0.0641	0.7	0.491	-1.72	0.0357
ENSMUSG00000030884.12	Uqcrc2	6.78e-06	41.18	44.96	46.12	46.03	49.36	41.72	43.02	41.91	42.33	42.08	41.59	41.36	44.48	41.39	40.98	0.04	0.812	-0.03	0.809	-0.2	0.0642	0.11	0.236	-0.09	0.12
ENSMUSG00000048337.3	Npy4r	4.55e-05	0.1	0.38	0.39	0.31	0.35	0.3	0.26	0.27	0.21	0.23	0.16	0.22	0.37	0.39	0.08	0.3	0.631	-0.3	0.595	-1.49	0.0643	0.61	0.362	-0.89	0.0524
ENSMUSG00000051034.7	Zfp11	2.72e-05	0.94	1.41	0.81	0.72	1.15	1.33	0.82	0.97	1.09	0.89	1.21	0.7	0.61	0.63	0.86	0.11	0.801	-0.12	0.755	0.86	0.0643	-0.73	0.0583	0.12	0.627
ENSMUSG00000018995.12	Nars2	4.21e-06	0.81	1.03	1.29	0.98	1.35	0.95	0.91	1.11	1.06	1.05	0.84	1.19	1.12	0.96	0.93	-0.04	0.931	0.05	0.87	-0.58	0.0646	0.45	0.0838	-0.13	0.459
ENSMUSG00000036225.14	Kctd1	0.000171	3.68	2.56	2.38	2.67	1.95	3.32	2.92	4.59	3.77	3.62	4.87	4.82	3.67	2.66	7.51	-0.79	0.000648	0.79	0.00101	0.77	0.0651	0.34	0.323	1.11	1.98e-06
ENSMUSG00000067367.9	Lyar	2.39e-05	8.47	7.42	6.33	6.8	7.65	8.09	6.92	7.32	7.53	7.16	7.73	5.84	7.19	7.74	5.87	0.05	0.776	-0.05	0.775	0.35	0.0653	-0.29	0.0629	0.06	0.588
ENSMUSG00000024660.8	Incenp	3.28e-05	5.69	4.73	4.92	4.57	4.39	5.32	4.22	4.78	4.93	6.06	5.03	4.8	4.59	5.5	5.71	-0.09	0.616	0.09	0.634	0.39	0.0657	-0.17	0.32	0.21	0.0706
ENSMUSG00000069855.9	Slc47a2	5.46e-05	0.12	0	0.15	0.09	0.07	0.27	0	0.22	0.18	0.07	0.07	0.03	0.16	0.16	0.46	-0.41	0.684	0.39	0.778	2.95	0.0662	-0.98	0.456	1.97	0.0326
ENSMUSG00000033740.17	St18	1.58e-06	0	0.04	0	0	0.02	0	0.01	0.01	0.01	0.01	0	0.05	0.02	0.01	0.01	-0.16	1	0.15	1	-5	0.0663	4.15	0.0676	-0.85	0.572
ENSMUSG00000001558.5	Klhl10	1.77e-05	0.04	0.38	0.46	0.36	0.52	0.26	0.12	0.36	0.08	0.2	0.16	0.43	0.25	0.36	0.16	0.18	0.919	-0.17	0.85	-2.16	0.0664	1.25	0.204	-0.91	0.158
ENSMUSG00000006342.14	Susd2	0.000232	15.51	9.13	10.09	10.92	9.02	17.31	15.48	15.65	11.43	8.63	20.86	15.03	16.73	13.57	44.49	-0.65	0.054	0.65	0.0633	1.14	0.0671	0.01	0.99	1.15	0.000952
ENSMUSG00000026417.13	Pigr	0.000661	0.04	0.12	0.58	0.19	0.04	0.06	0.15	5.09	4.11	0.21	10.24	13.37	3.6	0.04	13.32	-2.7	6.42e-14	2.65	1.72e-13	-2.24	0.0672	7.55	1.29e-12	5.31	1.35e-18
ENSMUSG00000079507.10	H2-Q1	1.99e-05	0.15	0.17	0.12	0.12	0.06	0.27	0.09	0.05	0.17	0.28	0.26	0.06	0.1	0.1	0.25	-0.09	1	0.09	1	2.16	0.0673	-1.36	0.172	0.81	0.209
ENSMUSG00000024673.9	Ms4a1	6.22e-07	0.11	0.09	0.09	0.35	0.09	0.07	0.26	0.09	0.01	0.09	0.03	0.14	0.17	0.06	0.12	0.37	0.517	-0.36	0.559	-2.18	0.0674	0.79	0.423	-1.4	0.0399
ENSMUSG00000068122.10	Agtr2	0.000101	0.07	0	0	0	0	0.02	0	0.02	0.08	0	0.18	0.1	0.09	0.02	0.25	-1	0.0338	0.91	0.0609	3.76	0.0684	1.11	0.487	4.87	0.000199
ENSMUSG00000044968.16	Napepld	3.18e-05	3.63	3.87	3.7	4.21	3.8	3.02	4.55	4.15	4.6	3.98	4.86	4.9	4.44	4.34	3.5	-0.24	0.124	0.25	0.135	-0.42	0.0684	0.55	0.00463	0.12	0.34
ENSMUSG00000054708.17	Ankrd24	1.48e-05	3.52	2.55	2.58	2.9	2.98	3.11	2.57	3.5	2.58	2.32	3	1.82	3.22	3.02	2.61	0.01	1	-0.01	1	0.5	0.0684	-0.35	0.123	0.15	0.332
ENSMUSG00000090124.7	Ugt1a7c	0.000157	0.92	0.45	0.95	0.75	0.38	2.37	1.01	1.45	2.14	0.38	2.79	2.68	1.65	0.98	3.08	-0.96	0.00908	0.99	0.00748	1.34	0.0685	0.46	0.448	1.79	2.17e-05
ENSMUSG00000096199.1	Ptrhd1	2.37e-05	3.39	2.42	2.58	2.37	2.5	2.86	2.34	2.38	2.25	2.48	1.92	1.87	2.29	2.89	2.26	0.23	0.182	-0.23	0.167	0.43	0.0686	-0.53	0.00664	-0.1	0.466
ENSMUSG00000036766.12	Dner	1.8e-05	0.13	0.04	0	0.02	0.05	0.05	0	0.13	0.07	0.11	0.04	0.05	0.05	0.08	0.09	-0.37	0.918	0.36	1	2.71	0.0691	-0.77	0.515	1.95	0.0333
ENSMUSG00000061527.6	Krt5	0.000347	0.04	0	4.42	0.04	0.14	0.13	0.18	0.89	0.05	0.36	1.39	13.42	0.28	0.08	5.05	-0.4	0.315	0.38	0.321	-5.42	0.0693	6.46	0.00991	1.04	0.52
ENSMUSG00000041028.15	Ghitm	1.6e-05	63.93	76.77	74.32	74.71	75.42	70.03	68.59	63.64	64.89	68.56	66.71	65.39	67.22	67.22	62.81	0.1	0.21	-0.09	0.3	-0.19	0.0694	0.04	0.638	-0.15	0.0105
ENSMUSG00000024957.8	Kcnk4	6.35e-05	0	0	0.16	0.25	0.05	0	0.05	0.14	0.05	0.05	0.2	0.2	0.18	0.09	0.25	-0.48	0.73	0.46	0.635	-3.88	0.0694	4.53	0.0174	0.65	0.5
ENSMUSG00000024078.6	Ttc27	3.66e-06	5.78	5.48	4.13	5.93	3.93	4.9	4.49	4.53	5.95	5.59	5.19	4.05	3.72	4.1	4.49	0.04	0.907	-0.04	0.878	0.52	0.0697	-0.4	0.0893	0.11	0.47
ENSMUSG00000022651.5	Retnlg	2.03e-05	6.4	1.15	0.51	1.74	0.81	1.06	2.12	1.15	2.42	1.28	1.93	1.41	0.43	0.58	0.52	0.3	0.71	-0.29	0.682	2.21	0.0706	-1.94	0.0548	0.27	0.696
ENSMUSG00000026494.12	Kif26b	3.06e-05	0.59	0.59	0.56	0.56	0.39	0.57	0.33	0.51	0.47	0.61	0.56	0.32	0.49	0.59	0.76	-0.06	0.908	0.06	0.864	0.76	0.0706	-0.46	0.187	0.3	0.201
ENSMUSG00000057176.4	Ccdc189	2.12e-05	1.95	1.27	1.26	1.78	1.45	1.4	1.56	1.58	1.68	1.6	1.57	0.98	1.07	1.42	1.1	0.15	0.606	-0.15	0.606	0.7	0.0709	-0.65	0.0428	0.04	0.839
ENSMUSG00000050035.7	Fhl4	7.33e-05	0.43	0.68	0.7	0.53	1.13	0.39	0.3	0.37	0.42	0.75	0.34	0.4	0.55	0.54	0.19	0.48	0.292	-0.47	0.423	-1.28	0.0713	0.28	0.632	-1	0.0122
ENSMUSG00000030616.15	Sytl2	4.12e-06	0.57	0.62	0.49	0.85	0.52	0.5	0.5	0.7	0.48	0.71	0.63	0.74	0.81	0.71	0.4	-0.14	0.662	0.13	0.683	-0.67	0.0713	0.6	0.0535	-0.08	0.713
ENSMUSG00000036502.14	Tmem255a	2.66e-05	0.19	0.55	0.45	0.13	0.64	0.18	0.26	0.38	0.29	0.19	0.56	0.47	0.62	0.31	0.49	-0.39	0.412	0.39	0.437	-1.46	0.0715	1.61	0.0182	0.15	0.729
ENSMUSG00000051278.12	Zgrf1	1.87e-05	0.37	0.35	0.37	0.21	0.37	0.34	0.29	0.41	0.36	0.32	0.38	0.16	0.3	0.22	0.29	0	1	0	1	0.79	0.0716	-0.55	0.13	0.23	0.328
ENSMUSG00000040410.14	Fbxl4	1.78e-05	5.59	7.12	6.6	6.13	7.26	6.4	6.2	5.94	5.68	5.77	6.3	6.44	6.48	6.13	5.21	0.06	0.704	-0.06	0.708	-0.32	0.0719	0.17	0.268	-0.16	0.115
ENSMUSG00000029275.17	Gfi1	8.49e-06	0.18	0.09	0.16	0.04	0.05	0.25	0.08	0.09	0.1	0.05	0.08	0.05	0.05	0.14	0.08	0.37	0.771	-0.36	0.871	2.22	0.0719	-2.09	0.0425	0.13	0.848
ENSMUSG00000051076.8	Vtcn1	3.56e-05	10.28	12.74	10.15	11.09	19.53	15.97	13.76	16.17	14.04	17.81	11.49	19.6	21.22	8.22	7.61	-0.18	0.634	0.16	0.629	-0.79	0.0722	0.69	0.0573	-0.1	0.692
ENSMUSG00000038670.11	Mybpc2	3.77e-06	0	0.03	0.03	0.04	0.07	0	0.05	0.02	0	0	0	0.02	0.04	0.04	0.04	0.12	1	-0.12	1	-4.46	0.0725	3.09	0.144	-1.37	0.294
ENSMUSG00000036934.9	4921524J17Rik	2.45e-05	7.97	9.01	10.49	10.75	12.39	7.78	8.05	9.14	9.4	9.14	9.05	8.48	9.98	8.31	7.27	0.05	0.851	-0.04	0.885	-0.47	0.0726	0.28	0.188	-0.18	0.207
ENSMUSG00000045362.8	Tnfrsf26	7.29e-06	2.32	2.15	1.97	3.06	1.11	1.33	1.48	1.29	1.2	2.02	1.08	1.98	2.39	1.46	1.39	0.22	0.604	-0.24	0.539	-0.92	0.0727	0.32	0.457	-0.61	0.0373
ENSMUSG00000025766.14	D3Ertd751e	4.87e-05	1.06	1.22	1.37	1.23	1.28	1.06	1.06	0.81	0.83	1.2	0.84	0.93	0.97	1.06	0.73	0.41	0.00874	-0.41	0.0129	-0.48	0.0729	-0.1	0.651	-0.58	0.00013
ENSMUSG00000030704.14	Rab6a	6.14e-06	41.36	51.95	48.59	48.86	52.7	45.08	45.58	44.88	44.89	47.16	47.46	47.23	44.66	43.63	43.16	0.02	0.765	-0.02	0.861	-0.24	0.0732	0.15	0.183	-0.09	0.219
ENSMUSG00000000903.3	Vpreb3	0.000103	0.85	0.38	0.34	0.18	0	0.4	0.22	0.77	0.75	0.64	2.03	0.94	0.96	0.87	1.65	-1.13	0.00821	1.09	0.011	1.99	0.0733	0.65	0.461	2.64	0.000118
ENSMUSG00000025262.8	Fam120c	9.86e-06	1.31	1.09	1.02	1.32	0.88	1.37	0.82	1.51	1.23	1.41	1.21	1.1	1.01	0.99	0.99	-0.11	0.704	0.11	0.707	0.59	0.0734	-0.29	0.292	0.3	0.103
ENSMUSG00000029829.4	Tmem213	0.00059	0	0.26	8.39	0.37	0	0	0.22	12.69	9.11	2.64	33.09	52.09	20.33	0	125.91	-0.72	0.0448	0.72	0.0436	-5.3	0.0738	10.01	0.000106	4.71	0.00121
ENSMUSG00000042870.15	Tom1	3.23e-05	1.66	1.83	1.2	1.42	1.48	2.8	1.56	1.94	1.6	1.08	1.31	0.83	1.53	1.79	1.2	0.21	0.567	-0.21	0.603	0.92	0.0742	-0.86	0.0433	0.06	0.839
ENSMUSG00000032346.7	Ooep	6.45e-05	0.11	0	0.04	0.13	0.04	0.04	0	0.14	0.04	0.08	0.24	0.04	0	0.04	0.42	-0.49	0.58	0.48	0.699	4.18	0.0745	-1.87	0.363	2.3	0.0386
ENSMUSG00000052364.4	B630019K06Rik	3.63e-06	1.54	1.32	1.59	1.88	1.31	1.42	1.79	1.7	1.25	1.82	1.57	1.88	2.16	1.15	0.98	-0.07	0.878	0.06	0.885	-0.68	0.0747	0.51	0.103	-0.17	0.438
ENSMUSG00000028859.14	Csf3r	1.68e-05	3.54	1.42	1.01	1.47	0.96	1.11	1.17	0.9	1.83	1.26	1.31	1.08	1.25	1.54	1.06	0.21	0.675	-0.2	0.648	1.05	0.0749	-0.93	0.0562	0.12	0.718
ENSMUSG00000038624.12	Nepn	6.46e-06	0.13	0	0.05	0.08	0.09	0.18	0.05	0.21	0	0.09	0.14	0	0.04	0.09	0.12	-0.03	1	0.03	1	3.87	0.0749	-2.74	0.148	1.12	0.289
ENSMUSG00000089669.7	Tnfsf13	2.33e-05	4.67	1.04	2.47	1.1	1.91	2.35	1.63	1.84	2.65	3.21	2.63	1.71	2.75	2.11	2.5	-0.12	1	0.13	0.872	1.21	0.0756	-0.6	0.277	0.61	0.125
ENSMUSG00000020719.14	Ddx5	1.06e-05	98.41	92.44	91.86	89.79	83.69	86.81	82.6	100.49	89.02	84.5	88.52	77.65	89.81	91.78	89.34	-0.04	0.625	0.04	0.6	0.2	0.076	-0.09	0.323	0.11	0.0868
ENSMUSG00000001023.10	S100a5	3.38e-05	0.66	1.17	2.09	0.41	1.49	1.17	0.5	0	0.5	0.49	0.25	0.96	1.32	0.67	0.2	0.44	0.725	-0.44	0.693	-2.62	0.0761	0.38	0.73	-2.24	0.0219
ENSMUSG00000039308.5	Ndst2	8.1e-06	22.6	18.07	17.97	21.18	14.85	19.61	17.14	17.26	18.12	19.06	16.61	15.36	17.44	19.56	18.43	0.07	0.633	-0.07	0.678	0.34	0.0763	-0.31	0.0501	0.03	0.791
ENSMUSG00000068452.7	Duox2	4.25e-05	0.09	0.11	0.11	0.15	0.14	0	0.34	0.14	0.14	0.14	0.18	0.25	0.08	0	0.17	-0.19	1	0.2	0.81	-1.99	0.0767	1.92	0.0461	-0.07	0.907
ENSMUSG00000014361.5	Mertk	6.22e-05	13.59	15.77	14.05	14.91	13.83	13.59	13.8	13.84	13.52	13.92	10.71	12.48	16.03	12.84	8.5	0.14	0.448	-0.15	0.434	-0.4	0.0769	0.12	0.517	-0.28	0.0275
ENSMUSG00000020534.14	Shmt1	2.81e-05	1.9	1.49	1.54	1.45	1.55	2.13	1.44	2.02	1.45	1.6	1.67	1.6	1.77	1.61	1.97	-0.13	0.583	0.13	0.573	0.5	0.0771	-0.2	0.393	0.3	0.0614
ENSMUSG00000030170.14	Wnt5b	8.09e-05	2.02	1.3	1.9	1.28	0.74	1.52	1.46	2.28	2.1	2.52	2.56	1.81	1.72	1.62	2.11	-0.52	0.0359	0.52	0.0505	0.75	0.0777	0.06	0.869	0.81	0.000713
ENSMUSG00000028952.12	Zbtb48	4.11e-05	7.03	5.39	5.22	5.48	5.85	6.98	5.31	5.99	5.47	5.22	5.39	4.44	5.8	6.72	3.97	0.14	0.414	-0.14	0.374	0.37	0.0782	-0.4	0.021	-0.03	0.798
ENSMUSG00000015377.9	Dennd6b	5.37e-05	6.26	4.21	4.21	3.71	5.13	5.32	4.05	3.7	3.6	3.71	4.11	2.78	4.46	5.73	3.38	0.3	0.157	-0.3	0.1	0.47	0.0783	-0.63	0.00412	-0.16	0.277
ENSMUSG00000028360.9	Slc44a5	5e-05	0.16	0.22	0.1	0.14	0.06	0.09	0.02	0.04	0.11	0.06	0.13	0.01	0.02	0.06	0.04	0.51	0.327	-0.5	0.358	2.44	0.0786	-2.85	0.0193	-0.42	0.526
ENSMUSG00000027513.11	Pck1	0.000577	0.1	0.03	0.19	0.02	0.05	0.28	0.14	6.45	5.87	0.13	10.18	8.36	4.65	0.12	7.63	-4.62	1.86e-64	4.37	2.62e-51	1.37	0.0788	5.19	2.71e-17	6.57	3.61e-42
ENSMUSG00000021028.7	Mbip	2.97e-05	10.34	10	8.76	9.12	9.67	10.42	10.36	10.53	10.63	8.56	9.57	7.58	7.88	11.24	7.32	0.09	0.772	-0.09	0.62	0.39	0.0788	-0.37	0.0488	0.03	0.831
ENSMUSG00000038457.17	Tmem255b	0.000104	0.13	0	0.05	0	0	0.05	0	0.13	0.2	0.05	0.25	0.29	0.04	0.14	0.57	-1	0.0428	0.93	0.072	3.48	0.0793	0.97	0.524	4.46	0.000426
ENSMUSG00000060600.15	Eno3	3.87e-05	5.79	5.32	4.17	4.59	5.68	6.01	3.69	4.77	4.76	3.89	3.99	2.05	5.09	5.17	5.14	0.17	0.627	-0.16	0.621	0.72	0.0795	-0.68	0.0469	0.04	0.853
ENSMUSG00000007659.18	Bcl2l1	3.14e-05	85.13	97.02	84.17	83.25	91.39	83.75	97.88	76.01	78.46	89.68	71.47	78.49	83.39	86.18	73.78	0.16	0.0505	-0.16	0.0727	-0.23	0.0796	0	0.965	-0.23	0.00133
ENSMUSG00000044595.10	Dnd1	1.81e-05	0.53	0.2	0.31	0.36	0.26	0.41	0.43	0.24	0.33	0.23	0.16	0.03	0.24	0.27	0.38	0.42	0.434	-0.41	0.641	1.6	0.0797	-1.73	0.0258	-0.13	0.793
ENSMUSG00000021639.16	Gtf2h2	2.72e-05	3.47	3.17	3.25	3.02	3.46	3.49	3.03	2.97	3.2	2.99	3.44	2.24	2.89	3.05	2.63	0.13	0.401	-0.13	0.438	0.37	0.0798	-0.38	0.0269	-0.02	0.876
ENSMUSG00000070331.14	Qrich2	1.35e-06	0	0.01	0.04	0.05	0.05	0.01	0.06	0.02	0	0.01	0	0.02	0.03	0.01	0.04	0.24	1	-0.22	1	-3.75	0.0803	2.39	0.208	-1.36	0.172
ENSMUSG00000040205.8	Cuzd1	0.00112	0.37	1.26	24.52	1.16	0.27	0.25	0.61	50.26	38.81	5.58	111.94	145.48	56.66	1.02	338.06	-1.02	0.00549	1.06	0.00432	-3.75	0.0804	8.44	2.46e-06	4.69	7.17e-05
ENSMUSG00000001891.16	Ugp2	3.67e-05	39.65	50.62	51.77	46.59	50.93	46.42	44.61	39.02	43.81	41.09	39.48	40.45	42.98	40.36	37.64	0.17	0.0819	-0.17	0.11	-0.26	0.0807	0.01	0.935	-0.25	0.00259
ENSMUSG00000001285.12	Myg1	1.18e-06	8.36	6.11	6.05	5.91	6.29	6.62	7.02	7.26	5.52	5.5	5.84	4.69	6.5	6.4	6.77	0.07	0.767	-0.07	0.752	0.43	0.0807	-0.37	0.0728	0.06	0.643
ENSMUSG00000020167.14	Tcf3	9.55e-06	21.8	18.03	17.87	17.47	16.69	17.57	17.11	16.96	16.81	17.63	16.95	14.79	17.31	19.2	16.09	0.08	0.446	-0.09	0.434	0.22	0.0811	-0.24	0.0234	-0.02	0.811
ENSMUSG00000014104.12	Sval2	0.000349	0	0.09	0.86	0	0	0	0.23	2.07	1.34	0.15	2.74	3.69	3.45	0.07	11.47	-1.51	9.64e-05	1.51	1	-3.89	0.0813	8.22	3.82e-05	4.33	1.33e-05
ENSMUSG00000021087.17	Rtn1	2.05e-05	16.62	13.58	11.53	14.21	12.22	15.9	12.65	13.03	14.72	15.72	14.41	11.85	14.22	15.17	10.23	0.04	0.864	-0.04	0.82	0.33	0.0813	-0.26	0.0932	0.07	0.528
ENSMUSG00000040950.13	Mgl2	0.000263	0.03	0	0.08	0.03	0	0.28	0	0.36	0.11	0.07	1.4	1.22	0.36	0.2	2.69	-1.35	0.000917	1.27	0.00143	3.36	0.0815	2.43	0.0989	5.79	3.83e-06
ENSMUSG00000006014.16	Prg4	2.26e-05	1.84	1.01	1.09	1.33	0.64	1.41	0.8	1	1.65	1	0.94	1.07	1.23	1.52	1.21	-0.07	0.878	0.08	0.914	0.79	0.0817	-0.44	0.235	0.35	0.18
ENSMUSG00000054146.8	Krt15	0.000555	0	0.06	2.32	0.04	0.05	0	0.05	5.39	0	1.41	3.46	19.16	0.87	0.09	24.56	-0.48	0.159	0.46	0.163	-6.21	0.082	10.36	0.000731	4.15	0.0231
ENSMUSG00000031166.13	Wdr13	3.3e-05	10.36	7.36	7.84	8.18	7.97	8.61	6.8	8.83	7.62	7.04	7.69	7.37	8.89	7.62	9.8	-0.08	0.684	0.09	0.688	0.37	0.0821	-0.17	0.343	0.2	0.0889
ENSMUSG00000026281.15	Dtymk	1.04e-06	9.86	8.6	8.23	7.95	8.1	8.83	7.75	7.7	7.9	8.08	8.5	7.05	8.11	8.67	8.26	0.05	0.764	-0.05	0.737	0.29	0.0821	-0.25	0.0728	0.04	0.65
ENSMUSG00000031517.8	Gpm6a	0.000213	0.32	0.16	0.17	0.24	0.16	0.27	0.08	0.68	0.5	0.34	1.23	1	0.37	0.33	2.7	-1.61	2.19e-05	1.55	4.99e-05	1.8	0.0822	1.28	0.134	3.08	2e-07
ENSMUSG00000036242.14	3632451O06Rik	2.42e-05	2.75	2.38	1.84	1.96	2.37	1.94	1.81	1.76	2.15	1.47	1.96	1.33	1.75	2.55	2.1	0.16	0.485	-0.16	0.513	0.54	0.0822	-0.55	0.035	-0.01	0.976
ENSMUSG00000050966.9	Lin28a	0.000104	1.04	0.41	1.19	0.39	0.42	1	0.75	1.12	2	0.44	2.33	1	1.34	1.61	1.14	-0.84	0.0149	0.83	0.0198	1.17	0.0825	0.25	0.653	1.42	0.000179
ENSMUSG00000001901.15	Kcnh6	3.51e-05	0.3	0.67	0.33	0.39	0.45	0.17	0.34	0.34	0.38	0.31	0.16	0.2	0.6	0.2	0.29	0.11	1	-0.1	1	-1.33	0.0826	0.82	0.203	-0.52	0.221
ENSMUSG00000032315.6	Cyp1a1	0.000125	0.14	0.29	0.16	0.41	2.77	0.12	0.03	0.14	0.19	0.12	0.06	0.12	0.19	0.03	0.05	0.32	0.995	-0.75	1	-3.1	0.0827	0.36	0.811	-2.74	0.00526
ENSMUSG00000031494.7	Cd209a	7.34e-06	0.04	0.34	0.2	0.04	0.53	0.04	0.05	0	0.05	0	0	0.33	0.17	0.09	0.31	0.07	1	-0.06	1	-3.8	0.0827	2.58	0.166	-1.22	0.29
ENSMUSG00000052525.14	Spdya	1.03e-05	0.17	0.08	0.07	0.05	0.19	0.3	0	0.17	0	0	0.32	0	0.06	0.12	0.1	0.05	1	-0.04	1	3.92	0.0827	-2.94	0.133	0.98	0.383
ENSMUSG00000070644.13	Etnk2	1.66e-06	1.05	0.62	0.89	0.81	0.5	1.03	0.76	0.76	0.54	0.88	1.04	0.47	0.72	0.69	0.58	0.18	0.647	-0.17	0.626	0.81	0.0831	-0.75	0.0538	0.06	0.806
ENSMUSG00000037033.9	Clca3b	2.2e-05	0.2	0.47	0.18	0.45	0.46	0.51	0.2	0.41	0.34	0.26	0.43	0.17	0.18	0.26	0.88	-0.17	1	0.17	1	1.61	0.0834	-0.99	0.211	0.62	0.204
ENSMUSG00000013701.12	Timm23	2.66e-05	0.96	0.52	0.86	0.68	0.93	0.72	0.66	1.37	0.93	0.98	0.82	0.69	0.49	0.64	1.28	-0.28	0.594	0.27	0.566	1.11	0.0835	-0.47	0.389	0.64	0.0616
ENSMUSG00000032308.9	Ulk3	6.9e-05	5.7	3.61	4.38	4.16	3.23	3.53	3.2	4.96	3.83	3.72	4.87	3.73	4.36	4.98	5.6	-0.24	0.294	0.24	0.308	0.56	0.0836	-0.13	0.621	0.43	0.0181
ENSMUSG00000037202.5	Prf1	8.98e-05	0.78	0.69	1.76	0.94	0.84	0.16	0.25	1.39	3.57	3.41	0.54	2.56	3.91	1.28	1.39	-0.98	0.0198	0.94	0.0282	-1.87	0.0837	2.85	0.00159	0.98	0.0997
ENSMUSG00000044288.6	Cnr1	3.6e-05	0.09	0.15	0.09	0.08	0.08	0.11	0.04	0.13	0.08	0.1	0.09	0.02	0.02	0.07	0.04	0.32	0.687	-0.32	0.603	1.96	0.0842	-2.01	0.0439	-0.05	0.927
ENSMUSG00000043421.8	Hilpda	6.1e-05	49.7	53.57	56.26	67.94	53.07	46.66	44.79	35.29	40.42	49.45	35.58	36.7	48.8	36.77	38.65	0.38	0.00489	-0.38	0.0093	-0.39	0.0844	-0.12	0.52	-0.51	5.19e-05
ENSMUSG00000034640.9	Tiparp	1.61e-05	11.65	16.2	17.88	19.53	17.14	14.75	12.78	12.5	12.74	14.81	12.94	15.65	12.31	11.9	13.76	0.18	0.418	-0.17	0.448	-0.46	0.0847	0.14	0.515	-0.32	0.0336
ENSMUSG00000031090.14	Nadsyn1	1.97e-05	2.43	2.26	2.36	2.39	1.91	2.47	1.48	2.01	2.2	2.18	2.43	1.86	1.86	2.43	2.52	-0.02	0.998	0.02	0.942	0.53	0.0847	-0.34	0.181	0.19	0.271
ENSMUSG00000038717.8	Atp5l	3.69e-06	1.02	0.6	0.73	0.74	0.83	0.7	0.82	1.2	0.98	0.8	0.66	0.33	0.87	0.98	0.89	-0.11	0.782	0.1	0.789	0.84	0.085	-0.47	0.246	0.37	0.172
ENSMUSG00000055305.15	Zfp93	3.04e-05	1.22	1.99	1.4	1.72	1.93	1.21	1.6	1.5	1.31	1.76	1.23	1.41	1.3	1.66	1.24	0.18	0.48	-0.17	0.474	-0.55	0.0857	0.21	0.426	-0.34	0.0547
ENSMUSG00000070419.11	Cyp3a57	1.66e-05	0.11	0.05	0	0.03	0	0.08	0.04	0.15	0	0.12	0.12	0	0	0.07	0	-0.01	1	0.01	1	5.14	0.0857	-3.67	0.142	1.47	0.371
ENSMUSG00000024955.13	Esrra	1.37e-05	29.16	22.54	21.54	22.54	22.62	25.04	26.7	23.43	22.88	24.62	24.1	20.23	22.61	24.33	19.74	0.09	0.518	-0.09	0.545	0.28	0.0873	-0.28	0.0388	0	0.996
ENSMUSG00000068037.10	Mas1	2.11e-05	0.25	0.03	0.03	0.05	0.14	0.46	0	0.08	0.17	0.11	0.11	0.28	0.13	0.15	0.14	-0.08	1	0.11	1	2.08	0.0873	-0.75	0.418	1.33	0.093
ENSMUSG00000040250.14	Asun	6.75e-06	3.59	3.12	3.03	3.14	2.91	3.43	3.38	3.62	3.55	3.24	3.53	2.61	3.34	3.33	2.64	-0.04	0.879	0.04	0.858	0.32	0.0881	-0.18	0.237	0.14	0.195
ENSMUSG00000036381.13	P2ry14	7.05e-05	0.06	0.07	0.16	0.13	0.07	0.04	0.07	0.05	0.09	0.06	0.2	0.21	0.14	0.09	0.14	-0.53	0.273	0.52	0.285	-1.49	0.0882	1.79	0.0149	0.3	0.532
ENSMUSG00000055210.4	Foxd2	3.31e-06	1.3	1.51	1.31	1.08	0.98	1.79	1.09	1.46	1.34	2.01	1.56	0.89	1.28	1.56	1.11	-0.02	0.967	0.02	1	0.7	0.0883	-0.45	0.184	0.25	0.282
ENSMUSG00000047534.16	Mis18bp1	2.37e-05	0.26	0.11	0.15	0.12	0.08	0.08	0.13	0.19	0.14	0.14	0.08	0.1	0.08	0.08	0.22	-0.04	1	0.04	1	1.39	0.0884	-0.92	0.177	0.47	0.295
ENSMUSG00000024082.4	Ndufaf7	1.45e-05	10.15	11.42	12.01	12.31	11.35	11.43	10.74	10.56	10.08	10.02	9.75	10.32	11.82	10.11	9.41	0.09	0.466	-0.09	0.493	-0.27	0.0885	0.09	0.472	-0.17	0.0487
ENSMUSG00000055555.1	4930502E18Rik	0.000108	13.77	18.83	16.92	20.65	16.15	15.84	14.5	16.39	8.99	13.94	8.68	10.94	16.86	13.05	7.42	0.45	0.0596	-0.46	0.0657	-0.67	0.089	-0.04	0.891	-0.71	0.00119
ENSMUSG00000026614.6	Slc30a10	5.13e-05	0.06	0.08	0.13	0.25	0.08	0.02	0.16	0.2	0	0.03	0.14	0.25	0.1	0.07	0.18	-0.23	0.829	0.23	0.766	-2.4	0.0892	2.35	0.0517	-0.05	0.948
ENSMUSG00000026707.15	Nsun6	5.99e-06	1.3	1.23	1.47	1.44	1.23	1.6	1.38	1.46	1.4	1.28	1.75	1.15	1.04	1.63	1.21	0.01	1	-0.01	0.976	0.49	0.0892	-0.35	0.148	0.14	0.371
ENSMUSG00000095567.7	Noc2l	8.1e-06	34.97	28.23	26.89	29.39	28.7	29.16	29.59	30.47	28.12	29.68	29.66	26.52	29.42	32.14	28.53	-0.01	0.942	0.01	1	0.22	0.0894	-0.14	0.183	0.08	0.289
ENSMUSG00000032035.15	Ets1	7.22e-06	6.27	6.81	6.51	7.54	6.7	5.35	5.77	8.2	6.97	8.98	6.08	6.93	7.68	6.59	5.77	-0.15	0.255	0.16	0.298	-0.33	0.0895	0.39	0.0156	0.06	0.578
ENSMUSG00000033434.15	Gtpbp6	9.36e-06	19.48	15.14	13	13.99	13.58	14.82	15.41	14.71	15.17	13.97	15.79	12.23	16.46	16.42	14.92	-0.03	0.896	0.03	0.881	0.34	0.0895	-0.2	0.219	0.14	0.224
ENSMUSG00000049940.7	Pgrmc2	4.86e-05	41.05	46.49	43.25	40.06	49.95	41.65	38.77	38.71	35.62	43.86	34.32	37.6	42.04	40.26	32.57	0.18	0.0798	-0.18	0.0987	-0.27	0.0899	0	0.997	-0.26	0.00244
ENSMUSG00000001155.13	Ftcd	8.32e-05	0	0	0.05	0.23	0	0	0.08	0.11	0.08	0	0.07	0.12	0.07	0.04	0.18	-0.37	0.986	0.37	0.783	-3.88	0.0905	4.55	0.026	0.67	0.519
ENSMUSG00000029675.12	Eln	0.000506	16.28	7.11	16.37	11.12	4.26	6.78	10.65	37.95	8.19	11.58	29.8	13.52	14.59	9.84	147.99	-1.07	0.0119	1.05	0.0137	2.24	0.0906	0.35	0.75	2.59	0.000442
ENSMUSG00000030559.8	Rab38	3.71e-05	0.05	0.06	0	0.04	0	0.05	0.05	0.05	0.05	0	0.1	0	0	0	0.34	-0.35	0.937	0.36	0.943	4.57	0.0906	-2.36	0.31	2.21	0.108
ENSMUSG00000015672.3	Mrpl32	2.79e-06	19.3	19.08	17.2	23.86	23.31	18.5	20.47	17.81	17.62	16	19.2	19.33	25.22	18.62	19.39	-0.01	0.987	0.01	0.994	-0.41	0.0907	0.29	0.152	-0.12	0.368
ENSMUSG00000025470.11	Zfp511	1.82e-05	12.24	8.89	7.97	9.63	8.54	8.91	7.85	8.82	7.95	8.1	7.43	6.8	8.53	8.7	8.27	0.15	0.401	-0.15	0.383	0.37	0.0908	-0.41	0.0257	-0.03	0.785
ENSMUSG00000036835.7	Psenen	2.18e-05	2.78	2.12	1.43	1.53	2.29	2.62	1.5	1.94	1.86	2.09	1.91	1.68	1.65	2.55	1.55	0.15	0.663	-0.15	0.721	0.72	0.0911	-0.64	0.0658	0.08	0.749
ENSMUSG00000039552.13	Rsph4a	4.91e-05	0.39	0.14	0.34	0.04	0.12	0.5	0.21	0.27	0.28	0.27	0.3	0.22	0.39	0.39	0.43	-0.27	0.727	0.29	0.641	1.48	0.0914	-0.48	0.499	1	0.0517
ENSMUSG00000037813.13	D630003M21Rik	1.2e-05	0.49	0.21	0.24	0.29	0.26	0.25	0.17	0.15	0.21	0.28	0.2	0.16	0.13	0.28	0.27	0.41	0.364	-0.4	0.539	1.16	0.0923	-1.29	0.0237	-0.13	0.724
ENSMUSG00000040003.18	Magi2	6.15e-08	0.6	0.38	0.45	0.45	0.35	0.49	0.59	0.58	0.35	0.39	0.42	0.31	0.38	0.35	0.43	0.15	0.626	-0.14	0.665	0.66	0.0925	-0.61	0.0602	0.05	0.828
ENSMUSG00000023947.7	Nfkbie	4.72e-05	3.44	1.91	1.85	2.94	1.12	2.84	1.63	2.11	1.8	2.72	2.27	2.11	2.19	1.73	2.85	-0.03	1	0.04	0.918	0.8	0.0926	-0.49	0.21	0.31	0.252
ENSMUSG00000049709.4	Nlrp10	0.000144	0	0	0.07	0.13	0.07	0.04	0.09	0.46	0.25	0.04	0.4	0.65	0.32	0	0.38	-1.86	1.87e-07	1.76	3.89e-06	-2.26	0.0927	4.63	0.000136	2.37	3.99e-05
ENSMUSG00000061825.10	Ces2c	4.65e-05	0.11	0.14	0.13	0.05	0.61	0	0.25	0.16	0.49	0.24	0.3	0.59	0.54	0.22	0.54	-0.67	0.262	0.64	0.344	-2.7	0.0927	3.43	0.0156	0.73	0.335
ENSMUSG00000035775.2	Krt20	6.99e-05	1.93	3.23	1.74	4.74	4.69	2.27	2.98	2.56	1.79	1.69	3.74	6.73	2.55	3.17	5.11	-0.27	0.586	0.27	0.555	-1.23	0.0938	1.22	0.0459	-0.01	0.978
ENSMUSG00000004677.17	Myo9b	2.93e-06	27.85	24.85	23.97	24.88	21.31	24.04	21.14	22.5	21.98	24.42	23.08	20.47	22.52	25.02	23.1	0.06	0.558	-0.06	0.592	0.23	0.0939	-0.21	0.0558	0.01	0.875
ENSMUSG00000036480.9	Prss56	6.56e-06	0.03	0	0.04	0.23	0	0	0.04	0	0.04	0	0	0.11	0.1	0.28	0	0.03	1	-0.03	1	-5.17	0.0939	2.69	0.288	-2.48	0.16
ENSMUSG00000013833.15	Med16	3.39e-05	10.66	8.31	9.1	9.34	9.39	9.4	9.55	9.89	9.99	11.08	10	9.39	8.91	9.86	10.41	-0.1	0.356	0.1	0.385	0.26	0.094	-0.07	0.563	0.19	0.0324
ENSMUSG00000055421.8	Pcdh9	2.51e-05	0.03	0.01	0	0.04	0.03	0.02	0.01	0.06	0.04	0.03	0.07	0.01	0.01	0.03	0.07	-0.47	0.587	0.47	0.655	2.79	0.0941	-1.23	0.4	1.56	0.0513
ENSMUSG00000020812.17	1810032O08Rik	4.84e-06	4.77	2.61	4	3.08	3.2	3.29	2.71	4.02	2.99	3.09	3.44	2.22	3.58	3.64	3.29	0.01	1	-0.01	0.997	0.61	0.0945	-0.42	0.16	0.18	0.365
ENSMUSG00000057963.9	Itpk1	7.58e-05	112.51	136.26	132.18	121.92	156.18	129.24	117.49	108.01	105.99	134.16	95.31	100.89	121.58	93.98	88.08	0.28	0.0132	-0.28	0.0264	-0.31	0.0952	-0.07	0.657	-0.38	0.000257
ENSMUSG00000026514.14	Cnih3	2.49e-06	0.1	0.07	0.12	0.07	0	0.05	0.11	0	0.14	0.08	0.03	0	0	0.1	0.11	0.19	1	-0.19	1	3.93	0.0952	-3.93	0.0595	0	0.997
ENSMUSG00000010142.12	Tnfrsf13b	6.94e-05	0.52	0.2	0.27	0.21	0.23	0.16	0.14	0.38	0.48	0.34	0.62	0.41	0.3	0.38	0.66	-0.76	0.044	0.74	0.101	1.29	0.0954	0.12	0.853	1.41	0.00139
ENSMUSG00000034820.3	Cpsf7	6.53e-06	29.12	25.93	25.36	24.21	22.87	25.1	23.66	28.96	25.84	26.54	25.56	21.79	25.37	28.08	21.29	-0.02	0.977	0.02	0.943	0.24	0.0954	-0.15	0.232	0.1	0.226
ENSMUSG00000003206.6	Ebi3	1.89e-06	3.41	1.62	2.23	0.93	2.24	1.88	2.39	2.9	2.12	2.1	1.86	1.09	1.89	2.69	2.43	-0.01	1	0.01	1	1.13	0.0957	-0.77	0.173	0.36	0.338
ENSMUSG00000041216.15	Clvs1	4.8e-05	0.42	0.49	0.63	0.47	0.17	0.29	0.3	0.45	0.38	0.34	0.24	0.67	0.83	0.35	0.52	-0.34	0.443	0.32	0.494	-1.11	0.0958	1.12	0.0424	0	0.993
ENSMUSG00000059305.10	Vpreb1	2.98e-05	0.51	0.91	0.61	0.4	0.58	0.36	1.17	0.09	0.19	0.67	0.38	0.37	0.6	0.17	0.23	0.61	0.38	-0.59	0.398	-1.87	0.0961	0.21	0.814	-1.66	0.0134
ENSMUSG00000024869.10	Nudt8	4.3e-05	1.97	2.2	1.8	1.48	1.93	2.24	1.95	3.13	2.54	2.07	1.7	0.58	1.72	1.74	1.21	0.05	0.934	-0.06	0.984	1.05	0.0964	-0.82	0.122	0.23	0.504
ENSMUSG00000075304.2	Sp5	1.26e-05	0	0.14	0.17	0.24	0.12	0.04	0.12	0.33	0.37	0.08	0.08	0.04	0.44	0.33	0.03	-0.38	1	0.37	0.847	-3.35	0.0967	3.7	0.0432	0.35	0.683
ENSMUSG00000033439.12	Trmt13	9.53e-06	3.05	2.41	3.18	2.2	2.73	2.33	2.36	3.05	3.17	2.86	2.77	1.9	2.32	3.27	2.28	-0.03	0.94	0.03	0.908	0.46	0.0973	-0.29	0.205	0.17	0.276
ENSMUSG00000027194.16	Ttc17	6.33e-05	10.31	12.27	11.14	11.61	12.63	10.57	10.55	9.9	9.45	10.65	9.85	9.35	10.09	11.2	7.39	0.23	0.021	-0.22	0.0351	-0.26	0.0979	-0.05	0.713	-0.31	0.00044
ENSMUSG00000050635.1	Sprr2f	0.000397	2.97	4.92	1.68	10.2	1.92	1.2	5.17	14.45	14.9	5.71	48.55	59.02	21.79	4.02	37.84	-2	2.34e-08	1.95	6.77e-08	-1.7	0.0982	4.36	4.14e-07	2.66	2.24e-06
ENSMUSG00000029422.14	Rsrc2	1.92e-05	6.91	7.58	7.49	7.95	7.35	7.19	7.03	8.03	7.53	7.2	7.26	5.57	6.35	6.82	6.43	0.05	0.692	-0.05	0.66	0.19	0.0983	-0.19	0.0583	0.01	0.892
ENSMUSG00000020528.14	Prpsap2	1.05e-06	3.64	4.53	4.96	4.75	4.59	4.72	4.42	3.96	4.9	4.81	3.64	4.75	5.18	3.32	4.1	-0.02	0.969	0.01	0.96	-0.43	0.0983	0.31	0.152	-0.12	0.403
ENSMUSG00000061723.18	Tnnt3	5.2e-05	1.56	1.01	1.24	1.41	0.94	1.11	0.86	1.63	0.85	0.99	1.02	0.63	1.15	1.27	2.6	-0.2	0.659	0.19	0.698	1.08	0.0984	-0.53	0.33	0.55	0.128
ENSMUSG00000022808.4	Snx4	2.4e-06	29.06	32.82	30.6	30.74	34.32	29.05	31.11	30.4	32.17	28.7	30.09	30.69	31.76	31.31	28.68	-0.03	0.805	0.03	0.8	-0.19	0.0986	0.16	0.0927	-0.03	0.646
ENSMUSG00000026198.15	Abcb6	3.11e-05	0.85	0.27	0.34	0.3	0.41	0.39	0.23	0.66	0.55	0.32	0.36	0.53	0.41	0.49	0.7	-0.36	0.516	0.36	0.472	1.27	0.0987	-0.34	0.586	0.93	0.0384
ENSMUSG00000032758.4	Kap	0.00117	2.48	1.39	54.1	3.88	1.64	0.66	6.39	253.99	209.97	33.5	782.74	847.63	177.59	4.73	778.54	-1.38	0.000201	1.38	0.00023	-3.16	0.0989	8.45	1.17e-07	5.29	5.47e-07
ENSMUSG00000023806.9	Rsph3b	4.1e-05	15.74	13.01	13.61	10.72	14.65	14.02	15.05	7.21	13.7	9.69	11.18	6.88	7.83	15.99	10.69	0.44	0.0701	-0.44	0.0791	0.68	0.0989	-0.96	0.0053	-0.28	0.21
ENSMUSG00000033826.9	Dnah8	6.57e-06	0.03	0.04	0.05	0.04	0.02	0.06	0.05	0.07	0.05	0.08	0.06	0.02	0.03	0.05	0.05	-0.07	1	0.07	0.997	1.49	0.0993	-1.02	0.189	0.47	0.308
ENSMUSG00000090486.2	BC035947	0.00015	0.97	0.1	1.04	0.63	0.23	1.7	1.09	1.7	1.44	0.2	2.36	1.1	1.64	0.79	1.63	-0.71	0.0941	0.71	0.109	1.49	0.0994	0.07	0.92	1.57	0.00214
ENSMUSG00000064147.6	Rab44	5.11e-05	0.18	0.12	0.1	0.1	0.06	0.23	0.18	0.14	0.16	0.06	0.3	0.19	0.09	0.11	0.29	-0.4	0.518	0.39	0.698	1.5	0.0996	-0.45	0.548	1.05	0.0421
ENSMUSG00000021476.8	Habp4	1.97e-05	25.67	21.06	16.61	20.73	15.92	22	20.44	17.01	18.48	21.66	16.58	16.3	18.37	19.4	16.99	0.18	0.221	-0.18	0.198	0.31	0.101	-0.4	0.011	-0.09	0.407
ENSMUSG00000031506.11	Ptpn7	5.92e-05	0.06	0.11	0.15	0.19	0.09	0.12	0.2	0.12	0.21	0.15	0.13	0.33	0.2	0.05	0.24	-0.52	0.252	0.51	0.399	-1.33	0.101	1.61	0.0175	0.28	0.524
ENSMUSG00000091898.8	Tnnc1	0.000159	2.98	7.72	4.37	7.61	20.8	11.97	6.34	8.5	4.09	5.84	1.8	6.33	14.33	3.17	1.97	0.31	0.566	-0.33	0.533	-1.67	0.101	0.49	0.559	-1.18	0.0387
ENSMUSG00000024039.14	Cbs	1.77e-07	0.1	0.03	0.05	0.06	0.19	0.04	0.19	0.06	0.02	0.05	0.07	0.23	0.1	0.06	0.04	0.03	1	-0.04	1	-2.28	0.101	1.23	0.269	-1.05	0.207
ENSMUSG00000021198.16	Unc79	4.48e-05	0.01	0	0.01	0	0.01	0.01	0	0	0	0.01	0.01	0	0	0.01	0.07	-0.19	1	0.18	1	5.31	0.101	-3.36	0.225	1.95	0.245
ENSMUSG00000001930.17	Vwf	0.000284	4.18	2.92	3.63	3.74	2.27	2.09	2.64	7.14	3.74	4.24	5.57	3.89	4.03	3.79	15.85	-0.96	0.0056	0.95	0.00519	1.08	0.102	0.4	0.467	1.48	5.86e-05
ENSMUSG00000027082.15	Tfpi	0.000126	136.01	173.36	129.25	170.05	211.24	137.25	159.79	124.05	141.07	125.26	128.99	111.24	161.2	167.24	78.01	0.31	0.125	-0.3	0.185	-0.52	0.102	0.04	0.87	-0.48	0.00717
ENSMUSG00000025790.14	Slco3a1	3.02e-05	5.99	6.35	5.8	6.33	6.4	5.36	5.67	5.66	6.35	6.01	6.01	4.36	4.73	7.47	5.13	0.11	0.478	-0.1	0.344	0.23	0.102	-0.26	0.0231	-0.04	0.64
ENSMUSG00000031725.8	Ces1f	5.77e-05	0.04	0.12	0.05	0.1	0.1	0.14	0.08	0	0.07	0.05	0	0.07	0.15	0.02	0	0.34	1	-0.35	1	-2.67	0.102	0.35	0.767	-2.31	0.0372
ENSMUSG00000026457.14	Adipor1	4.84e-06	86.94	89.23	87.58	90.3	85.03	91.86	92.23	81.84	82.78	90.99	80.51	84.5	92.24	84.11	77.57	0.05	0.44	-0.05	0.405	-0.13	0.103	0.04	0.573	-0.1	0.0372
ENSMUSG00000035686.8	Thrsp	7.4e-06	1.72	1.34	1.19	2.56	2.15	1.43	2.25	2.52	1.1	1.51	1.13	1.82	3.1	1.3	1.39	-0.06	0.923	0.04	0.916	-0.96	0.103	0.69	0.158	-0.27	0.412
ENSMUSG00000047721.8	Bola2	1.51e-05	6.67	4.9	3.9	5.19	4.08	4.54	4.45	4.31	4.87	4.94	4.72	3.66	5.06	5.22	5.38	0	1	0	0.989	0.46	0.103	-0.31	0.183	0.15	0.345
ENSMUSG00000042682.8	Selenok	3.31e-05	61.38	71.79	65.33	70.28	72.12	65.85	70.22	51.83	51.47	59.05	56.29	53.46	64.1	67.57	58.1	0.23	0.0144	-0.23	0.026	-0.25	0.104	-0.06	0.64	-0.31	0.000309
ENSMUSG00000040985.13	Sun3	3.26e-06	0	0.18	0.16	0.19	0.08	0.07	0.54	0.14	0.08	0.15	0	0.15	0.21	0.62	0.19	0.15	1	-0.14	1	-3.5	0.104	2.39	0.209	-1.11	0.271
ENSMUSG00000022051.15	Bnip3l	2.58e-05	43.6	50.05	42.51	51.16	43.15	46.56	45.87	38.47	37.44	45.41	38.17	41.26	43.21	40.89	37.76	0.18	0.0265	-0.18	0.034	-0.21	0.105	-0.04	0.723	-0.25	0.000607
ENSMUSG00000027224.14	Duoxa1	2.34e-05	0.2	0.21	0.31	0.22	0.23	0.11	0.11	0.22	0.16	0.11	0.18	0.22	0.56	0.18	0.29	-0.38	0.491	0.36	0.708	-1.36	0.105	1.4	0.0437	0.04	0.934
ENSMUSG00000028441.12	1110017D15Rik	1.32e-05	0.35	0.12	0.16	0.21	0.55	0.61	0.4	0.13	0.25	0.25	0.35	0.1	0.13	0.36	0.32	0.39	0.808	-0.37	1	1.93	0.105	-2.01	0.0472	-0.08	0.896
ENSMUSG00000002728.14	Naa20	5.79e-06	6.46	5.66	6.59	6.67	5.03	5.63	6.36	5.41	5.7	6.31	5.03	5.97	7.15	5.29	5.15	0.03	0.882	-0.04	0.797	-0.32	0.105	0.17	0.287	-0.15	0.189
ENSMUSG00000048007.4	Timm8a1	6.15e-06	3.58	2.24	0.57	2.68	0.54	2.8	1.36	2.66	3.52	1.61	1.08	1.31	1.92	1.45	2.19	-0.09	1	0.09	1	1.63	0.105	-0.92	0.263	0.71	0.217
ENSMUSG00000004233.14	Wars2	1.89e-05	1.87	1.49	1.96	1.73	1.84	1.77	1.48	2	2.08	1.5	1.87	1.58	1.63	1.45	1.86	-0.12	0.47	0.12	0.49	0.37	0.106	-0.13	0.503	0.24	0.0559
ENSMUSG00000019878.7	Hsf2	2.88e-06	7.85	6.13	7.84	7.39	6.41	9.19	7.79	9.24	8.65	7.98	7.94	6.77	7.31	7.33	5.86	-0.06	0.8	0.06	0.81	0.41	0.106	-0.22	0.293	0.19	0.183
ENSMUSG00000037344.13	Slc12a9	3.33e-07	10.56	8.22	8.58	8.17	8.59	8.94	8.68	9.1	8.54	8.59	8.08	7.47	9.14	11.85	8.33	0.02	0.907	-0.02	0.877	0.23	0.106	-0.18	0.138	0.06	0.488
ENSMUSG00000032199.12	Polr2m	2.33e-05	63.48	67.27	65.34	72.52	71.48	63.98	69.71	67.18	64.42	71.78	60.48	62.39	64.39	61.11	54.08	0.08	0.332	-0.07	0.38	-0.18	0.107	0.05	0.595	-0.13	0.0355
ENSMUSG00000028979.17	Masp2	6.39e-06	0.36	0.07	0.12	0.05	0.12	0.27	0.12	0.1	0.06	0.12	0.12	0.06	0.1	0.16	0.24	0.2	1	-0.19	1	2.46	0.107	-1.92	0.123	0.54	0.54
ENSMUSG00000026368.6	F13b	9.52e-05	0.33	0	0.25	0.03	0.03	0.54	0.27	0.39	0.47	0.03	0.5	0.36	0.63	0.36	0.44	-0.66	0.213	0.71	0.213	1.76	0.108	0.24	0.785	2	0.00248
ENSMUSG00000046408.13	1700067K01Rik	3.04e-05	0.39	0.14	0.21	0.36	0.16	0.3	0.32	0.21	0.12	0.04	0.2	0.04	0.07	0.29	0.1	0.7	0.243	-0.68	0.25	1.99	0.108	-2.58	0.017	-0.6	0.318
ENSMUSG00000039963.18	Ccdc40	2.48e-05	0.34	0.28	0.33	0.35	0.52	0.47	0.46	0.46	0.38	0.41	0.35	0.21	0.23	0.44	0.31	0.21	0.559	-0.21	0.57	0.82	0.108	-0.82	0.0548	-0.01	0.979
ENSMUSG00000045620.7	Odf3l1	1.95e-05	0.06	0.16	0.14	0.11	0.2	0.13	0.21	0	0	0.2	0.13	0.26	0.54	0.06	0.27	-0.23	1	0.22	1	-2.72	0.108	2.16	0.118	-0.56	0.564
ENSMUSG00000049265.7	Kcnk3	0.000155	1.06	0.46	0.99	0.82	0.64	0.67	0.67	1.32	0.78	1.62	1.21	0.47	1.25	0.58	4.26	-0.77	0.0625	0.75	0.0715	1.45	0.109	0.03	0.964	1.48	0.00303
ENSMUSG00000057594.12	Arl16	2.95e-05	4.34	4.42	4.81	3.99	5.25	4.15	4.48	3.9	3.65	3.9	3.98	3.93	4.72	4.11	3.34	0.15	0.341	-0.15	0.354	-0.34	0.109	0.08	0.642	-0.26	0.0304
ENSMUSG00000035206.9	Sppl2b	4.15e-06	21.8	16.53	17.2	19.64	16.08	17.67	16.85	15.88	16.8	16.29	17.75	15.08	16.61	18.55	16.82	0.07	0.586	-0.07	0.625	0.27	0.109	-0.26	0.0598	0.01	0.94
ENSMUSG00000078816.9	Prkcg	1.49e-05	1.99	1.8	2.02	1.45	1.56	1.92	1.05	2.44	1.76	1.65	1.63	0.88	2.11	1.94	2.31	-0.17	0.666	0.16	0.649	0.76	0.109	-0.34	0.385	0.42	0.114
ENSMUSG00000023885.8	Thbs2	9.77e-05	41.52	53.3	36.85	78.31	46.44	37.09	49.49	25.52	26.16	31.22	31.44	30.16	31.83	32.24	31.64	0.64	0.000898	-0.63	0.00155	-0.54	0.11	-0.29	0.314	-0.83	1.25e-05
ENSMUSG00000025161.16	Slc16a3	0.000119	19.37	29.32	28.45	20.92	67.86	26.19	25.85	27.49	26.79	27.97	17.97	22.22	33.57	18.92	18.88	0.27	0.426	-0.26	0.468	-0.9	0.11	0.34	0.473	-0.56	0.0723
ENSMUSG00000025352.6	Gdf11	9.43e-06	0.82	1.05	1.1	1.01	1.15	0.54	1.06	1.03	0.97	0.9	1.07	0.74	1.08	0.81	0.8	-0.03	1	0.04	0.959	-0.59	0.11	0.47	0.126	-0.11	0.568
ENSMUSG00000044156.14	Hepacam2	9.07e-06	0.01	0.02	0.07	0.03	0.13	0.01	0.07	0.02	0.08	0	0.03	0.05	0.06	0.07	0.07	-0.09	1	0.09	1	-2.53	0.11	2.25	0.109	-0.28	0.699
ENSMUSG00000043631.7	Ecm2	7.43e-05	0.7	0.39	0.89	0.49	0.47	0.73	0.5	1.03	0.59	0.37	0.68	0.57	0.65	0.46	1.41	-0.44	0.248	0.43	0.262	1	0.111	-0.18	0.731	0.82	0.0187
ENSMUSG00000025983.11	Ccdc150	2.4e-05	0.14	0.11	0.08	0.06	0.08	0.04	0.06	0.22	0.14	0.11	0.17	0	0.08	0.1	0.05	-0.27	0.675	0.26	0.709	1.97	0.111	-1.06	0.317	0.91	0.152
ENSMUSG00000020238.14	Ncln	1.23e-06	49.88	41.73	41.13	43.48	38.3	44.2	41.09	41.93	42.04	43.28	41.13	36.86	45.24	44.2	38.04	0.02	0.772	-0.02	0.785	0.17	0.111	-0.14	0.113	0.03	0.615
ENSMUSG00000032878.16	Ccdc85a	4.15e-05	0.57	0.52	0.58	0.56	0.65	0.29	0.45	0.6	0.71	0.95	0.34	0.49	0.89	0.75	0.24	-0.09	0.849	0.09	0.847	-0.95	0.111	0.75	0.131	-0.2	0.542
ENSMUSG00000021070.5	Bdkrb2	9.32e-05	20.14	26.95	26.43	20.81	45.24	21.95	25.86	15.23	21.56	21.56	22.6	20.74	21.09	28.26	15.68	0.38	0.137	-0.37	0.165	-0.64	0.112	0.05	0.887	-0.59	0.00821
ENSMUSG00000054013.5	Tmem179	2.85e-05	5.23	3.45	2.42	3.78	2.37	4.8	4.36	1.83	2.84	3.35	4.08	2.51	2.5	5.48	2.33	0.4	0.202	-0.39	0.195	0.75	0.112	-0.95	0.015	-0.2	0.449
ENSMUSG00000025318.13	Jph3	3.75e-05	0.18	0.38	0.55	0.16	0.9	0.39	0.29	0.2	0.19	0.24	0.26	0.44	0.3	0.29	0.23	0.38	0.448	-0.37	0.492	-1.43	0.112	0.43	0.562	-1	0.0489
ENSMUSG00000072423.4	Psmb11	1.95e-05	0.07	0.09	0.19	0.1	0.38	0.11	0.18	0.14	0.1	0.06	0.2	0.14	0.25	0.21	0.06	0.05	1	-0.05	1	-1.68	0.112	1.12	0.203	-0.55	0.336
ENSMUSG00000028782.14	Adgrb2	6.49e-05	0.24	0.3	0.21	0.14	0.1	0.26	0.33	0.34	0.58	0.16	0.41	0.3	0.18	0.48	0.42	-0.62	0.0799	0.61	0.0906	1.06	0.113	0.01	0.987	1.07	0.00358
ENSMUSG00000034248.7	Slc25a37	3.25e-05	12.03	12.48	12.8	12.03	15.06	11.64	10.6	15.77	10.78	13.96	11.2	14.11	18.33	14.13	14.12	-0.22	0.222	0.21	0.289	-0.42	0.113	0.51	0.0207	0.09	0.55
ENSMUSG00000042678.16	Myo15	2.94e-05	0.07	0.03	0.03	0.03	0.04	0.03	0.02	0.09	0.04	0.04	0.09	0.01	0.07	0.03	0.08	-0.59	0.233	0.57	0.367	1.59	0.113	-0.21	0.8	1.38	0.0146
ENSMUSG00000043639.14	Rbm20	4.41e-05	4.98	5.02	4.15	4.13	4.7	5.22	4.75	5.25	4.78	6.13	3.94	3.75	3.85	4.49	3.46	0.13	0.413	-0.13	0.439	0.34	0.113	-0.37	0.0413	-0.02	0.844
ENSMUSG00000028527.18	Ak4	7.14e-05	2.29	6.59	5.75	2.89	7.11	2.82	2.54	2.2	4.48	3.31	3.46	2.81	3.76	3.42	3.34	0.26	0.55	-0.24	0.572	-0.93	0.113	0.41	0.396	-0.51	0.113
ENSMUSG00000064036.15	Mro	8.53e-05	0.05	0	0	0	0	0.24	0.07	0.11	0.11	0.02	0.07	0.1	0.25	0.1	0.14	-0.47	0.714	0.58	0.404	2.59	0.113	0.38	0.759	2.97	0.00617
ENSMUSG00000006471.18	Ndor1	8.87e-06	14.77	13	11.15	11.41	11.67	12.39	10.95	13.09	12.19	12.35	11.53	9.69	13.51	13.04	11.35	-0.01	0.977	0.01	0.97	0.27	0.113	-0.18	0.213	0.09	0.322
ENSMUSG00000047419.5	Cmya5	2.48e-07	1.32	0.83	0.74	0.87	0.23	0.83	1.02	0.82	0.66	0.87	0.89	0.51	0.54	0.94	0.52	0.25	0.552	-0.25	0.572	0.97	0.114	-0.97	0.0578	0	0.989
ENSMUSG00000089687.2	Rab42	1.94e-05	1.52	0.88	0.78	0.2	0.74	1.51	1	0.55	1.48	0.12	0.61	0.72	0.33	1.33	0.5	0.26	0.677	-0.25	0.726	1.65	0.114	-1.48	0.087	0.17	0.768
ENSMUSG00000056290.15	Ms4a4b	2.35e-05	0.01	0.04	0.2	0.33	0.05	0.04	0.32	0.11	0.08	0	0.11	0.08	0.07	0.03	0.12	0.27	0.843	-0.28	0.686	-2.19	0.114	1.39	0.251	-0.8	0.233
ENSMUSG00000041141.7	Pnmal1	1.08e-05	0	0.02	0.02	0.03	0.06	0.02	0.02	0.02	0	0.02	0	0.04	0.04	0	0.02	0.12	1	-0.12	1	-3.83	0.114	2.08	0.297	-1.76	0.204
ENSMUSG00000030209.14	Grin2b	4.22e-06	0	0.02	0	0.02	0.01	0	0	0.01	0	0.02	0.01	0	0.02	0.01	0.01	-0.13	1	0.12	1	-3.31	0.114	3.02	0.108	-0.29	0.756
ENSMUSG00000024043.13	Arhgap28	0.000101	13.03	17.4	16.61	17.1	20.66	14.79	15.11	15.92	15.55	18.15	12.97	13.16	15.76	15.47	8.2	0.22	0.302	-0.21	0.369	-0.48	0.115	0.11	0.668	-0.37	0.0288
ENSMUSG00000023051.10	Tarbp2	9.14e-06	2.92	1.9	2.97	2.55	2.38	2.68	2.39	2.35	2.52	2.47	2.86	1.68	2.57	2.61	2.46	0.03	0.914	-0.03	0.892	0.45	0.115	-0.35	0.146	0.11	0.507
ENSMUSG00000020354.15	Sgcd	0.000141	0.02	0	0.01	0.01	0.02	0.04	0	0.07	0.01	0.04	0.14	0.09	0.04	0	0.3	-1.2	0.00539	1.12	0.015	2.8	0.116	1.32	0.345	4.13	0.000195
ENSMUSG00000028958.14	Tmub1	4.9e-05	15.43	13.89	13.08	15.26	13.59	13.57	14.86	11.98	10.27	14.6	12.01	11.84	15.27	14.01	8.64	0.24	0.107	-0.25	0.0623	-0.32	0.116	-0.04	0.792	-0.36	0.00155
ENSMUSG00000033405.3	Nudt15	3.87e-05	0.7	1.17	0.52	1.4	0.5	1.4	0.4	1.07	0.4	0.39	0.99	0.29	0.18	0.62	0.24	0.42	0.492	-0.41	0.478	1.9	0.116	-2.12	0.0413	-0.22	0.721
ENSMUSG00000031730.18	Dhodh	8.84e-06	1.29	0.99	1.04	1.03	1.25	1.04	0.96	1.22	1.27	1.05	1.15	0.85	1.14	1.23	1.21	-0.11	0.612	0.11	0.593	0.42	0.116	-0.17	0.435	0.25	0.0964
ENSMUSG00000050541.14	Adra1b	6.31e-06	0.09	0.17	0.03	0.08	0.07	0	0.15	0.04	0	0.07	0.05	0.07	0.13	0.02	0.06	0.19	1	-0.18	1	-2.57	0.116	1.26	0.348	-1.31	0.161
ENSMUSG00000039092.9	Sptlc3	3.73e-05	0.15	0	0.06	0.02	0	0.03	0.03	0.08	0.06	0.03	0.06	0.06	0	0.03	0.07	-0.13	1	0.12	1	3.2	0.116	-1.64	0.324	1.56	0.184
ENSMUSG00000035112.17	Wnk4	8.75e-05	6.35	2.98	4.97	3.4	2.9	4.34	4.66	6.38	6.43	4.33	5.17	4.91	6.06	5.57	5.05	-0.43	0.0697	0.44	0.0475	0.55	0.117	0.09	0.749	0.64	0.00108
ENSMUSG00000005763.15	Cd247	1.24e-05	0.24	0.32	0.14	0.3	0.22	0.38	0.18	0.16	0.31	0.18	0.27	0.04	0.16	0.4	0.29	0.17	1	-0.17	1	1.73	0.117	-1.53	0.106	0.2	0.723
ENSMUSG00000019762.4	Iyd	2.13e-06	0.19	0.06	0.17	0.27	0	0	0.16	0	0.05	0	0.05	0.31	0.1	0	0	0.13	1	-0.13	1	-3.55	0.117	1.18	0.494	-2.37	0.106
ENSMUSG00000049957.14	Ccdc137	1.37e-05	5.33	4.82	4.4	4.74	4.86	5.01	4.36	5.21	4.85	4.5	5.24	3.86	4.86	5.05	3.99	-0.01	1	0.01	0.964	0.29	0.117	-0.19	0.208	0.1	0.35
ENSMUSG00000054206.2	Gzmm	0.000108	4.31	4.02	3.57	6.12	6.43	4.49	6.26	4.9	3.94	6.21	2.31	3.7	6.37	3.42	1.11	0.33	0.43	-0.34	0.4	-1.01	0.118	0.24	0.653	-0.77	0.0342
ENSMUSG00000001844.10	Zdhhc4	1.12e-05	13.79	11.4	9.57	10.86	9.89	10.49	10.67	10.21	10.39	11.18	10.64	9.21	10.24	11.14	9.46	0.08	0.57	-0.08	0.568	0.26	0.118	-0.26	0.0607	0	0.987
ENSMUSG00000028085.12	Gatb	1.38e-05	2.53	2.54	2.98	2.68	2.79	2.47	2.59	2.43	2.41	2.68	2.53	2.3	3.18	2.21	2.06	0.05	0.859	-0.05	0.798	-0.35	0.118	0.19	0.308	-0.16	0.201
ENSMUSG00000068184.6	Ndufaf2	8.82e-06	10.58	8.44	7.5	8.38	6.41	9.26	6.91	7.15	9.43	8.21	7.66	6.65	8.51	7.04	8.67	-0.01	0.997	0.01	1	0.51	0.118	-0.33	0.214	0.17	0.344
ENSMUSG00000053161.16	Daw1	2.08e-05	0.03	0.12	0.04	0.14	0.03	0.23	0.14	0.16	0.1	0.1	0.1	0	0.03	0.09	0.06	0.2	1	-0.2	1	3.11	0.118	-2.96	0.0994	0.15	0.858
ENSMUSG00000028517.8	Plpp3	5.44e-05	68.27	93.1	96.21	85.1	83.22	80.31	66.01	89.84	81.38	93.78	93.83	103.56	95.26	79.48	93.48	-0.23	0.102	0.23	0.121	-0.35	0.119	0.48	0.00994	0.13	0.298
ENSMUSG00000050296.14	Abca12	7.76e-05	0.1	0.11	0.09	0.09	0.13	0.05	0.17	0.08	0.1	0.07	0.04	0.09	0.09	0.03	0.01	0.45	0.395	-0.43	0.591	-1.39	0.119	0.32	0.665	-1.07	0.0334
ENSMUSG00000059547.3	Fbxw26	1.54e-05	0.09	0.11	0.05	0	0.05	0.05	0.05	0.09	0	0.1	0.05	0	0	0.04	0.31	-0.14	1	0.14	1	4.18	0.119	-2.93	0.209	1.25	0.348
ENSMUSG00000020641.15	Rsad2	0.000104	38.68	36.56	38.79	46.28	43.02	34.9	30.86	30.23	29.29	32.82	22.51	28.39	34.07	37.79	21.54	0.42	0.00271	-0.42	0.00369	-0.37	0.12	-0.18	0.36	-0.56	3.38e-05
ENSMUSG00000026925.16	Inpp5e	2.02e-05	12.07	9.82	10.24	10.73	9	9.4	9.79	10.88	10.85	11.39	10.05	7.96	9.21	9.73	7.82	0.06	0.725	-0.06	0.785	0.3	0.12	-0.27	0.0978	0.04	0.744
ENSMUSG00000070999.2	Ccin	1.98e-05	0.08	0.1	0.09	0.11	0.04	0.13	0.04	0	0.04	0.09	0.22	0	0	0	0.04	0.25	1	-0.24	1	3.63	0.12	-3.69	0.0708	-0.06	0.958
ENSMUSG00000040260.7	Daam2	1.77e-05	8.13	7.31	9.34	8.46	9.81	6.83	7.19	9.23	7.83	8.8	7.45	8.66	9.59	8.36	8.25	-0.11	0.478	0.11	0.532	-0.34	0.121	0.34	0.0589	0	0.977
ENSMUSG00000003923.14	Tfam	1.93e-05	7.58	8.89	8.52	8.78	8.25	7.42	8.45	7.77	8.51	9.6	7.95	7.47	7.98	8.73	6.54	0.06	0.612	-0.05	0.654	-0.22	0.121	0.1	0.394	-0.12	0.13
ENSMUSG00000029420.12	Rimbp2	1.84e-06	0.38	0.55	0.35	0.32	0.1	0.43	0.78	0.58	0.75	0.52	0.58	0.14	0.29	0.75	0.31	-0.08	0.896	0.07	0.895	1.32	0.121	-0.89	0.212	0.43	0.352
ENSMUSG00000027514.14	Zbp1	4.92e-05	6.04	2.84	2.84	4.16	2.09	1.78	2.05	2.5	3.71	3.33	3.38	2.56	2.47	3.43	4.09	-0.05	0.974	0.05	0.901	0.92	0.121	-0.57	0.245	0.35	0.293
ENSMUSG00000046213.9	Cym	2.59e-05	0.19	0.09	0	0.18	0.22	0.27	0.07	0.07	0.36	0.36	0.29	0.14	0.06	0.07	0.47	-0.32	1	0.3	1	2.57	0.121	-1.13	0.418	1.45	0.109
ENSMUSG00000037759.5	Ptger2	9.03e-05	0.36	0.22	0.31	0.17	0.16	0.19	0.23	0.53	0.3	0.23	0.52	0.27	0.36	0.14	0.9	-0.84	0.028	0.83	0.0325	1.21	0.122	0.24	0.716	1.45	0.000831
ENSMUSG00000031377.11	Bmx	8.05e-05	0.51	0.06	0.23	0.14	0.22	0.21	0.25	0.49	0.22	0.3	0.33	0.4	0.24	0.37	0.78	-0.61	0.184	0.59	0.221	1.48	0.122	-0.09	0.912	1.4	0.0109
ENSMUSG00000032066.9	Bco2	3.36e-05	0.04	0.22	0.15	0.27	0.09	0.09	0.19	0.46	0.09	0.09	0.14	0.27	0.46	0.25	0.3	-0.59	0.441	0.57	0.575	-2.07	0.122	2.56	0.0278	0.49	0.457
ENSMUSG00000006576.16	Slc4a3	5.15e-06	6.22	4.12	4.32	4.55	3.41	3.87	3.26	4.32	3.54	3.69	3.96	2.9	4.39	4.82	3.91	0.1	0.664	-0.09	0.723	0.46	0.122	-0.42	0.0922	0.05	0.786
ENSMUSG00000028100.11	Nudt17	1.88e-05	1.44	0.86	1.68	1.09	1.08	1.04	1.03	1.36	1.58	0.95	0.99	0.88	0.88	1.33	1.46	-0.06	0.879	0.06	0.872	0.72	0.122	-0.44	0.255	0.28	0.277
ENSMUSG00000036790.5	Slitrk2	1.06e-06	0.04	0	0	0.01	0.03	0.01	0	0.04	0.03	0.04	0.01	0	0.01	0	0.02	-0.15	1	0.14	1	3.8	0.122	-2.23	0.289	1.58	0.216
ENSMUSG00000092417.3	Gpank1	1.05e-05	14.14	11.22	11.72	14.59	13.01	10.24	15.78	10.57	12.44	13.65	10.5	11.47	15.45	12.16	10.55	0.08	0.752	-0.09	0.708	-0.43	0.123	0.2	0.388	-0.23	0.14
ENSMUSG00000069670.7	Nkain2	7.34e-05	0.42	0.48	0.45	0.63	0.92	0.51	0.57	0.5	0.58	0.67	0.33	0.57	0.7	0.44	0.07	0.21	0.801	-0.21	0.755	-1.2	0.123	0.51	0.43	-0.7	0.116
ENSMUSG00000090236.2	Car15	6.19e-06	1.65	2.95	0.65	3.09	1.24	1.76	1.89	2.79	1.87	3.71	3.1	0.6	0	1.12	2.02	0.04	1	-0.05	1	2.84	0.123	-2.49	0.143	0.35	0.624
ENSMUSG00000068289.5	Cma2	1.97e-05	0.11	0.45	0.13	0.21	0.64	0.12	0.13	0.34	0.13	0.51	0	0.25	0.68	0.34	0.21	-0.06	1	0.05	1	-2.85	0.123	2.05	0.186	-0.8	0.428
ENSMUSG00000048924.13	Ccdc125	7.11e-05	0.48	0.23	0.5	0.31	0.32	0.54	0.26	0.65	0.41	0.28	0.76	0.52	0.54	0.4	0.9	-0.66	0.0659	0.65	0.121	1.01	0.124	0.12	0.821	1.13	0.00258
ENSMUSG00000003934.5	Efnb3	1.59e-05	1.26	0.5	0.61	0.55	0.48	0.42	0.35	0.73	0.27	0.6	0.53	0.18	0.57	0.67	0.52	0.24	0.755	-0.23	0.707	1.21	0.124	-1.12	0.0846	0.09	0.844
ENSMUSG00000051786.14	Tubgcp6	1.82e-06	6.13	5.53	5.75	4.95	5.41	5.63	5.3	5.84	6.03	6.02	5.04	4.96	5.35	5.73	5.33	-0.02	0.895	0.02	0.934	0.22	0.124	-0.13	0.268	0.09	0.267
ENSMUSG00000064262.7	Gimap8	5.93e-06	1.28	1.19	1.17	1.68	1.18	0.63	1.06	1.54	0.78	1.73	0.84	1.11	1.71	1.54	1.16	-0.06	0.93	0.06	0.881	-0.78	0.124	0.61	0.148	-0.17	0.544
ENSMUSG00000031373.4	Car5b	4.37e-05	3.82	5.61	5.2	4.69	4.83	3.67	3.71	4.99	5.13	4.9	4.05	4.38	4.54	4.66	2.91	0.01	0.997	0	0.984	-0.45	0.124	0.31	0.198	-0.14	0.4
ENSMUSG00000044556.3	Tex38	9.92e-06	0	0.69	0.61	0.38	0.46	0.33	0.47	0.42	0.23	0.35	0.12	0.45	0.31	0.1	0.28	0.21	1	-0.2	1	-2.22	0.124	1.3	0.294	-0.92	0.214
ENSMUSG00000033805.12	Ephx4	8.36e-05	0.05	0.29	0.13	0.5	0.48	0.23	0.43	0.7	0.36	0.48	0.66	1.29	0.59	0.43	1.22	-0.96	0.0265	0.93	0.0504	-1.76	0.125	2.83	0.00423	1.07	0.0636
ENSMUSG00000051671.7	Coa6	3.52e-05	22.94	22.05	19.73	20.56	21.65	20.92	22.17	12.92	17.5	18.34	17.53	19.91	20.95	18	14.51	0.26	0.114	-0.27	0.0755	-0.36	0.125	-0.05	0.807	-0.4	0.00249
ENSMUSG00000059475.13	Zfp426	3.01e-05	4.87	5.14	4.71	4.58	5.26	5.24	4.72	5.2	5.21	5.32	5.05	3.87	4.3	4.87	3.87	0.06	0.696	-0.06	0.685	0.28	0.125	-0.25	0.0939	0.03	0.801
ENSMUSG00000041921.16	Metap1d	1.16e-05	4.07	3.21	3.3	3.82	3.19	3.07	2.68	3.3	3.77	3.32	3.81	2.43	3.56	4.41	3.52	-0.07	0.93	0.07	0.744	0.4	0.125	-0.2	0.351	0.2	0.173
ENSMUSG00000018566.14	Slc2a4	0.000134	0.19	0.12	0.18	0.19	0.19	0.24	0.21	0.66	0.25	0.23	0.88	0.33	0.39	0.28	1.14	-1.28	0.000319	1.28	0.00039	1.27	0.126	0.82	0.235	2.09	5.02e-06
ENSMUSG00000037172.14	E330009J07Rik	0.000131	0.44	0.56	0.7	0.65	0.44	0.3	0.58	0.65	0.75	0.59	0.92	1.08	0.8	0.37	1.27	-0.77	0.00324	0.78	0.00288	-0.74	0.126	1.41	0.000483	0.67	0.0108
ENSMUSG00000058729.13	Lin9	5.68e-05	2.58	4.05	2.32	3	2.66	2.61	3.71	2.47	1.67	2.82	1.99	2.24	2.55	3.25	2.14	0.39	0.0527	-0.38	0.0666	-0.5	0.126	-0.06	0.826	-0.56	0.00214
ENSMUSG00000039065.10	Fam173b	2.62e-05	3.59	3.76	3.41	3.8	3.24	3.86	3.4	3.52	3.74	3.15	3.1	2.81	2.87	3.38	2.88	0.14	0.389	-0.13	0.323	0.29	0.126	-0.33	0.0314	-0.05	0.641
ENSMUSG00000076435.3	Acsf2	8.84e-06	7.43	5.3	5.74	6.25	5.48	7.49	5.4	5.99	5.06	6.01	5.48	5.64	6.13	6.77	4.89	0.11	0.547	-0.11	0.365	0.25	0.126	-0.29	0.0347	-0.03	0.729
ENSMUSG00000014980.14	Tsen15	1.1e-06	1.84	1.64	1.7	1.35	1.35	1.59	1.75	1.53	1.64	1.46	1.77	1.31	1.25	1.56	1.44	0.06	0.866	-0.06	0.821	0.45	0.126	-0.37	0.13	0.08	0.625
ENSMUSG00000022797.15	Tfrc	0.000228	24.52	64.86	86.88	107.46	160.71	74.01	143.36	196.49	93.75	149.02	41.74	103.81	151.66	38.81	12.13	-0.06	0.868	0.06	0.892	-1.8	0.126	1.41	0.148	-0.38	0.557
ENSMUSG00000031786.7	Drc7	3.53e-06	0	0.03	0	0.02	0.03	0.19	0	0.05	0.03	0	0.03	0	0.03	0	0.05	0.08	1	-0.08	1	4.03	0.126	-2.8	0.2	1.23	0.402
ENSMUSG00000029015.9	Slc26a5	2.89e-05	0.02	0	0.03	0.06	0	0.05	0.02	0.04	0	0	0.1	0	0	0.04	0.06	-0.11	1	0.1	1	4.13	0.126	-2.96	0.203	1.17	0.39
ENSMUSG00000053477.16	Tcf4	2.95e-05	4.52	6.12	5.59	6.22	6.14	4.85	4.65	4.69	4.22	4.59	4.88	4.17	5.23	4.93	4.93	0.16	0.235	-0.15	0.281	-0.3	0.127	0.05	0.741	-0.25	0.0244
ENSMUSG00000033186.8	Mzt1	1.02e-05	7.22	11.36	9.36	8.42	9.55	7.98	8.45	7.69	7.3	9.33	8.36	8.61	7.69	8.19	8.33	0.1	0.62	-0.09	0.644	-0.36	0.127	0.16	0.416	-0.2	0.127
ENSMUSG00000070699.5	Sars2	3.17e-05	5.21	4.43	3.76	4.17	4.65	4.33	3.8	4.44	4.4	3.88	4.25	3.21	4.14	5.1	3.36	0.08	0.644	-0.08	0.673	0.34	0.127	-0.32	0.0848	0.02	0.862
ENSMUSG00000034161.7	Scx	9.71e-05	0.56	0.19	0.83	0.26	0.24	0.37	0.32	1.13	1.1	0.94	1.88	0.76	0.63	0.21	1.66	-1.16	0.0027	1.15	0.00489	1.39	0.128	0.65	0.397	2.04	5.66e-05
ENSMUSG00000051811.14	Cox6b2	8.91e-05	0.27	0.74	1.03	0.77	0.62	0.39	0.89	1.57	0.62	0.72	0.62	1.11	1.61	0.56	2.39	-0.76	0.0606	0.77	0.062	-1.33	0.128	2.09	0.00496	0.76	0.0986
ENSMUSG00000021596.16	Mctp1	4.84e-05	0.05	0.09	0.06	0.1	0.12	0.06	0.1	0.08	0.14	0.07	0.12	0.2	0.13	0.12	0.18	-0.65	0.109	0.64	0.113	-1.19	0.128	1.68	0.0109	0.49	0.236
ENSMUSG00000024091.8	Vapa	1.08e-05	139.95	158.17	159.66	157.74	165.84	151.28	148.11	133.06	137.8	134.15	143.44	149.01	139.6	133.55	136.72	0.09	0.287	-0.09	0.353	-0.2	0.128	0.05	0.671	-0.15	0.0357
ENSMUSG00000024926.9	Kat5	1.09e-05	47.83	36.79	35.16	40.67	41.4	47.36	48.28	38.39	38.58	41.16	39.52	35.41	38.15	46.92	36.68	0.12	0.377	-0.12	0.415	0.28	0.128	-0.32	0.0373	-0.04	0.716
ENSMUSG00000051390.9	Zbtb22	3.2e-05	31.68	28.22	24.19	27.77	28.46	26.73	27.72	25.33	28.56	30.55	28.2	21.35	24.87	30.89	22.02	0.1	0.395	-0.1	0.456	0.26	0.128	-0.28	0.0427	-0.03	0.774
ENSMUSG00000022899.8	Slc15a2	3.85e-05	3.21	7.52	5.87	4.65	4.44	6.27	5.13	4.4	5.42	4.91	5.91	3.12	2.55	3.71	4.57	0.22	0.487	-0.23	0.44	0.61	0.128	-0.69	0.0405	-0.07	0.739
ENSMUSG00000037991.9	Rmi2	4.32e-05	0.15	0.02	0.02	0.09	0.04	0.11	0.04	0.15	0.02	0.07	0.07	0.09	0.07	0.07	0.18	-0.32	0.883	0.31	1	2	0.128	-0.63	0.551	1.37	0.0779
ENSMUSG00000006373.10	Pgrmc1	1.39e-05	123.26	131.91	135.61	145.52	120.05	136	128.71	125.09	113.48	142.87	125.27	134.76	138.03	110.92	122.05	0.01	0.886	-0.01	0.854	-0.21	0.128	0.13	0.251	-0.08	0.307
ENSMUSG00000060675.13	Pla2g16	2.77e-05	4	2.22	2.25	3.08	1.69	2.08	3.03	2.23	2.94	2.67	2.55	1.91	2.28	2.76	2.78	0.04	0.957	-0.04	0.894	0.62	0.128	-0.48	0.159	0.14	0.529
ENSMUSG00000029712.14	Actl6b	1.82e-05	0.13	0.02	0.05	0.03	0.03	0.03	0.03	0.04	0.15	0.11	0.08	0	0.06	0.13	0.01	-0.13	1	0.13	1	2.54	0.128	-1.4	0.311	1.13	0.22
ENSMUSG00000024598.8	Fbn2	0.000372	1.22	0.82	1.55	1.17	0.92	0.89	0.87	3.45	1.3	1.76	3.66	2.37	1.57	1.14	10.55	-1.38	0.000133	1.38	0.000102	1.26	0.129	0.97	0.162	2.23	1.46e-06
ENSMUSG00000070529.7	Wfdc10	0.000394	0	0	1.19	0	0	0	0.46	3.45	7.49	2.02	24.35	47.53	4.03	0	18.91	-1.23	0.00108	1.04	0.0054	-4.08	0.129	9.51	4.46e-05	5.43	5.14e-05
ENSMUSG00000032482.9	Cspg5	7.29e-05	1.28	0.75	0.56	0.59	0.9	0.92	0.84	0.63	0.46	0.69	0.5	0.51	0.56	0.69	0.48	0.58	0.013	-0.58	0.00629	0.55	0.129	-0.99	0.000796	-0.45	0.0292
ENSMUSG00000062944.4	9130023H24Rik	1.88e-05	2.02	3.05	2.93	2.57	2.43	2.18	3.05	2.7	2.23	3.17	2.62	2.76	2.43	2.44	2.75	-0.04	0.879	0.05	0.839	-0.43	0.129	0.36	0.127	-0.07	0.659
ENSMUSG00000090336.4	4932443I19Rik	1.47e-05	0	0.08	0.04	0.03	0.02	0	0.02	0.05	0	0	0.02	0	0.04	0.03	0.01	0.06	1	-0.06	1	-3.87	0.129	3.04	0.169	-0.82	0.511
ENSMUSG00000060073.9	Psma3	7.02e-06	4.58	4.05	3.52	4.58	3.65	4.45	4.6	4.32	4.32	4.17	4.4	3.65	3.87	4.35	3.91	0	1	0	0.988	0.3	0.129	-0.21	0.21	0.1	0.391
ENSMUSG00000041936.18	Agrn	5.5e-05	36.58	27.8	30.63	29.16	23.38	27.2	27	37.41	31.05	30.31	31.95	28.43	33.62	34.39	32.26	-0.22	0.0654	0.21	0.114	0.29	0.13	0.02	0.916	0.31	0.00409
ENSMUSG00000039414.9	Heatr5b	2.72e-05	8.14	10.14	9.32	10.72	9.91	8.59	7.94	9.45	8.88	8.87	8.83	9.07	8.8	9.92	6.95	0.05	0.771	-0.04	0.778	-0.28	0.13	0.15	0.327	-0.13	0.208
ENSMUSG00000039099.7	Wdr93	4.71e-05	0.4	0.67	0.4	0.53	0.98	0.32	0.46	0.34	0.53	0.26	0.49	0.29	0.77	0.47	0.21	0.19	0.889	-0.18	0.802	-1.22	0.13	0.62	0.359	-0.61	0.176
ENSMUSG00000050232.6	Cxcr3	7.44e-06	0	0.24	0.53	0.04	0.1	0.05	0.1	0.09	0	0.2	0	0.05	0.27	0.04	0.28	0.08	1	-0.08	1	-3.78	0.13	2.81	0.199	-0.97	0.421
ENSMUSG00000027374.12	Mrps5	2.05e-05	3.92	3.37	3.4	3.7	3.64	4.07	3.53	3.52	3.35	3.51	3.18	3.14	3.05	3.17	3	0.15	0.167	-0.15	0.181	0.24	0.131	-0.31	0.0169	-0.07	0.409
ENSMUSG00000020787.14	P2rx1	0.000119	4.64	2.92	2.73	3.86	4.22	3.21	3.76	6.49	3.29	3.94	3.39	2.49	4.56	3.2	12.72	-0.53	0.18	0.52	0.187	1.06	0.131	-0.11	0.856	0.96	0.0144
ENSMUSG00000038665.15	Dgki	7.16e-05	0	0.01	0.08	0	0	0	0.01	0.02	0.06	0.01	0.04	0.06	0.04	0.03	0.06	-0.61	0.379	0.56	0.394	-3.52	0.131	4.71	0.0217	1.19	0.285
ENSMUSG00000040966.9	Slc22a2	0.000173	3.48	0.1	2.25	0.28	0.25	3.55	1.69	1.91	2.73	0.33	3.63	1.87	4.37	3.88	3.02	-0.45	0.383	0.5	0.318	1.81	0.131	-0.14	0.891	1.67	0.0132
ENSMUSG00000031808.7	Slc27a1	2.65e-07	8.7	5.68	6.18	7.45	5.44	7.35	5.62	5.93	5.35	5.78	5.73	5.13	6.93	6.55	6.08	0.13	0.467	-0.13	0.442	0.33	0.131	-0.36	0.0486	-0.03	0.83
ENSMUSG00000030137.8	Tuba8	4.4e-05	7.39	3.59	4.55	4.9	3.99	3.99	4.23	2.54	5.74	4.11	4.21	3.83	3.64	4.66	7.14	-0.01	1	0.01	0.959	0.81	0.131	-0.54	0.222	0.27	0.375
ENSMUSG00000005677.14	Nr1i3	2.99e-05	0.64	0	0	0	0	0.14	0.15	0.26	0.14	0	0.29	0.28	0	0.9	0.12	-0.11	1	0.11	1	3.77	0.131	-1.4	0.479	2.37	0.121
ENSMUSG00000022503.10	Nubp1	6.71e-05	14.35	9.2	10.54	12.8	8.99	11.3	10.65	11.49	12.03	12.31	13.73	11.97	11.96	11.13	13.78	-0.21	0.207	0.21	0.246	0.38	0.132	-0.04	0.843	0.34	0.0167
ENSMUSG00000034768.4	Asb16	4.39e-05	0.11	0.04	0.06	0.02	0.57	0.17	0.09	0.08	0	0.15	0.09	0	0	0.13	0.12	0.48	0.507	-0.47	0.578	3.65	0.132	-4.69	0.0282	-1.04	0.361
ENSMUSG00000073643.11	Wdfy1	2.56e-05	10.98	10.57	9.89	11.58	7.89	12.38	9.43	11.05	9.35	10.41	9.73	8	11.09	11.57	11.76	-0.02	0.965	0.02	0.912	0.38	0.132	-0.24	0.245	0.14	0.333
ENSMUSG00000055373.8	Fut9	0.000331	0	0.02	0.02	0.02	0.04	0.01	0.01	0.14	0.14	0.01	0.39	0.5	0.15	0	0.97	-2.3	2.98e-10	2.31	2.11e-10	-2.79	0.133	7	4.39e-05	4.21	4.05e-09
ENSMUSG00000045435.9	Tmem60	4.39e-05	5.37	6.66	6.62	6.31	6.79	5.65	6.76	5.73	4.36	6.17	5.36	5.08	4.96	4.72	4.43	0.28	0.0242	-0.28	0.0251	-0.3	0.133	-0.08	0.64	-0.37	0.000664
ENSMUSG00000034303.7	Ccdc15	3.32e-05	0.28	0.47	0.62	0.6	0.67	0.54	0.56	0.52	0.46	0.72	0.41	0.51	0.43	0.54	0.28	0.23	0.501	-0.22	0.53	-0.73	0.133	0.27	0.499	-0.46	0.0891
ENSMUSG00000063767.4	S100a7a	1.73e-05	2.11	2.09	1.26	2.1	1.97	1.66	2.21	1.45	0.99	0.77	0.91	2.67	1.44	1.14	1.37	0.28	0.589	-0.29	0.474	-0.84	0.133	0.19	0.682	-0.65	0.0446
ENSMUSG00000030905.5	Crym	1.34e-05	1.13	0.83	0.53	0.4	0.51	0.77	0.54	0.43	0.75	0.99	0.65	0.61	0.52	0.52	0.49	0.16	0.748	-0.15	0.71	0.8	0.133	-0.7	0.108	0.1	0.744
ENSMUSG00000022671.12	Mzt2	2.33e-05	9.07	6.28	6.27	6.25	5.96	7.42	7.16	6.23	6.97	8.09	7.72	7.14	6.55	8.26	6.98	-0.05	0.854	0.05	0.826	0.38	0.133	-0.21	0.314	0.17	0.237
ENSMUSG00000037347.7	Chst7	7.06e-05	1.92	1.43	1.43	2.32	1.79	0.95	1.49	2.33	1.91	2.04	1.89	3.17	2.63	1.85	2.49	-0.56	0.0267	0.55	0.0385	-0.68	0.134	1.07	0.0043	0.39	0.121
ENSMUSG00000021567.14	Nkd2	0.000108	1.1	1.13	1.02	0.9	1.11	0.8	0.73	1.44	1.23	1.25	1.41	1.04	0.91	1.23	3.13	-0.61	0.0676	0.61	0.0559	0.85	0.134	0.1	0.831	0.95	0.00233
ENSMUSG00000028107.14	Tars2	1.94e-05	4.69	3.82	4.18	3.94	3.21	4.17	3.92	4.74	4.25	4.06	4.16	3.53	4.52	4.57	3.74	-0.1	0.432	0.1	0.474	0.27	0.134	-0.08	0.579	0.19	0.0642
ENSMUSG00000049538.14	Adamts16	1.8e-06	0.21	0.1	0.1	0.22	0.01	0.08	0.07	0.05	0.15	0.22	0.01	0.05	0	0.06	0.14	0.3	0.758	-0.28	0.944	2.47	0.134	-2.57	0.0677	-0.1	0.908
ENSMUSG00000054200.6	Ffar4	5.68e-05	2.13	2.33	2.47	3.57	2.09	1.67	4.1	1.87	1.08	1.13	2.84	3.82	2.43	2.16	3.7	-0.05	0.984	0.05	0.992	-1.02	0.134	0.78	0.165	-0.23	0.538
ENSMUSG00000022702.15	Hira	1.1e-05	5.08	5.97	6.58	5.98	5.94	6.07	6.9	5.74	6.05	6.85	5.72	5.58	6.57	5.42	4.71	0.04	1	-0.04	0.851	-0.32	0.134	0.18	0.304	-0.14	0.248
ENSMUSG00000035142.18	Nubpl	6.66e-06	0.66	1.06	0.87	0.97	1.11	0.62	0.97	0.83	0.88	0.93	1.02	0.72	0.88	0.7	0.84	0	1	0.02	0.968	-0.5	0.134	0.38	0.17	-0.11	0.524
ENSMUSG00000059866.13	Tnip2	4.32e-06	8.16	5.96	5.66	5.57	5.75	6.22	6.13	6.96	5.53	6.93	5.5	4.92	6.8	5.7	6.28	0	1	0	1	0.35	0.134	-0.24	0.213	0.11	0.404
ENSMUSG00000044244.18	Il20rb	8.2e-05	0.86	0.76	0.72	0.79	0.74	0.86	0.59	1.08	0.86	0.83	1.07	0.47	1.2	0.82	2.22	-0.55	0.108	0.54	0.128	0.93	0.135	0	0.997	0.93	0.00712
ENSMUSG00000038347.14	Tcte2	1.99e-05	0.54	0.46	0.6	0.63	0.49	0.43	0.71	0.47	0.42	0.38	0.43	0.47	0.52	0.59	0.35	0.26	0.253	-0.26	0.285	-0.53	0.135	0.09	0.769	-0.44	0.0262
ENSMUSG00000062797.13	Hikeshi	1.04e-05	4.61	4.52	3.97	5.2	3.8	3.79	5.54	3.77	4.74	4.49	3.73	4.32	4.94	3.61	3.46	0.06	0.761	-0.07	0.763	-0.39	0.135	0.2	0.362	-0.19	0.187
ENSMUSG00000005125.12	Ndrg1	2.84e-05	115.39	101.44	112.83	119.23	121.84	111.72	121.74	132.76	113.46	136.72	92.56	122.31	134.07	87.77	78.53	-0.01	0.802	0	1	-0.34	0.135	0.23	0.224	-0.11	0.384
ENSMUSG00000021010.7	Npas3	2.54e-07	0.31	0.31	0.37	0.47	0.23	0.3	0.52	0.39	0.34	0.38	0.41	0.16	0.17	0.32	0.34	0.18	0.818	-0.19	0.963	0.85	0.135	-0.86	0.0808	-0.01	0.984
ENSMUSG00000028212.16	Ccne2	1.93e-05	1.3	1.74	1.73	2.1	1.9	1.3	1.86	2.06	1.96	2.54	1.75	1.45	1.95	1.42	1.14	-0.05	0.88	0.06	0.826	-0.53	0.135	0.44	0.132	-0.08	0.671
ENSMUSG00000017311.15	Pyy	1.44e-05	0.46	1.69	0	0.65	2.34	1.35	0.26	0.23	0	0.26	0.26	2.91	0.81	0.82	0.74	0.05	1	-0.06	1	-2.7	0.135	1.12	0.444	-1.58	0.136
ENSMUSG00000027286.16	Lrrc57	2.38e-05	13.74	14.19	15.44	13.22	15.46	14.01	15.04	11.54	12.45	12.26	12.3	13.51	12.99	13.51	11.49	0.17	0.103	-0.17	0.121	-0.24	0.136	-0.01	0.942	-0.25	0.0057
ENSMUSG00000030889.14	Vwa3a	8.26e-06	0.08	0.18	0.12	0.15	0.19	0.04	0.02	0.2	0.07	0.07	0.13	0.09	0.3	0.02	0.15	-0.36	0.619	0.35	0.797	-1.55	0.136	1.67	0.0566	0.12	0.837
ENSMUSG00000079560.13	Hoxa3	1.88e-05	0.48	0.33	0.55	0.54	0.5	0.82	0.37	0.61	0.32	0.2	0.56	0.37	0.47	0.49	0.64	0	1	0	0.986	0.84	0.136	-0.57	0.221	0.27	0.395
ENSMUSG00000004035.12	Gstm7	3.63e-05	0.08	0.11	0.25	0.44	0.29	0.09	0.39	0.22	0.58	0.14	0.38	0.37	0.34	0.39	0.39	-0.48	0.338	0.49	0.344	-1.67	0.137	2.09	0.0358	0.41	0.434
ENSMUSG00000032842.13	Abcc10	3.46e-05	5.57	4.49	5.13	4.36	4.79	5.63	5.29	5.6	5.2	4.4	5.11	4.57	5.76	5.86	5.72	-0.13	0.373	0.13	0.387	0.28	0.137	-0.06	0.687	0.21	0.0398
ENSMUSG00000011263.16	Exoc3l2	0.000117	5.53	4.58	5.51	5.96	8.83	4.43	5.41	6.43	5.41	7.37	3.32	5.09	6.85	5.32	1.96	0.19	0.657	-0.19	0.613	-0.79	0.137	0.31	0.479	-0.48	0.107
ENSMUSG00000040158.12	Tax1bp3	1.55e-05	2.23	1.7	1.47	1.97	1.82	2.05	1.91	1.91	1.93	2.19	1.95	1.63	1.78	1.51	2.16	-0.05	0.846	0.05	0.866	0.48	0.137	-0.27	0.31	0.21	0.248
ENSMUSG00000032517.16	Mobp	9.38e-06	0.07	0	0.01	0.03	0.01	0.03	0.06	0.03	0.04	0.09	0.02	0	0.02	0.01	0.04	0.1	1	-0.09	1	2.64	0.137	-2.11	0.165	0.53	0.566
ENSMUSG00000030283.7	St8sia1	1.48e-06	0.02	0.06	0.05	0.03	0.04	0.05	0.05	0.02	0.03	0.05	0.03	0.07	0.05	0	0.03	0.07	1	-0.08	1	-1.66	0.137	0.89	0.322	-0.77	0.244
ENSMUSG00000019845.8	Tube1	8.49e-06	0.29	0.22	0.23	0.2	0.24	0.31	0.23	0.32	0.21	0.32	0.36	0.11	0.3	0.3	0.19	-0.05	1	0.05	1	0.84	0.137	-0.51	0.275	0.33	0.298
ENSMUSG00000043613.8	Mmp3	6.33e-05	0.51	0	0.2	0.28	0.1	0.18	0.24	0.17	0.53	0.29	0.1	0.24	0.13	0.13	0.79	-0.32	1	0.3	0.967	2.18	0.137	-0.87	0.476	1.31	0.108
ENSMUSG00000063172.13	Hspb11	5.7e-05	2.44	3.88	4.28	2.98	5.61	3.64	3.35	2.97	2.73	3.96	2.28	2.88	3.13	3.51	2.59	0.36	0.152	-0.35	0.177	-0.6	0.138	0.04	0.914	-0.56	0.0123
ENSMUSG00000109572.1	Cfap99	2.75e-05	0.25	0.19	0.21	0.2	0.16	0.15	0.08	0.11	0	0.08	0	0.24	0.18	0.18	0.07	0.42	0.901	-0.43	0.803	-1.95	0.138	0.1	0.915	-1.84	0.0366
ENSMUSG00000074037.3	Mc1r	2.9e-05	0.21	0.03	0	0.27	0.06	0.19	0.09	0.16	0.15	0.2	0.03	0.03	0.03	0.18	0.02	0.33	0.999	-0.31	0.925	2.79	0.138	-2.82	0.0802	-0.03	0.973
ENSMUSG00000032940.16	Rbm11	3.64e-05	0.13	0	0	0.07	0	0	0.03	0.03	0	0	0.11	0	0	0.03	0.09	-0.05	1	0.05	1	5.18	0.138	-3.62	0.218	1.56	0.41
ENSMUSG00000055214.15	Pld5	7.81e-05	0	0	0.04	0	0.04	0	0.02	0.01	0.02	0.01	0.03	0.05	0.01	0.02	0.09	-0.37	0.793	0.37	0.749	-3.71	0.139	4.58	0.0384	0.87	0.465
ENSMUSG00000031097.15	Tnni2	1.22e-05	3.14	2.14	1.65	2.48	1.95	2.32	2.11	3.65	1.71	1.74	2.08	1.94	2.2	2.13	2.46	-0.09	0.799	0.09	0.796	0.66	0.139	-0.35	0.344	0.31	0.215
ENSMUSG00000032415.14	Ube2cbp	1.82e-06	0.89	0.83	0.69	0.58	0.96	0.74	0.84	0.86	1.05	0.78	0.74	0.38	0.7	0.82	1.13	-0.08	1	0.08	0.938	0.87	0.139	-0.53	0.286	0.34	0.28
ENSMUSG00000044501.17	Zfp758	6.39e-05	2.05	2.19	2.22	2.19	2.17	2.24	1.7	2.35	1.58	1.86	1.14	1.14	1.1	1.06	1.41	0.46	0.0447	-0.46	0.0437	0.56	0.14	-0.88	0.00524	-0.33	0.114
ENSMUSG00000048442.15	Smim5	1.23e-05	1.46	0.75	0.87	0.52	0.73	0.83	0.89	0.74	0.64	0.39	0.39	0.38	0.65	0.7	0.95	0.33	0.511	-0.32	0.714	1.02	0.14	-1.1	0.055	-0.08	0.836
ENSMUSG00000025380.2	Fscn2	3.17e-05	0.65	0.46	0.24	0.42	0.31	0.51	0.31	0.52	0.39	0.31	0.27	0.23	0.28	0.24	0.19	0.29	0.667	-0.29	0.606	1.16	0.14	-1.15	0.075	0	0.996
ENSMUSG00000030336.14	Cd27	2.6e-05	0.6	0.97	1.09	1.07	1.61	0.81	1.23	0.99	0.72	1.1	1.1	1.25	0.99	0.93	1.51	-0.1	0.823	0.11	0.854	-0.81	0.14	0.73	0.116	-0.09	0.776
ENSMUSG00000034224.14	Slc38a8	1.11e-05	0	0.17	0.07	0	0.09	0.04	0.07	0.06	0.05	0.05	0.02	0.07	0.08	0.04	0.04	0.07	1	-0.06	1	-2.7	0.14	1.86	0.234	-0.84	0.375
ENSMUSG00000046618.7	Olfml2a	0.000154	0.57	0.34	0.61	0.38	0.51	0.31	0.36	1.08	0.67	0.71	0.85	0.57	0.61	0.75	2.26	-0.98	0.00523	0.98	0.00412	1.05	0.141	0.48	0.416	1.54	9.32e-05
ENSMUSG00000029553.10	Tfec	0.000132	0.3	0.1	0.32	0.11	0.07	0.61	0.25	0.3	0.6	0.12	0.76	0.61	0.68	0.41	0.56	-0.88	0.0263	0.94	0.0125	1.17	0.141	0.56	0.384	1.74	0.000172
ENSMUSG00000028010.16	Gar1	2.41e-05	7.04	6.2	6.56	6.26	6.05	7.59	5.38	6.97	6.98	6.78	6.39	5.88	7.38	6.99	7.34	-0.13	0.439	0.13	0.428	0.32	0.141	-0.09	0.633	0.23	0.0565
ENSMUSG00000048647.9	Exd1	1.96e-05	0.75	0.61	0.58	0.46	0.6	0.62	0.56	0.61	0.68	0.6	0.51	0.54	0.37	0.7	0.45	0.13	0.7	-0.13	0.673	0.58	0.141	-0.54	0.0998	0.04	0.849
ENSMUSG00000028060.14	2810403A07Rik	5.82e-06	14.69	13.73	14.04	13.29	13.88	13.76	13.2	14.57	13.39	12.91	13.73	11.47	14.12	14.73	13.87	-0.02	0.814	0.02	0.792	0.17	0.141	-0.1	0.309	0.07	0.262
ENSMUSG00000006335.16	Tfpt	2.01e-05	15.12	12.87	9.31	11.11	11.29	12.98	12.32	12.72	12.17	13.68	10.71	9.22	13.03	13.04	10.4	0.05	0.845	-0.05	0.808	0.34	0.141	-0.28	0.14	0.06	0.655
ENSMUSG00000068457.14	Uty	0.000132	0	1.29	1.62	1.07	1.57	0.02	1.18	1.1	1.17	0	1.12	0	0	1.1	0.56	0.09	0.907	-0.43	0.116	2.53	0.141	-2.95	0.0831	-0.42	0.0866
ENSMUSG00000034799.16	Unc13a	1.79e-05	0.26	0.14	0.22	0.17	0.19	0.22	0.22	0.21	0.17	0.1	0.22	0.13	0.21	0.22	0.25	-0.01	1	0.01	1	0.67	0.141	-0.45	0.233	0.22	0.389
ENSMUSG00000031898.9	Dpep3	2.97e-05	0.1	0	0.19	0	0.06	0	0.24	0	0.06	0.06	0	0.29	0.26	0.11	0.1	-0.13	1	0.12	1	-3.67	0.141	2.45	0.223	-1.22	0.409
ENSMUSG00000046093.9	Hpcal4	4.9e-05	2.45	2.5	2.21	2.04	1.52	2.98	2.62	1.43	2.18	1.71	2.59	1.29	1.72	2.6	1.3	0.34	0.208	-0.34	0.227	0.62	0.142	-0.8	0.0226	-0.18	0.446
ENSMUSG00000021384.14	Susd3	0.000145	3.59	6.32	5.43	5.38	10.18	3.11	5.22	4.83	6.75	4.41	4.02	3.33	4.6	7.42	1.74	0.32	0.45	-0.3	0.43	-0.86	0.142	0.29	0.546	-0.56	0.0815
ENSMUSG00000005774.12	Rfx5	2.55e-05	3.64	2.67	2.66	3	2.63	2.71	2.75	2.45	2.83	2.22	3.05	2.69	2.41	3.05	3.24	-0.01	1	0.01	0.998	0.38	0.142	-0.26	0.236	0.13	0.386
ENSMUSG00000027384.6	Ndufaf5	2.52e-05	2.36	1.61	1.54	2.14	1.95	1.92	1.87	1.83	2.39	1.88	2.37	1.84	1.69	2.14	2.37	-0.15	0.588	0.15	0.592	0.56	0.143	-0.22	0.482	0.34	0.114
ENSMUSG00000074832.10	2410141K09Rik	3.23e-05	0.03	0.08	0.07	0.05	0.13	0	0	0.06	0.07	0.07	0	0.1	0.06	0.06	0	0.03	1	-0.03	1	-3.52	0.143	2.43	0.237	-1.09	0.381
ENSMUSG00000005883.15	Spo11	2.13e-05	0.13	0	0.08	0.03	0.04	0.04	0.06	0.12	0.08	0.04	0.04	0.02	0.05	0.03	0.08	-0.13	1	0.13	1	2.18	0.143	-1.24	0.319	0.94	0.251
ENSMUSG00000032978.14	Guca2b	0.00105	2.15	10.42	43.38	6.15	2.01	2.89	3.21	223.23	155.81	6.84	420.56	353.3	435.72	3.9	892.44	-1.96	1.3e-07	2.01	6.77e-08	-2.24	0.144	7.34	8.93e-09	5.1	1.76e-09
ENSMUSG00000055609.8	Hba-x	1.26e-05	0.17	1.16	0.72	0.57	2.25	0.92	0.39	0.61	2.06	1.65	0.39	1.9	1.48	0.7	0.63	-0.27	0.673	0.25	0.716	-1.8	0.144	1.69	0.0995	-0.11	0.873
ENSMUSG00000020882.17	Cacnb1	4.38e-05	1.5	1.01	0.9	1.05	0.68	1.13	0.81	1.09	0.82	0.78	0.92	0.91	1.18	0.97	1.51	-0.13	0.719	0.13	0.704	0.63	0.144	-0.28	0.429	0.35	0.153
ENSMUSG00000040483.15	Xaf1	4.53e-05	13.36	9.14	9.41	11.13	6.33	10.89	10.08	10.51	9.21	9.34	10.56	9.84	10.2	13.47	9.96	-0.05	0.899	0.05	0.866	0.39	0.144	-0.22	0.325	0.17	0.248
ENSMUSG00000025733.17	Rhot2	2.16e-05	10.76	8.42	9.4	8.84	7.95	8.63	10.12	9.12	8.87	8.53	8.64	7.16	8.74	9.56	10.26	0.01	0.934	-0.01	1	0.32	0.144	-0.23	0.208	0.09	0.456
ENSMUSG00000073043.5	Atoh1	1.62e-05	0.04	0	0.08	0.2	0.16	0	0.12	0	0	0.08	0.08	0.12	0	0.11	0	0.29	1	-0.26	1	-4.32	0.144	1.77	0.474	-2.56	0.118
ENSMUSG00000020432.12	Tcn2	1.78e-05	169.63	151.91	136.81	151.97	144.13	145.93	149.9	130.13	130.27	156.3	123.45	142.99	156.7	154.02	124.36	0.11	0.227	-0.12	0.0791	-0.15	0.145	-0.02	0.833	-0.17	0.00351
ENSMUSG00000035458.15	Tnni3	2.92e-05	0.1	0.13	0.2	0.31	0.26	0.07	0.3	0.2	0.37	0.22	0.33	0.18	0.43	0.23	0.33	-0.49	0.395	0.49	0.476	-1.52	0.145	1.91	0.0358	0.39	0.434
ENSMUSG00000031150.12	Ccdc120	3.53e-05	24.29	16.58	16.46	18.74	19.28	19.21	19.87	20.02	20.59	22.26	17.48	16.15	17.53	19.33	13.53	0.09	0.649	-0.09	0.694	0.32	0.145	-0.31	0.0918	0.01	0.916
ENSMUSG00000047518.3	Slfnl1	1.51e-05	0	0	0.05	0.08	0.05	0	0	0	0	0.1	0.1	0.14	0.13	0.13	0	-0.22	0.946	0.19	1	-4.76	0.145	4.12	0.121	-0.64	0.736
ENSMUSG00000043155.4	Hpdl	3.15e-05	0.51	0.62	0.8	0.87	1.24	0.59	1.3	0.6	1.15	1	0.95	0.7	1.06	0.86	0.27	0.06	1	-0.05	1	-1.12	0.145	0.74	0.246	-0.37	0.373
ENSMUSG00000058498.12	Rnf207	1.72e-05	0.48	0.12	0.28	0.19	0.12	0.11	0.13	0.3	0.2	0.37	0.11	0.12	0.18	0.28	0.24	0.02	1	-0.01	1	1.27	0.145	-0.87	0.227	0.4	0.415
ENSMUSG00000032101.6	Ddx25	1.07e-05	0.11	0.06	0.08	0.06	0.08	0.09	0.07	0.09	0.14	0.01	0.06	0.01	0.09	0.09	0.09	-0.04	1	0.04	1	1.42	0.145	-0.95	0.249	0.47	0.369
ENSMUSG00000050556.9	Kcnb1	7.19e-05	1.56	1.51	1.53	2.01	1.74	1.19	1.43	2.44	1.86	2.37	1.62	2.22	2.24	1.43	2.18	-0.45	0.00602	0.45	0.00791	-0.41	0.146	0.75	0.00129	0.34	0.0283
ENSMUSG00000094936.7	Rbm4	4.05e-05	1.19	2.37	2.06	2.66	2.89	1.71	1.79	2.37	1.12	1.48	1.71	1.81	1.45	1.5	1.28	0.28	0.406	-0.27	0.422	-0.72	0.146	0.23	0.585	-0.5	0.068
ENSMUSG00000042228.14	Lyn	9.1e-06	12.7	14.31	12.33	16.95	13.98	12.87	15.01	15.29	14.77	15.31	13.47	14.73	14.54	11.54	12.94	-0.07	0.611	0.08	0.567	-0.25	0.146	0.25	0.0787	0	0.993
ENSMUSG00000020732.13	Rab37	3.27e-06	0.18	0.26	0.36	0.36	0.37	0.24	0.35	0.22	0.22	0.22	0.34	0.32	0.22	0.18	0.23	0.16	0.836	-0.14	0.791	-0.84	0.146	0.44	0.362	-0.4	0.204
ENSMUSG00000029757.16	Dync1i1	2e-05	0.02	0.13	0.07	0.05	0.15	0.04	0.11	0.04	0.02	0.04	0.15	0.15	0.08	0.04	0.14	-0.17	1	0.17	1	-2.11	0.146	1.98	0.116	-0.14	0.851
ENSMUSG00000031074.14	Fgf3	3.27e-06	0	0.09	0.04	0.03	0	0	0.07	0.07	0.07	0.04	0.07	0.04	0.13	0.07	0	-0.31	1	0.28	0.938	-3.57	0.146	3.8	0.0717	0.24	0.85
ENSMUSG00000028948.16	Nol9	7.64e-06	8.86	8.61	8.45	8.05	8.67	8.19	8.07	9.19	9.16	8.97	8.98	7.84	8.05	8.7	8.15	-0.07	0.385	0.07	0.41	0.17	0.147	-0.05	0.644	0.13	0.0551
ENSMUSG00000056459.14	Zbtb25	3.58e-05	3.33	3.29	3.14	3.44	3.39	2.02	3.32	3.31	2.86	2.68	2.94	2.62	3.43	3.41	1.94	0.09	0.74	-0.08	0.765	-0.46	0.147	0.23	0.379	-0.23	0.198
ENSMUSG00000025726.11	Slc28a1	3.38e-05	0.28	0	0.27	0.17	0.28	0.38	0.32	0.36	0.37	0.28	0.14	0.11	0.23	0.49	0.42	-0.14	0.87	0.13	1	1.56	0.147	-0.89	0.321	0.67	0.259
ENSMUSG00000073755.4	5730409E04Rik	2.25e-05	5.43	4.21	4.3	5.19	3.44	4.22	3.76	4.57	4.53	4.31	4.66	4.28	3.7	4.76	4.37	-0.04	0.876	0.04	0.88	0.38	0.147	-0.22	0.311	0.16	0.275
ENSMUSG00000054934.10	Kcnmb4	1.08e-05	0.22	0.15	0	0	0.04	0.2	0.04	0.04	0.13	0.08	0.04	0.08	0.07	0.11	0.17	0	1	0.01	1	2.55	0.147	-1.37	0.323	1.18	0.273
ENSMUSG00000029596.13	Sdsl	0.000121	1.66	1.9	1.8	1.05	0.72	2.29	1.9	2.33	1.99	1.65	3.14	2.04	2.26	1.93	5.06	-0.7	0.0413	0.69	0.0545	0.98	0.148	0.18	0.752	1.16	0.00219
ENSMUSG00000054999.2	Naaladl1	6.92e-05	0.42	0.08	0.07	0.06	0.07	0.23	0.14	0.18	0.27	0	0.34	0.53	0.37	0.49	0.36	-0.75	0.096	0.83	0.0517	1.34	0.148	0.53	0.449	1.86	0.00218
ENSMUSG00000063488.6	Zkscan7	2.67e-05	2.34	2.64	2.35	2.4	2.28	2.37	1.67	2.29	2.17	2.19	2.34	1.84	1.61	2.18	1.86	0.13	0.508	-0.13	0.515	0.37	0.148	-0.39	0.065	-0.02	0.871
ENSMUSG00000094133.2	Olfr1431	6.42e-05	0.24	0.32	0.06	0.09	0.08	0.25	0.11	0.22	0.22	0.11	0.13	0.05	0.07	0.1	0	0.25	1	-0.23	1	2.08	0.148	-1.93	0.111	0.15	0.846
ENSMUSG00000039661.14	Dusp26	4.33e-05	0.19	0	0.04	0.03	0	0.07	0.07	0.03	0.11	0.14	0.25	0.07	0.1	0.06	0.06	-0.33	1	0.32	1	2.58	0.148	-0.58	0.675	1.99	0.0737
ENSMUSG00000027993.16	Trim2	0.000114	0.62	0.45	0.6	0.59	0.44	0.54	0.44	0.89	0.74	0.69	0.71	0.78	0.59	0.46	0.98	-0.59	0.0007	0.59	0.00138	0.46	0.149	0.3	0.254	0.77	1.84e-05
ENSMUSG00000028370.7	Pappa	0.000138	0.2	0.33	0.42	0.31	0.38	0.17	0.18	0.45	0.38	0.37	0.4	1.01	0.27	0.25	0.88	-0.83	0.0239	0.82	0.03	-1.11	0.149	1.88	0.0034	0.77	0.0691
ENSMUSG00000038742.7	Angptl6	4.79e-05	1.97	2.24	2.06	2.01	2.57	2.04	1.91	1.03	1.15	1.68	1.82	1.57	2.05	1.58	0.93	0.47	0.0888	-0.48	0.1	-0.69	0.149	-0.09	0.819	-0.78	0.005
ENSMUSG00000071654.5	Uqcc3	1.96e-06	40.84	31.88	29.61	36.36	30.04	31.13	31.49	26.4	32.25	31.94	28.69	27.23	26.46	28.97	34.23	0.12	0.505	-0.12	0.519	0.34	0.149	-0.36	0.0656	-0.02	0.88
ENSMUSG00000002944.15	Cd36	0.000125	22.31	21.82	21.68	31.41	28.57	21.98	22.1	26.85	21.5	31.13	16.48	22.16	27.73	20.09	8.5	0.19	0.573	-0.19	0.61	-0.65	0.149	0.22	0.55	-0.43	0.0893
ENSMUSG00000035370.7	Adat3	3.02e-05	5.11	4.07	3.81	3.35	3.96	3.84	3.94	4.47	4.03	4.53	4.15	2.69	4.04	4.72	2.91	0.07	0.796	-0.07	0.79	0.42	0.149	-0.36	0.139	0.06	0.702
ENSMUSG00000034278.3	Dnajc17	6.67e-06	10.41	7.21	6.4	8.22	6.09	7.23	6.55	7.58	8.29	7.75	6.33	6.69	6.84	8.32	6.22	0.05	0.881	-0.05	0.871	0.41	0.149	-0.33	0.162	0.08	0.609
ENSMUSG00000048416.15	Mlf1	9.81e-06	0.48	1.23	0.48	1.16	0.77	0.64	0.64	0.57	0.63	1.03	1.08	0.97	0.97	0.81	0.77	-0.13	0.925	0.14	1	-0.97	0.149	0.85	0.129	-0.12	0.75
ENSMUSG00000063626.6	Unc5d	2.46e-06	0.02	0	0.02	0	0.03	0.02	0.01	0	0.02	0	0.02	0	0	0.01	0.02	0.09	1	-0.08	1	3.81	0.149	-3.36	0.14	0.45	0.736
ENSMUSG00000025453.16	Nnt	0.000117	1.85	1.2	1.46	1.25	0.74	1.45	1.18	1.49	1.68	1.11	1.6	1.69	1.73	1.56	2.5	-0.47	0.0642	0.47	0.0606	0.59	0.15	0.11	0.747	0.7	0.00237
ENSMUSG00000024136.14	Dnase1l2	0.000142	2.09	1.74	2.22	1.14	1.4	1.89	1.19	2.26	1.47	1.58	2.48	1.71	2.33	1.66	6.73	-0.65	0.0864	0.64	0.115	1.08	0.15	0.07	0.908	1.15	0.00586
ENSMUSG00000074676.2	Foxs1	0.000108	3.03	1.67	1.84	1.67	1.48	1.65	1.9	2.95	2.02	2.94	1.94	1.63	2.94	2.84	7.53	-0.62	0.114	0.61	0.134	1.14	0.15	0.02	0.98	1.15	0.00875
ENSMUSG00000026527.13	Rgs7	5.7e-05	0.02	0	0	0	0.01	0.01	0.03	0.02	0.04	0	0.05	0.02	0	0	0.08	-0.6	0.43	0.57	0.441	3.16	0.15	-0.44	0.81	2.72	0.0277
ENSMUSG00000048967.16	Yjefn3	2.77e-05	2.21	2.05	1.41	1.75	1.34	1.54	2.13	1.29	0.87	1.24	1.15	1.59	2.31	2.07	0.78	0.31	0.575	-0.33	0.424	-0.84	0.15	0.11	0.81	-0.73	0.0382
ENSMUSG00000002384.2	Bmp8b	0.000137	2.62	5.23	3.56	4.31	6.88	4.38	3.4	4.8	4.24	4.25	2.09	3.67	4.96	3.56	1.28	0.23	0.594	-0.23	0.59	-0.92	0.15	0.35	0.51	-0.57	0.11
ENSMUSG00000078970.5	Wdr92	1.82e-05	6.24	6.52	6.82	6.53	7.92	6.34	6.43	6.87	5.56	8.19	5.93	6.42	6.95	6.71	5.36	0.06	0.752	-0.07	0.713	-0.31	0.15	0.14	0.416	-0.16	0.173
ENSMUSG00000009394.13	Syn2	1.81e-05	0.36	0.56	0.43	0.65	0.38	0.4	0.42	0.6	0.51	0.7	0.37	0.42	0.69	0.47	0.28	-0.09	0.813	0.09	0.817	-0.72	0.15	0.6	0.148	-0.12	0.664
ENSMUSG00000078796.4	Zfp541	1.56e-05	0.33	0.34	0.21	0.28	0.22	0.36	0.27	0.33	0.35	0.28	0.28	0.13	0.3	0.35	0.23	0.03	1	-0.03	1	0.85	0.15	-0.62	0.204	0.23	0.489
ENSMUSG00000035835.14	Plppr3	0.000134	0.24	0.05	0.02	0.09	0	0.04	0.08	0.19	0.23	0.08	0.23	0.33	0.09	0.15	0.54	-0.99	0.028	0.95	0.0559	1.98	0.151	0.71	0.526	2.69	0.000912
ENSMUSG00000026796.16	Fam129b	3.35e-06	161.44	153.18	151.95	163.93	148.24	166.57	175.78	163.93	148.33	194.25	133.75	170.85	172.46	118.55	138.18	0	0.914	-0.01	0.885	-0.2	0.151	0.12	0.287	-0.08	0.321
ENSMUSG00000073758.10	Sh3d21	1.63e-05	17.36	14.42	18.18	17.38	17.26	15.86	22.99	18.34	16.1	14.46	15.4	18.67	19.07	15.42	15.67	-0.01	0.996	0.01	1	-0.34	0.151	0.24	0.22	-0.1	0.453
ENSMUSG00000046634.12	Pkd1l1	5.35e-06	0.03	0.23	0.09	0.07	0.12	0.04	0.44	0.26	0.11	0.05	0.11	0.13	0.05	0.1	0.11	0.09	1	-0.08	0.988	-1.75	0.151	1.4	0.184	-0.35	0.568
ENSMUSG00000059956.14	Serpinb12	2.58e-05	0.09	0.04	0.04	0.06	0.03	0.06	0	0.12	0.03	0.03	0.14	0	0.03	0	0	-0.07	1	0.07	1	3.37	0.151	-2.24	0.268	1.13	0.342
ENSMUSG00000080316.10	Spaca6	4.16e-05	10.34	10.57	10.48	7.63	10.25	10.93	8.77	11.65	9.07	7.78	9.35	5.37	10.42	12.08	8.57	0.07	0.871	-0.07	0.85	0.45	0.152	-0.39	0.135	0.06	0.733
ENSMUSG00000078908.10	Mon1b	5.96e-06	8.38	8.71	7.4	7.59	6.34	8.53	7.45	7.42	8.21	8.65	7.64	7.23	7.22	8.58	7.25	0	1	0	0.949	0.24	0.152	-0.17	0.222	0.07	0.453
ENSMUSG00000043542.12	Zc2hc1a	1.68e-05	4.47	4.65	5.5	4.45	5.46	4.18	4.86	4.79	4.33	5.65	4.3	4.65	4.43	4.46	3.8	0.08	0.658	-0.08	0.646	-0.3	0.153	0.13	0.462	-0.17	0.143
ENSMUSG00000060791.15	Gmfg	1.47e-05	1.17	0.77	1.27	1.05	1.15	1.03	1.22	1.24	1.33	0.61	1.03	0.77	0.87	1.06	1.34	-0.05	0.954	0.04	0.967	0.59	0.153	-0.37	0.288	0.22	0.322
ENSMUSG00000028784.13	Spocd1	2.53e-06	1.04	0.75	0.97	0.97	0.17	0.71	0.85	0.9	1.05	0.5	0.79	0.24	0.64	1.58	0.61	0.08	1	-0.08	1	1.15	0.153	-0.94	0.166	0.21	0.625
ENSMUSG00000026645.11	Olah	6.44e-05	0.08	0.06	0.2	0.04	0.05	0.39	0.09	0.25	0.42	0	0.14	0.27	0.25	0.17	0.57	-0.72	0.293	0.69	0.275	1.9	0.154	0.18	0.863	2.08	0.00935
ENSMUSG00000038292.14	Ccdc155	2.66e-05	1.26	2.22	2.01	1.7	1.11	2.06	0.91	0.9	0.77	1.48	1.14	1.75	1.55	2.24	0.9	0.35	0.336	-0.37	0.293	-0.77	0.154	0.05	0.911	-0.72	0.0207
ENSMUSG00000034159.12	2310007B03Rik	0.000129	0.1	0.09	0.23	0.81	0.07	0.07	0.84	0.42	0.15	0.07	0.65	0.95	0.19	0	1.17	-0.44	0.534	0.45	0.423	-2.27	0.154	2.89	0.034	0.62	0.455
ENSMUSG00000049928.15	Glp2r	6.51e-05	0.03	0.12	0.08	0.05	0.19	0.04	0.06	0.03	0.04	0.06	0.09	0.04	0.06	0.03	0	0.42	0.68	-0.4	0.964	-2.07	0.154	0.74	0.546	-1.33	0.0899
ENSMUSG00000044071.7	Fam19a2	2.13e-05	0	0.02	0	0.08	0.23	0.02	0.02	0.02	0	0.02	0.06	0.04	0.03	0.07	0.02	0.25	1	-0.24	1	-3.7	0.154	2.07	0.357	-1.62	0.208
ENSMUSG00000110277.1	CH25-588N10.2	1.19e-05	2.89	4.14	3.56	3.28	4.33	3.36	3.6	2.54	2.84	2.75	3.33	3.53	3.14	2.51	3.3	0.14	0.545	-0.14	0.544	-0.43	0.155	0.15	0.544	-0.28	0.1
ENSMUSG00000027330.16	Cdc25b	1.56e-05	5.61	5.71	5.18	6.46	4.86	6.12	5.69	7.11	5.36	8.13	3.84	7.53	7.25	5.21	5.09	-0.13	0.611	0.11	0.621	-0.41	0.155	0.39	0.1	-0.02	0.911
ENSMUSG00000020289.15	Nprl3	1.03e-05	4.84	3.56	4.44	4.01	4.45	4.26	3.75	4.29	3.71	4.09	4.18	3.18	4.32	4.34	4.46	0.01	1	-0.01	0.982	0.31	0.155	-0.23	0.218	0.09	0.475
ENSMUSG00000014725.14	Adam28	0.00019	0.04	0	0	0.02	0	0.02	0	0.17	0.14	0.02	0.32	0.43	0.17	0	0.81	-1.92	5.18e-07	1.82	3.9e-06	2.58	0.156	3.31	0.0173	5.89	5.5e-07
ENSMUSG00000029838.11	Ptn	0.00024	3.4	2.23	2.06	2.45	1.71	1.87	1.96	3.09	2.38	3.14	3.32	3.97	2.27	2.33	14.51	-0.88	0.0258	0.86	1	1.25	0.156	0.32	0.659	1.57	0.00134
ENSMUSG00000035390.16	Brsk1	6.48e-05	1.58	0.92	1.28	1.29	1.27	0.9	0.82	1.71	1.53	1.63	1.96	1.15	1.47	1.56	2.06	-0.52	0.0389	0.51	0.0503	0.61	0.156	0.13	0.714	0.75	0.00183
ENSMUSG00000033629.6	Hacd3	3.15e-05	20.68	17.27	16.69	19.18	15.02	17.25	16.76	21.12	18.61	18	18.52	17.64	18.53	18.78	18.03	-0.14	0.189	0.14	0.222	0.22	0.156	-0.01	0.932	0.21	0.0162
ENSMUSG00000023988.8	Bysl	1.6e-05	8.53	8.44	7.6	7.52	8.5	8.12	7.4	8.97	9.15	9.08	8.82	8.28	7.4	8.28	8.24	-0.13	0.244	0.13	0.286	0.23	0.156	-0.03	0.832	0.2	0.0259
ENSMUSG00000069135.11	Fgfr1op	3.18e-05	5.84	5.75	5.06	5.65	5.39	6.56	6.18	6.09	5.59	5.21	5.61	4.27	5.3	5.75	4.24	0.11	0.599	-0.11	0.49	0.3	0.156	-0.32	0.0673	-0.02	0.858
ENSMUSG00000014782.16	Plekhg4	3.18e-05	1.06	0.33	0.99	0.6	0.35	0.48	0.51	1.44	0.39	0.8	0.39	0.15	0.53	1.16	0.34	0.11	0.858	-0.11	0.85	1.36	0.156	-1.14	0.156	0.23	0.669
ENSMUSG00000034387.12	Ssu2	3.42e-05	0.36	0.44	0.85	0.72	1.01	0.51	0.2	0.78	0.71	1.03	0.5	0.46	1.38	0.9	0.19	-0.16	1	0.15	1	-1.35	0.156	1.12	0.153	-0.22	0.676
ENSMUSG00000001175.13	Calm1	4.4e-05	208.94	226.94	205.4	229.95	234.32	214.81	224.9	184.37	194.12	205.9	187.29	184.95	193.65	202.75	168.98	0.2	0.00019	-0.2	0.00065	-0.14	0.157	-0.11	0.192	-0.25	7.37e-06
ENSMUSG00000046500.8	Fam19a4	7.58e-05	0.01	0.09	0.03	0.02	0.1	0.06	0.04	0	0	0	0.01	0	0.04	0.03	0	0.78	0.148	-0.72	0.183	-3.02	0.157	-0.74	0.652	-3.76	0.00574
ENSMUSG00000007080.14	Pole	1.16e-06	1.01	0.75	0.65	0.85	0.88	0.87	0.77	0.76	0.58	0.73	0.9	0.72	0.62	0.88	0.79	0.13	0.617	-0.12	0.592	0.43	0.157	-0.43	0.0902	0	0.982
ENSMUSG00000090626.9	Tex9	2.14e-05	0.71	0.64	0.63	0.6	0.58	0.71	0.7	0.64	0.64	0.55	0.72	0.39	0.58	0.79	0.47	0.14	0.631	-0.14	0.673	0.5	0.157	-0.49	0.0956	0.01	0.961
ENSMUSG00000042212.3	Sprr2d	0.00011	0.12	0	0.89	0.35	0	0	0.43	0.25	0.14	0.14	0.42	3	0	0.5	1.37	-0.46	0.654	0.42	0.578	-3.87	0.157	4.67	0.0489	0.8	0.558
ENSMUSG00000019178.17	Styxl1	2.05e-05	0.41	0.82	1.01	0.54	0.69	0.5	0.73	0.21	0.61	0.42	0.8	0.45	0.78	0.76	0.37	0.22	0.685	-0.21	0.743	-1.06	0.157	0.49	0.433	-0.57	0.168
ENSMUSG00000009876.13	Cox4i2	6.58e-05	10.59	9	5.99	10.81	12.82	6.26	8.87	8.82	9.52	14.02	5.32	7.84	12.79	7.78	4.43	0.12	0.8	-0.13	0.759	-0.75	0.157	0.34	0.434	-0.41	0.172
ENSMUSG00000022408.6	Fam83f	7.27e-05	6.04	7.16	5.67	5.71	9.64	6.03	7.54	7.36	7.68	7.15	5.11	6.78	7.93	6.95	3.52	0.05	0.935	-0.05	0.87	-0.58	0.157	0.34	0.32	-0.24	0.29
ENSMUSG00000037262.7	Kin	2.36e-06	14.22	11.42	11.84	11.77	12.6	12.95	11.75	12.27	12.4	11.86	13.28	10.4	13.07	14.37	10.96	-0.01	0.992	0.01	0.954	0.24	0.157	-0.16	0.263	0.08	0.386
ENSMUSG00000030235.17	Slco1c1	1.74e-05	0.04	0	0.03	0	0	0.05	0.01	0.03	0	0.01	0.01	0	0.01	0	0.02	0.14	1	-0.13	1	3.67	0.157	-2.75	0.2	0.92	0.529
ENSMUSG00000028344.12	Invs	3.75e-05	1.97	2.46	2.06	2.17	2.15	2.05	2.15	2.01	1.69	2.12	1.72	1.89	1.88	1.73	1.6	0.2	0.0556	-0.2	0.072	-0.24	0.158	-0.04	0.794	-0.28	0.00369
ENSMUSG00000020734.13	Grin2c	8.93e-05	0.21	0.2	0.4	0.11	0.19	0.28	0.5	0.57	0.26	0.36	0.39	0.08	0.29	0.37	1.15	-0.51	0.361	0.52	0.316	1.48	0.158	-0.34	0.699	1.14	0.0441
ENSMUSG00000025838.12	Pramel6	4.72e-05	0.35	0.46	0.16	0.55	0.39	0.29	0.32	0.38	0.16	0.16	0.04	0.34	0.42	0.21	0.1	0.36	0.637	-0.36	0.537	-1.42	0.158	0.3	0.71	-1.12	0.0602
ENSMUSG00000040570.14	Rundc3b	7.84e-06	0.7	0.81	0.68	1	1.16	0.75	0.85	0.92	0.82	0.96	0.83	1.11	0.9	0.58	0.84	-0.13	0.68	0.13	0.68	-0.56	0.158	0.52	0.112	-0.04	0.869
ENSMUSG00000003411.10	Rab3b	5.67e-05	1.77	2.44	1.33	3.02	2.98	2.09	2.32	2.17	2.27	2.36	1.97	2.03	2.68	1.97	1.13	0.11	0.773	-0.11	0.785	-0.66	0.158	0.34	0.388	-0.33	0.213
ENSMUSG00000052369.7	Tmem106c	1.34e-05	16.62	12.56	14.63	13.95	14.71	13.2	14.7	11.45	12.61	12.86	11.67	15.38	16.9	14.3	14	0.02	1	-0.03	0.872	-0.31	0.158	0.17	0.338	-0.13	0.272
ENSMUSG00000044712.15	Slc38a6	0.000168	4.42	2.56	4.55	3.16	2.11	5.58	4.17	4.95	5.4	2.38	6.83	5.05	6.92	5.09	6.93	-0.64	0.0107	0.65	0.00805	0.61	0.159	0.31	0.389	0.91	0.000151
ENSMUSG00000027882.18	Stxbp3	5.42e-05	10.05	10.35	11.62	11.68	9.87	10.57	11.63	12.97	11.95	10.31	11.49	14.07	12.06	9.88	11.52	-0.23	0.0202	0.23	0.0335	-0.24	0.159	0.4	0.00441	0.16	0.0873
ENSMUSG00000063594.5	Gng8	4.71e-05	0.32	0.05	0.05	0.08	0.14	0	0.09	0.37	0.14	0	0.18	0.04	0.2	0.2	0.52	-0.57	0.456	0.54	0.483	2.28	0.159	-0.33	0.805	1.95	0.0322
ENSMUSG00000031170.14	Slc38a5	4.27e-05	0.2	0.27	0.12	0.47	0.08	0.14	0.42	0.34	0.19	0.19	0.26	0.66	0.3	0.3	0.3	-0.36	0.619	0.35	0.805	-1.5	0.159	1.56	0.0788	0.06	0.921
ENSMUSG00000071632.10	2510002D24Rik	2.36e-05	12.69	13.64	12.69	11.9	14.69	12.18	13.64	10.87	11.7	9.62	13.04	14.81	14.99	9.19	14.55	-0.08	0.709	0.08	0.731	-0.35	0.159	0.32	0.124	-0.03	0.812
ENSMUSG00000054717.7	Hmgb2	1.43e-05	1.63	1.01	0.75	1.37	1.29	1.29	1.22	1.55	1.05	1.15	1.18	0.91	1.1	1.11	0.98	0.07	0.871	-0.07	0.828	0.59	0.159	-0.48	0.164	0.11	0.648
ENSMUSG00000068762.11	Gstm6	3.57e-05	0.19	0	0.08	0.21	0.04	0.24	0.29	0.16	0.07	0.11	0.22	0.04	0.1	0.29	0.24	0.05	1	-0.04	1	2.15	0.159	-1.65	0.202	0.51	0.535
ENSMUSG00000026495.8	Efcab2	2.04e-05	1.06	1.1	1.39	1.85	0.85	0.99	1.41	1.32	1.04	1.25	1.17	1.22	1.41	0.8	1.1	-0.01	1	0.02	0.984	-0.57	0.159	0.42	0.214	-0.15	0.499
ENSMUSG00000026723.10	Trdmt1	1.78e-05	1.59	1.64	1.89	1.66	1.53	1.62	1.5	1.25	1.05	1.45	1.29	1.67	1.4	1.69	1.17	0.26	0.168	-0.27	0.163	-0.41	0.16	-0.01	0.973	-0.42	0.0123
ENSMUSG00000031027.15	Stk33	6.09e-05	0.1	0.4	0.32	0.43	0.68	0.14	0.27	0.13	0.15	0.45	0.26	0.04	0.23	0.34	0.09	0.66	0.205	-0.68	0.15	-1.61	0.16	0.24	0.811	-1.37	0.0179
ENSMUSG00000060843.11	Ctnna3	6.59e-05	0.01	0	0	0.05	0	0.03	0.02	0.06	0.06	0.05	0.07	0.01	0.02	0.01	0.08	-0.65	0.343	0.65	0.307	2.52	0.16	-0.37	0.811	2.16	0.0228
ENSMUSG00000000384.15	Tbrg4	2.07e-05	11.41	8.96	9.74	9.78	9.45	10.73	10.42	10.61	10.85	11.66	10.86	10.24	10.42	11.38	9.4	-0.09	0.416	0.09	0.428	0.19	0.16	-0.04	0.702	0.15	0.0531
ENSMUSG00000035266.16	Helq	2.39e-05	1.76	2.09	1.79	1.82	2.21	1.96	1.98	1.84	1.91	1.8	2.14	1.36	1.43	2.04	1.69	0.12	0.573	-0.12	0.527	0.34	0.16	-0.36	0.0764	-0.02	0.881
ENSMUSG00000031901.12	Dus2	2.01e-05	2.5	2.22	1.63	2.59	1.98	2.42	2.05	2.32	2.39	3.13	2.37	2.31	1.79	2.02	2.41	-0.08	0.739	0.08	0.75	0.43	0.16	-0.21	0.414	0.22	0.194
ENSMUSG00000074502.4	Ubtfl1	8.39e-06	0.02	0.09	0.06	0.14	0	0.12	0.19	0.12	0.04	0.07	0.02	0.16	0.17	0	0.02	0	1	0	1	-2.29	0.16	1.29	0.328	-0.99	0.294
ENSMUSG00000074825.4	Itpripl1	7.92e-05	1.1	1.6	1.24	1.77	1.75	1.19	1.26	1.97	1.57	1.69	1.82	2.29	2.08	1.45	2.64	-0.56	0.00908	0.57	0.0113	-0.54	0.161	0.99	0.00208	0.45	0.0343
ENSMUSG00000025758.10	Plk4	5.78e-05	0.93	1.35	1.02	0.9	1.68	0.91	0.98	0.92	0.82	1.08	0.85	0.92	0.91	1.16	0.75	0.3	0.227	-0.29	0.241	-0.52	0.161	0.05	0.861	-0.46	0.024
ENSMUSG00000074743.4	Thbd	2.79e-05	58.23	65.34	60.84	69.87	74.94	51.88	57.93	68.72	66.53	78.36	54.19	55.34	64.54	65.74	53.13	0.01	0.864	0	0.958	-0.25	0.161	0.18	0.239	-0.08	0.447
ENSMUSG00000047343.4	Mettl21c	1.18e-05	0.03	0	0.02	0.02	0	0.14	0	0.03	0	0.07	0.02	0	0.02	0.02	0	0.25	1	-0.27	1	4.07	0.161	-3.29	0.158	0.78	0.653
ENSMUSG00000001403.13	Ube2c	8.83e-05	2.48	2.78	3.56	3.94	4.13	2.86	2.67	3.64	3.45	4.44	2.85	5.18	6.03	4.01	7.07	-0.54	0.0672	0.53	0.0856	-0.74	0.162	1.12	0.0109	0.38	0.198
ENSMUSG00000001508.15	Sgca	4.1e-05	0.08	0.06	0	0	0	0.04	0	0	0.14	0	0.09	0	0.08	0	0.27	-0.44	0.608	0.39	0.61	3.91	0.162	-0.56	0.808	3.35	0.0363
ENSMUSG00000064068.13	Mtx1	1.46e-05	21.08	16.4	15.66	17.04	16.99	15.29	17.86	16.37	17.86	17.87	17.95	13.59	15.96	18.33	14.39	0.06	0.725	-0.06	0.72	0.27	0.162	-0.24	0.13	0.03	0.8
ENSMUSG00000038351.14	Sgsm2	1.35e-05	6.27	4.45	5.13	4.71	4.19	4.52	4.69	5.43	5.23	4.79	4.3	4.13	5.15	4.77	4.81	-0.04	0.82	0.04	0.816	0.3	0.162	-0.16	0.36	0.14	0.252
ENSMUSG00000037772.13	Mrpl23	6.55e-06	1.32	1.03	1.04	0.84	1.27	1.15	1.34	1.5	1.2	1.09	1.23	0.85	1.1	1.61	1.02	-0.05	0.875	0.05	0.864	0.49	0.162	-0.29	0.325	0.21	0.294
ENSMUSG00000057842.13	Zfp595	2.52e-05	1.24	1.25	1.23	1.26	1.01	1.34	0.94	1.17	0.82	0.89	0.86	0.78	0.83	0.93	1.01	0.31	0.117	-0.31	0.142	0.45	0.163	-0.63	0.0183	-0.18	0.308
ENSMUSG00000015962.5	1700016C15Rik	2.11e-05	0.11	0	0.13	0	0	0.23	0	0.77	0.25	0.12	0.49	0.12	0.22	0	0	-0.57	0.424	0.52	0.464	3.43	0.163	0.05	0.981	3.48	0.0171
ENSMUSG00000020544.14	Cox11	7.21e-06	24.5	28.58	24.83	26.93	23.74	28.3	27.12	27.25	25.48	29.97	22.09	28.7	29.07	25.47	20.81	-0.01	1	0	0.985	-0.28	0.163	0.19	0.257	-0.09	0.416
ENSMUSG00000018740.14	Slc25a35	2.11e-07	3.86	1.64	2.49	2.08	1.53	2.53	1.99	3.29	2.12	3.14	1.77	1.56	3.05	2.58	1.8	-0.01	1	0.02	0.988	0.67	0.163	-0.42	0.282	0.24	0.37
ENSMUSG00000020681.14	Ace	0.000113	23.37	18.83	23.81	22.97	23.98	23.14	24.58	32.37	32.3	24.7	27.94	36.29	37.96	30.03	31.6	-0.56	1.32e-08	0.56	4.32e-09	-0.24	0.164	0.73	5.29e-07	0.49	7.06e-07
ENSMUSG00000030703.8	Gdpd3	3.92e-05	1.23	0.75	1.07	0.88	0.51	0.68	0.64	1.4	0.93	0.13	1.39	0.66	1.06	0.84	1.1	-0.39	0.339	0.38	0.313	0.8	0.164	-0.1	0.827	0.69	0.0296
ENSMUSG00000055629.5	B4galnt4	9.45e-06	0.64	0.48	0.47	0.54	0.36	0.42	0.47	0.4	0.39	0.68	0.46	0.28	0.31	0.38	0.43	0.28	0.458	-0.28	0.446	0.71	0.164	-0.82	0.0571	-0.1	0.708
ENSMUSG00000002210.11	Smg9	2.98e-05	6.89	6.06	6.44	6.8	4.6	6.29	5.17	6.55	7.05	5.66	5.62	5.63	5.99	7.33	6.6	-0.09	0.564	0.09	0.629	0.32	0.164	-0.13	0.515	0.2	0.127
ENSMUSG00000024983.9	Vti1a	4.74e-06	11.85	11.3	9.62	10.23	8.82	12.26	9.89	10.7	11.24	11.04	10.23	10.23	11.33	11.15	9.37	-0.04	0.812	0.04	0.79	0.21	0.164	-0.11	0.393	0.1	0.224
ENSMUSG00000079487.11	Med12	3.39e-06	24.78	19.79	22.52	21.14	22	21.34	19.85	25.37	19.84	18.9	21.67	19.04	20.84	23.62	18.97	0	0.913	0	0.916	0.22	0.164	-0.15	0.245	0.07	0.442
ENSMUSG00000047369.15	Dnah14	3.1e-05	0.04	0.03	0.03	0.01	0.02	0.03	0.01	0.04	0.04	0.03	0.01	0.01	0.01	0.02	0.01	0.17	1	-0.16	1	1.83	0.164	-1.61	0.151	0.22	0.749
ENSMUSG00000022377.16	Asap1	3.38e-05	18.87	21.11	20.34	21.58	22.69	20.93	22.41	22.55	19.78	21.38	18.4	20.53	20.27	20.4	15.27	0.07	0.504	-0.07	0.56	-0.24	0.165	0.09	0.52	-0.15	0.125
ENSMUSG00000039089.14	L3mbtl3	2.1e-05	5.82	6.38	5.85	6.51	5.76	6.02	5.62	6.29	5.15	6.59	5.01	5.76	6.31	5.4	4.62	0.07	0.637	-0.07	0.598	-0.24	0.165	0.08	0.548	-0.15	0.114
ENSMUSG00000034295.9	Fhod3	9.02e-05	2.32	2.8	2.72	3.45	4.78	2.93	2.78	3.54	2.93	4.7	1.89	2.34	3.81	2.89	1.55	0.16	0.642	-0.16	0.667	-0.66	0.165	0.27	0.489	-0.39	0.144
ENSMUSG00000055748.12	Gsdmc4	3.59e-05	0.09	0.25	0.17	0.22	0.05	0.3	0.11	0.09	0.32	0.05	0.1	0	0.05	0.24	0.04	0.32	0.867	-0.31	1	2.78	0.165	-2.95	0.101	-0.17	0.846
ENSMUSG00000056155.6	Nanos3	1.17e-05	0.32	0.32	0.28	0.15	0	0.34	0.73	0.32	0.54	0.27	0.45	0.09	0.08	0.57	0.22	0.04	1	-0.04	1	2.32	0.165	-1.92	0.193	0.41	0.61
ENSMUSG00000022668.10	Gtpbp8	7.19e-06	5.07	4.41	4.89	4.13	4.76	4.62	4.62	5.41	4.71	4.49	4.43	3.57	4.56	4.08	4.27	0	1	0	0.992	0.29	0.165	-0.2	0.248	0.09	0.441
ENSMUSG00000054905.2	Stfa3	4.32e-05	0.24	0.63	2.8	0.88	0	0.25	0	0	0.53	0.26	0.27	3.11	0	0.72	0.86	-0.07	1	0.06	1	-3.74	0.165	2.78	0.219	-0.97	0.514
ENSMUSG00000000120.6	Ngfr	0.000502	0	0	0.03	0.16	0.17	0.02	0.07	1.31	0.95	0.34	5.4	4.98	1.35	0.02	7.76	-1.91	3.1e-07	1.89	3.8e-07	-2.71	0.166	8.23	4.06e-06	5.52	4.91e-12
ENSMUSG00000015341.17	Golga7	3.44e-05	9.96	11.66	11.55	10.55	12.44	10.55	10.16	9.14	9.82	9.74	9.56	9.21	10.31	11.15	8.97	0.16	0.0912	-0.16	0.131	-0.2	0.166	-0.02	0.888	-0.22	0.00716
ENSMUSG00000027944.13	Hax1	2.27e-05	5	5.36	3.94	4.87	4.49	4.56	4.65	3.83	2.82	4.17	3.16	4.5	4.6	4.38	3.93	0.24	0.215	-0.25	0.164	-0.37	0.166	-0.02	0.945	-0.39	0.0114
ENSMUSG00000062257.13	Opcml	4.19e-05	0.03	0.01	0.01	0.01	0.01	0	0.02	0.04	0.02	0.02	0.05	0.01	0.01	0.01	0.04	-0.54	0.558	0.55	0.493	2.16	0.166	-0.61	0.654	1.55	0.0444
ENSMUSG00000010453.12	Kansl3	6.96e-06	18.34	19.06	19.92	18.78	19.56	18.98	19.62	19.86	19.63	20.31	18.31	18.88	20.15	20.99	15.93	-0.02	0.79	0.02	0.939	-0.15	0.166	0.12	0.189	-0.03	0.598
ENSMUSG00000047909.11	Ankrd16	2.6e-05	9.86	8.48	8.69	7.65	8.25	8.95	7.49	10.46	7.87	8.22	8.09	5.38	9.66	10.07	7.27	0.02	0.958	-0.02	0.963	0.37	0.166	-0.28	0.213	0.09	0.527
ENSMUSG00000052955.5	Cpvl	9.47e-06	0.38	0.06	0.05	0.04	0.1	0.09	0.05	0.3	0.1	0.29	0.1	0.05	0.17	0.17	0.04	-0.09	1	0.09	1	2.28	0.166	-1.06	0.417	1.22	0.224
ENSMUSG00000031286.6	Glt28d2	2.61e-05	0.61	0.47	0.8	0.45	0.62	0.99	0.81	1.11	0.33	0.61	1.12	0.67	0.32	0.72	0.77	-0.1	1	0.1	0.936	1.07	0.166	-0.63	0.33	0.44	0.298
ENSMUSG00000033703.9	Fuk	2.31e-05	5.37	4.86	4.96	4.43	5.05	4.41	4.91	4.67	5.19	4.55	4.72	3.47	4.44	4.95	4.19	0.08	0.58	-0.08	0.565	0.25	0.167	-0.25	0.0922	0	0.971
ENSMUSG00000062590.13	Armc9	2e-05	1.96	1.8	1.58	1.64	1.37	1.84	1.57	1.46	1.69	1.72	1.51	1.15	1.77	1.54	1.43	0.11	0.649	-0.11	0.516	0.31	0.167	-0.33	0.076	-0.02	0.877
ENSMUSG00000053395.15	Cacng8	3.89e-05	0.07	0.29	0.13	0.07	0.64	0	0.04	0.04	0	0.04	0	0.08	0.07	0.18	0.16	0.43	0.666	-0.42	0.648	-3.2	0.167	1.12	0.57	-2.08	0.0869
ENSMUSG00000022383.13	Ppara	4.23e-05	0.17	0.16	0.51	0.51	0.26	0.19	0.33	0.22	0.53	0.22	0.33	0.6	0.22	0.22	0.36	-0.25	0.78	0.26	0.953	-1.2	0.167	1.24	0.0881	0.04	0.924
ENSMUSG00000051486.5	Pcdhb11	1.95e-05	0.07	0.05	0	0.03	0	0.11	0.04	0.02	0.02	0.08	0.02	0.04	0	0.05	0.08	0.16	1	-0.15	1	2.83	0.167	-2.2	0.192	0.63	0.585
ENSMUSG00000013974.3	Mcemp1	1.43e-05	0.72	0.14	0.18	0.19	0.18	0.17	0.12	0.31	0.47	0.23	0.29	0.17	0.26	0.16	0.05	-0.05	1	0.06	1	1.78	0.167	-0.99	0.343	0.79	0.293
ENSMUSG00000032193.9	Ldlr	4.43e-05	18.99	18.17	20.97	16.95	18.55	19.44	20.18	21.1	22.81	19.07	22.53	19.69	17.68	22.63	21.03	-0.17	0.0972	0.18	0.109	0.23	0.168	0.02	0.888	0.25	0.00728
ENSMUSG00000020169.4	Best3	5.47e-05	0.42	1.04	0.86	0.75	1.07	0.8	0.76	0.67	0.41	0.44	0.59	0.58	0.59	0.87	0.33	0.49	0.161	-0.48	0.171	-0.8	0.168	0	0.998	-0.8	0.0132
ENSMUSG00000028383.17	Hsdl2	3.57e-05	12.12	15.1	14.46	16.38	15.67	13.36	14.04	13.79	14.23	15.15	14.1	12.96	12.93	15.23	10.21	0.1	0.439	-0.09	0.542	-0.25	0.168	0.08	0.601	-0.17	0.0899
ENSMUSG00000058979.7	Cecr5	3.11e-05	3.55	3.32	3.73	4	2.87	4.43	3.44	3.83	3.43	3.8	3.7	3.29	3.5	4.15	3.96	-0.05	0.843	0.05	0.819	0.33	0.168	-0.18	0.367	0.15	0.26
ENSMUSG00000042472.10	Zfp410	7.84e-06	16.54	17.94	18.26	17.45	17.11	16.53	17.23	17.21	19.05	18.15	16.34	17.18	18.28	17.03	14.18	-0.02	0.848	0.02	0.89	-0.19	0.168	0.16	0.176	-0.04	0.647
ENSMUSG00000026315.13	Serpinb8	0.000152	1.24	0.6	0.69	0.92	0.47	0.75	0.63	1.18	1.25	1.48	1.95	1.74	1.07	0.88	1.86	-0.92	0.000486	0.92	0.000692	0.71	0.169	0.57	0.184	1.28	1.18e-05
ENSMUSG00000051890.13	Klhdc1	4.56e-05	2.5	2.89	2.72	3.9	3.54	2.69	3.06	2.34	2.28	2.7	2.18	2.34	2.27	2.54	2.12	0.37	0.0268	-0.37	0.0309	-0.38	0.169	-0.11	0.621	-0.5	0.00128
ENSMUSG00000028188.13	Spata1	4.18e-05	1.39	1.89	1.35	1.42	1.54	1.63	1.42	1.6	1.27	1.35	1.24	0.79	1.16	1.35	1.26	0.25	0.25	-0.25	0.246	0.44	0.169	-0.57	0.0338	-0.13	0.46
ENSMUSG00000029867.5	1700034O15Rik	7.34e-05	0.34	0	0.27	0	0.13	1.67	0.9	1.71	1.02	0	1.14	0.74	1.58	0.68	0.93	-0.63	0.253	0.64	0.209	2	0.169	0.25	0.832	2.24	0.0102
ENSMUSG00000000049.11	Apoh	6.09e-05	1.33	1.59	2.65	2.5	1.9	1.21	2.82	2.1	1.46	0.61	2.28	2.06	2.34	1.96	3.49	-0.22	0.619	0.24	0.523	-0.76	0.169	0.85	0.0693	0.08	0.778
ENSMUSG00000022435.5	Upk3a	4.61e-05	0.5	0.48	0.43	0.13	0.41	0.69	0.25	0.29	0.65	0.08	0.24	0.08	0.22	0.15	0.07	0.37	0.918	-0.35	0.891	1.86	0.169	-1.94	0.0882	-0.09	0.901
ENSMUSG00000034115.10	Scn11a	4.38e-05	0.02	0.03	0.01	0.01	0.08	0	0.01	0.03	0	0	0	0.03	0.03	0	0	0.27	1	-0.25	1	-3.38	0.169	1.12	0.566	-2.25	0.129
ENSMUSG00000026825.17	Dnm1	0.000244	4.39	2.17	4.26	2.49	1.21	4.41	3.95	4.2	4.5	2.68	6.36	4.93	5.43	4.19	8.54	-0.71	0.0268	0.71	0.0285	0.83	0.17	0.29	0.566	1.12	0.000933
ENSMUSG00000053877.12	Srcap	4.36e-05	2.89	2.27	2.71	2.53	2.41	3.13	2.4	4.69	3.19	3.84	3.22	3.42	2.77	3.16	2.62	-0.37	0.0548	0.37	0.0507	0.41	0.17	0.1	0.684	0.51	0.00232
ENSMUSG00000028622.11	Mrpl37	5.93e-05	9.31	6.87	6.84	7.69	7.34	7.67	6.93	7.84	7.58	6.95	8.79	7.81	8.67	7.44	9.88	-0.21	0.136	0.21	0.153	0.29	0.17	0.01	0.94	0.31	0.0104
ENSMUSG00000042476.12	Abcb4	3.59e-05	0	0.07	0.01	0.02	0.02	0.01	0.02	0.02	0.13	0.03	0.04	0.05	0.06	0.02	0.06	-0.74	0.185	0.73	0.222	-2.69	0.17	3.88	0.03	1.18	0.146
ENSMUSG00000027643.9	Ghrh	0.000237	183.91	412.76	342.15	223.97	889.1	239.47	203.54	302.44	313.2	267.46	223.27	173.4	310.92	364.88	105.5	0.42	0.25	-0.41	0.324	-1.02	0.17	0.23	0.706	-0.79	0.0573
ENSMUSG00000002833.10	Hdgfrp2	2.33e-05	47.48	37.32	37.95	38.03	42.94	39.93	38.88	40.79	38.38	38.88	37.48	30.28	41.43	44.62	34.53	0.07	0.565	-0.07	0.631	0.23	0.17	-0.23	0.0917	0	0.961
ENSMUSG00000062190.12	Lancl2	2.11e-05	3.63	4.07	4.36	4.72	3.21	3.46	4.05	4.24	3.99	4.54	3.88	4.55	3.93	3.86	3.58	-0.08	0.678	0.08	0.663	-0.33	0.17	0.32	0.116	-0.02	0.905
ENSMUSG00000061531.8	Tmem236	6.39e-06	0.26	0.14	0.02	0.13	0.11	0.22	0.14	0.12	0.12	0.14	0.09	0.13	0.06	0.14	0.13	0.26	1	-0.25	1	1.37	0.17	-1.25	0.124	0.12	0.836
ENSMUSG00000030525.8	Chrna7	1.65e-05	0	0.04	0.06	0.03	0.19	0.02	0.08	0.07	0.07	0.04	0.09	0.05	0.03	0.07	0.02	0.02	1	-0.01	1	-2.75	0.17	2.41	0.188	-0.34	0.679
ENSMUSG00000074365.13	Crxos	2.64e-05	0.03	0	0.06	0.23	0.15	0.03	0.06	0.03	0.06	0.21	0.15	0	0.3	0.08	0	-0.05	1	0.04	1	-3.21	0.17	2.44	0.215	-0.76	0.541
ENSMUSG00000038774.8	Ascc3	8.98e-05	8.9	13.37	12.26	10.88	13.96	11.3	9.25	7.3	10.69	10.65	6.55	9.08	9.09	10.36	7.82	0.37	0.0475	-0.37	0.0606	-0.42	0.171	-0.1	0.702	-0.52	0.00248
ENSMUSG00000022876.17	Samsn1	3.78e-05	0.1	0.2	0.16	0.2	0.15	0.1	0.07	0.13	0.19	0.13	0.17	0.27	0.26	0.1	0.27	-0.53	0.249	0.52	0.241	-1.11	0.171	1.45	0.0322	0.35	0.435
ENSMUSG00000020737.12	Hn1	1.37e-05	24.67	18.96	19.41	21.43	17.58	19.61	19.34	21.27	22.1	21.55	21.04	18.63	21.64	20.61	18.4	-0.07	0.533	0.07	0.578	0.22	0.171	-0.08	0.543	0.14	0.123
ENSMUSG00000031312.5	Itgb1bp2	5.86e-06	0.53	0.38	0.1	0.46	0.32	0.22	0.51	0.41	0.28	0.37	0.23	0.09	0.2	0.78	0.71	0.06	0.989	-0.06	1	1.55	0.171	-1.28	0.187	0.27	0.646
ENSMUSG00000045092.8	S1pr1	4.98e-05	20.74	23.03	18.32	26.8	20.83	15.65	16.82	25.14	21.77	31.56	14.81	19.18	25.36	21.5	13.27	-0.01	1	0.01	1	-0.48	0.171	0.34	0.239	-0.14	0.481
ENSMUSG00000002781.19	Tmem143	1.55e-05	1.81	1.39	1.66	1.76	1.45	2.07	1.59	1.47	1.94	1.52	1.64	1.39	1.87	1.79	1.67	-0.03	1	0.03	0.883	0.34	0.171	-0.2	0.329	0.14	0.32
ENSMUSG00000038540.14	Tmc3	0.000258	0.94	0.51	1.93	0.56	0.68	2.26	1.14	2.4	2.91	0.66	3.23	2.88	2.48	2.59	4.39	-1.15	0.000599	1.14	0.000781	1	0.172	0.8	0.188	1.8	1.16e-05
ENSMUSG00000071773.4	Rhox1	6.92e-05	4.06	3.71	3.29	3.03	4.8	4.82	7.28	3.55	4.6	1.14	4.26	2.03	1.58	6.37	1.52	0.46	0.239	-0.47	0.219	0.92	0.172	-1.24	0.0281	-0.32	0.376
ENSMUSG00000041476.12	Smpx	5.93e-05	0.54	0.2	0.68	0.87	0.07	0.45	0.27	0.67	0.27	0.54	0.17	0	0.15	0.3	0.05	0.46	0.447	-0.45	0.428	2.15	0.172	-2.66	0.0476	-0.51	0.534
ENSMUSG00000037979.13	Ccdc92	1.12e-05	3.69	2.95	3.86	4.21	4.63	3	4.59	2.85	3.62	3.67	3.86	3.3	4.02	2.78	3.02	0.11	0.648	-0.11	0.673	-0.43	0.172	0.18	0.478	-0.24	0.164
ENSMUSG00000033595.6	Lgi3	4.72e-05	0.16	0.06	0.11	0.07	0.13	0.07	0.03	0.12	0.11	0.11	0.13	0.08	0.09	0	0.43	-0.49	0.724	0.47	0.611	1.81	0.172	-0.42	0.705	1.39	0.0556
ENSMUSG00000021806.3	Nid2	7.49e-05	34.73	30.16	31.6	37.53	45.16	32.42	30.06	43.81	32.26	40.47	23.87	37.16	43.24	32.83	18.26	0.02	0.911	-0.03	0.85	-0.52	0.172	0.31	0.325	-0.21	0.326
ENSMUSG00000028676.17	Srsf10	6.93e-06	5.35	6.02	5.99	6.16	5.45	5.91	5.2	5.88	6.07	5.64	6.13	4.66	5.06	5.59	5.11	0.02	0.93	-0.01	0.927	0.21	0.172	-0.16	0.215	0.05	0.547
ENSMUSG00000021327.18	Zkscan3	7.42e-07	8.23	7.91	8.73	8.25	7.47	8.01	7.43	8.99	7.55	6.9	7.94	6.68	7.5	7.94	7.41	0.01	0.941	-0.01	0.999	0.19	0.172	-0.14	0.215	0.05	0.545
ENSMUSG00000096549.9	Prickle4	3.84e-06	1.47	1.31	2.33	1.38	2.22	0.52	2.24	0.99	0.56	0	0	1.08	4.94	1.49	3.15	-0.09	1	0.08	1	-2.2	0.172	1.63	0.221	-0.57	0.527
ENSMUSG00000016998.2	Svs4	2.68e-05	0.34	0.76	0	0.32	0	0.61	0.13	0.12	0.13	0	0.13	0	0	0	0.1	0.52	0.495	-0.48	0.499	3.42	0.173	-4.37	0.0406	-0.95	0.473
ENSMUSG00000023087.15	Noct	0.000157	77.53	90.47	98.55	80.86	116.13	92.49	80	74.64	64.81	96.6	62.94	34	54.15	102.17	51.5	0.6	0.00105	-0.61	0.000173	0.39	0.174	-0.9	0.000137	-0.52	0.00116
ENSMUSG00000067430.7	Zfp763	3.03e-05	1.11	0.9	0.94	0.96	0.76	0.78	0.84	0.63	0.99	0.82	0.73	0.5	0.55	0.83	0.63	0.34	0.2	-0.34	0.207	0.59	0.174	-0.79	0.0304	-0.2	0.402
ENSMUSG00000033323.13	Ctdp1	1.25e-05	19.12	16.78	15.95	16.99	14.45	16.87	16.34	15.93	17.19	19.65	15.93	15.44	16.58	18.42	16.17	-0.01	0.966	0.01	1	0.18	0.174	-0.11	0.293	0.06	0.382
ENSMUSG00000023279.7	Bmp15	5.85e-06	0.02	0.13	0.06	0.05	0.08	0.03	0.03	0.05	0.08	0.11	0.05	0.05	0.15	0	0.04	-0.21	1	0.2	1	-2.24	0.174	2.05	0.147	-0.19	0.825
ENSMUSG00000024803.8	Ankrd1	0.00017	1.04	0.87	1.5	1.1	1.42	1.48	1.69	3.95	2.11	1.7	2.64	1.81	2.18	2.11	7.72	-1.12	0.0011	1.13	0.000824	0.99	0.175	0.72	0.239	1.71	2.14e-05
ENSMUSG00000002968.8	Med25	3.15e-05	22.38	18.62	19.9	18.99	18.87	21	20.68	21.9	21.55	21.55	20.17	20.15	22.21	19.43	20.85	-0.12	0.0971	0.12	0.0873	0.14	0.175	0.02	0.802	0.17	0.00516
ENSMUSG00000030472.9	Ceacam18	8.4e-06	4.98	4.4	4.46	7.02	4.68	3.95	2.52	1.64	2.01	4.95	4.13	4.92	4.75	4.08	3.68	0.27	0.532	-0.28	0.464	-0.8	0.175	0.18	0.719	-0.63	0.0596
ENSMUSG00000031904.5	Slc7a6	8.9e-05	12.03	14.43	12.83	13.85	21.34	16.81	16.06	18.1	12.43	16.1	8.99	13.98	18.28	11.37	8.62	0.15	0.653	-0.15	0.686	-0.56	0.175	0.21	0.544	-0.35	0.127
ENSMUSG00000074059.3	Fbxw18	6.15e-05	0.26	0.14	0.12	0	0	0.17	0	0.11	0.12	0.06	0.06	0.11	0.21	0.16	0.67	-0.41	0.768	0.39	0.728	2.72	0.175	-0.34	0.829	2.37	0.0509
ENSMUSG00000019254.16	Ppp1r12c	1.52e-05	29.05	23.79	24.18	24.44	25.49	25.09	23.18	24.71	23.64	24.48	23.75	21.05	26.43	28.27	27.44	-0.02	0.806	0.02	0.868	0.22	0.175	-0.14	0.321	0.09	0.341
ENSMUSG00000050002.13	Idnk	2.77e-05	6.52	5.72	5.14	7.51	5.16	4.6	5.43	3.84	5.12	5.93	6.05	6.64	7.25	6.48	5.9	-0.06	0.845	0.05	0.85	-0.48	0.175	0.38	0.194	-0.1	0.615
ENSMUSG00000063320.11	1190007I07Rik	1.61e-07	2.56	2.54	3.27	3.32	3.04	1.95	3.14	2.41	2.01	3.91	3.57	3.09	2.4	3.16	2.01	0.08	0.864	-0.07	0.828	-0.6	0.175	0.34	0.355	-0.26	0.29
ENSMUSG00000078484.3	Klhl17	3.5e-05	7.15	5.6	5	5.53	3.93	4.95	5.35	5.98	4.95	4.64	5.18	4.11	5.97	6.52	6.76	-0.08	0.942	0.08	0.775	0.43	0.175	-0.21	0.425	0.22	0.214
ENSMUSG00000029716.13	Tfr2	1.84e-05	0.03	0.02	0.02	0.04	0.08	0	0.05	0.02	0	0.07	0.03	0.05	0.08	0.03	0.07	-0.11	1	0.1	1	-2.56	0.175	2.09	0.191	-0.47	0.639
ENSMUSG00000051176.6	Zfp42	0.000107	7.07	8.52	7.76	7.57	11.91	7.22	8.18	6.44	6.68	6.86	5.78	5.64	6.91	8.21	3.55	0.44	0.0321	-0.44	0.0437	-0.48	0.176	-0.13	0.655	-0.62	0.002
ENSMUSG00000026241.5	Nppc	0.00011	10.49	18.47	14.95	8.33	40.72	12.73	14.1	11.25	14.16	14.45	11.39	11.2	14.51	19.99	9.62	0.38	0.336	-0.37	0.357	-0.9	0.176	0.2	0.721	-0.7	0.0576
ENSMUSG00000020105.8	Lrig3	2.07e-05	3.58	3.68	3.98	3.05	2.55	3.6	3.45	4.35	4.58	4.42	3.94	3.36	3.19	5.09	3.1	-0.18	0.365	0.17	0.382	0.37	0.176	-0.08	0.738	0.3	0.0532
ENSMUSG00000049410.8	Zfp683	4.81e-05	0.11	0.07	0	0.1	0.3	0.23	0.18	0.05	0.24	0	0	0	0	0	0.05	0.38	0.778	-0.36	0.782	3.36	0.176	-3.96	0.0658	-0.6	0.626
ENSMUSG00000027219.13	Slc28a2	3.6e-05	0.97	1.3	0.86	0.79	2.05	0.88	0.87	1.09	1.01	1.13	0.7	1.25	1.14	0.96	0.85	0.07	0.914	-0.07	0.866	-0.76	0.176	0.43	0.352	-0.32	0.299
ENSMUSG00000021974.14	Fgf9	4.41e-06	0.31	0.12	0.37	0.2	0.26	0.28	0.08	0.28	0.22	0.16	0.2	0.15	0.14	0.12	0.19	0.14	0.939	-0.14	1	1.11	0.176	-0.96	0.163	0.16	0.73
ENSMUSG00000074497.5	A430078G23Rik	3.17e-05	0.06	0.02	0.09	0.09	0.05	0	0.09	0.03	0.11	0.03	0.03	0.12	0.09	0.13	0.09	-0.27	1	0.25	1	-1.88	0.176	1.82	0.121	-0.05	0.942
ENSMUSG00000045027.6	Prss22	0.000245	0.29	0.55	0.77	1.55	0.6	0.31	0.54	1.31	0.47	1.26	1.4	8.36	0.71	0.36	8.55	-1.19	0.00464	1.14	0.00764	-2.03	0.177	4	0.00156	1.97	0.0158
ENSMUSG00000020897.12	Aurkb	9.33e-05	0.56	0.23	0.23	0.51	0.2	0.28	0.37	0.79	0.17	0.39	0.95	0.52	0.26	0.29	0.91	-0.62	0.22	0.6	0.203	1.27	0.177	-0.02	0.975	1.25	0.0171
ENSMUSG00000038248.8	Sobp	6.05e-05	1.44	1.3	1.82	1.23	1.27	1.55	1.03	1.39	1.55	1.59	1.97	1.35	1.42	1.84	2.08	-0.28	0.249	0.28	0.28	0.5	0.177	-0.05	0.864	0.45	0.03
ENSMUSG00000002908.17	Kcnn1	2.65e-05	1.29	0.52	0.82	0.63	0.78	0.83	0.75	0.88	1.29	1.14	1.03	1.07	0.83	0.75	0.69	-0.27	0.373	0.28	0.359	0.59	0.177	-0.09	0.794	0.5	0.0461
ENSMUSG00000053030.11	Spink2	6.59e-06	8.79	4.1	2.76	6.08	2.83	6.22	5.93	5.63	4.41	7.28	5.63	4.28	5.97	5.36	3.74	0.04	0.95	-0.03	1	0.69	0.177	-0.5	0.238	0.19	0.506
ENSMUSG00000024427.6	Spry4	6.08e-05	3.26	5.12	4.64	4.97	5.11	3.75	4.04	6	5.15	6.15	3.69	3.85	5.1	4.84	2.43	-0.02	1	0.03	0.936	-0.52	0.177	0.4	0.206	-0.11	0.59
ENSMUSG00000050503.8	Fbxl22	0.000236	0.7	0.38	0.63	0.62	0.35	0.28	0.52	1.1	0.74	0.65	1.16	0.7	0.99	0.44	6.1	-1.21	1	1.21	1	1.44	0.177	0.84	0.344	2.28	0.00011
ENSMUSG00000037855.15	Zfp365	6.63e-05	0.04	0.27	0.05	0.2	0.1	0.05	0.11	0.1	0.1	0.17	0.19	0.22	0.17	0.1	0.43	-0.53	0.291	0.54	0.292	-1.62	0.178	2.21	0.0331	0.59	0.337
ENSMUSG00000031538.6	Plat	2.74e-05	4.47	8.91	7.28	7.73	10.22	8.87	7.48	11.39	8.57	10.54	6.54	7.57	11.81	6.25	6.18	-0.17	0.592	0.17	0.582	-0.57	0.178	0.58	0.1	0.01	0.974
ENSMUSG00000040213.13	Kyat3	2.82e-05	0.46	0.49	0.4	0.46	0.55	0.4	0.39	0.5	0.46	0.45	0.52	0.37	0.34	0.46	0.72	-0.16	0.601	0.16	0.595	0.54	0.178	-0.21	0.541	0.33	0.125
ENSMUSG00000035126.19	Wdr78	2.06e-05	0.56	0.62	0.5	0.53	0.5	0.74	0.4	0.61	0.52	0.48	0.51	0.4	0.65	0.64	0.79	-0.12	0.708	0.12	0.775	0.57	0.178	-0.26	0.466	0.32	0.186
ENSMUSG00000067586.3	S1pr3	6.2e-05	5.21	2.36	3.56	4.22	3.11	2.73	2.29	3.71	2.7	3.79	2.7	1.9	2.52	3.54	1.76	0.32	0.361	-0.32	0.301	0.63	0.179	-0.79	0.0425	-0.16	0.542
ENSMUSG00000032852.3	Rspo4	1.89e-05	0.86	0.68	0.87	0.86	0.11	0.78	0.65	0.48	0.61	0.64	0.43	0.24	0.45	0.55	0.9	0.25	0.744	-0.25	0.707	1.19	0.179	-1.19	0.108	0	0.997
ENSMUSG00000047514.6	Tspyl1	3.65e-06	25.94	27.19	27.33	27.18	28.01	25.29	25.4	24.39	24.49	26.48	24.57	27.63	24.92	23.59	25.23	0.03	0.817	-0.03	0.876	-0.18	0.179	0.1	0.39	-0.09	0.258
ENSMUSG00000064294.12	Aox3	0.00014	0.09	0.04	0.09	0.04	0.09	0.12	0.09	0.25	0.36	0.14	0.28	0.26	0.28	0.28	0.57	-1.63	2.22e-07	1.6	7.35e-07	1.03	0.18	1.4	0.0264	2.43	4.35e-08
ENSMUSG00000020895.14	Tmem107	3.78e-05	15.18	11.5	13.39	11.97	14.17	13.12	12.21	10.98	12.57	13.15	12.12	9.43	11.34	14.59	9.68	0.2	0.156	-0.2	0.141	0.27	0.18	-0.39	0.0201	-0.12	0.295
ENSMUSG00000074195.3	Clca4b	0.000105	0.22	0.07	0.35	0.05	0.03	0.75	0.34	0.44	0.49	0.12	0.61	0.59	0.49	0.3	0.62	-0.65	0.233	0.67	0.264	1.5	0.18	0.22	0.806	1.72	0.00811
ENSMUSG00000002948.19	Map2k7	2.51e-05	30.45	25.85	29.06	27.29	25.01	28.16	25.8	28.79	26.64	26.39	28.03	26.37	27.77	27.68	27.89	-0.06	0.547	0.06	0.621	0.17	0.18	-0.06	0.579	0.11	0.116
ENSMUSG00000049044.16	Rapgef4	7.81e-05	1.5	1.55	1.25	1.62	1.88	1.08	1.12	1.87	1.14	1.61	0.69	1.38	1.64	1.07	0.66	0.16	0.719	-0.16	0.674	-0.7	0.18	0.28	0.512	-0.42	0.154
ENSMUSG00000036006.19	Fam65b	4.47e-05	2.1	3	2.65	2.68	2.39	2.16	2.21	2.13	1.96	2.16	1.83	1.78	2.07	2.13	1.98	0.27	0.0297	-0.26	0.0237	-0.25	0.181	-0.09	0.551	-0.34	0.000938
ENSMUSG00000036123.6	Slc9a3	0.00012	1.48	0.12	1.48	0.28	0.34	1.23	0.8	1.93	2.51	0.31	1.71	1.5	1.99	2.06	1.25	-0.81	0.0514	0.82	0.0525	1.23	0.181	0.41	0.584	1.64	0.00161
ENSMUSG00000003809.14	Gcdh	2.34e-05	8.82	8.16	7.71	8.01	8.22	7.93	8.89	7.36	7.75	6.21	7.15	6.27	6.55	7.93	7.18	0.18	0.0876	-0.18	0.102	0.22	0.181	-0.33	0.0152	-0.11	0.22
ENSMUSG00000023000.4	Dhh	8.45e-05	0.76	0.38	0.61	0.42	0.22	0.54	0.47	0.74	0.4	0.75	0.75	0.39	0.87	0.78	1.58	-0.56	0.236	0.55	0.23	1.14	0.181	-0.01	0.983	1.12	0.0189
ENSMUSG00000022881.14	Rfc4	3.04e-05	4.01	3.61	3.69	3.14	3.85	4.27	3.43	2.98	4.44	3.59	2.52	2.34	3.12	4.13	3.17	0.2	0.39	-0.2	0.434	0.48	0.181	-0.54	0.0656	-0.07	0.731
ENSMUSG00000036469.16	March1	8.18e-05	0.07	0.17	0.16	0.33	0.14	0.04	0.14	0.15	0.11	0.07	0.3	0.26	0.14	0.12	0.45	-0.46	0.413	0.49	0.313	-1.31	0.181	1.79	0.0327	0.48	0.337
ENSMUSG00000025776.13	Crispld1	4.16e-05	0.11	0.03	0.05	0.14	0	0.06	0.02	0.13	0.15	0.19	0.11	0.04	0.08	0.15	0.1	-0.43	0.776	0.41	0.944	1.88	0.181	-0.51	0.665	1.38	0.0796
ENSMUSG00000009566.12	Fpgs	2.93e-06	9.34	8.04	7.63	9.31	7.3	8.74	7.6	8.57	8.5	9.46	8.86	6.44	9.3	9.55	7.59	-0.03	0.818	0.03	0.876	0.26	0.181	-0.15	0.361	0.11	0.301
ENSMUSG00000024414.13	Mrpl27	9.23e-06	16.15	13.71	13.94	14.34	12.19	18.13	14.19	11.47	15.14	14.73	13.81	13.3	14.16	15.38	14.04	0.05	1	-0.06	0.777	0.3	0.181	-0.26	0.157	0.04	0.762
ENSMUSG00000053522.11	Lgals7	3.41e-05	0.96	1.06	2.19	2.22	0.5	0.84	0.8	1.06	0.4	0.39	0.69	1.83	1.24	0.89	1.53	0.04	1	-0.04	1	-1.31	0.181	0.83	0.308	-0.49	0.379
ENSMUSG00000035860.8	Cdhr3	1.98e-05	0	0.1	0	0	0	0	0.03	0.03	0	0.03	0	0.11	0.03	0.13	0.02	-0.14	1	0.12	1	-4.82	0.181	3.92	0.184	-0.9	0.663
ENSMUSG00000030149.15	Klrk1	6.83e-05	0.02	0.01	0	0	0	0	0	0.04	0	0.02	0.07	0	0.02	0.06	0.11	-0.57	0.242	0.54	0.287	4.09	0.182	0.05	0.984	4.14	0.0148
ENSMUSG00000042404.16	Dennd4b	2.71e-05	2.57	2.27	2.59	2.36	2.19	2.32	2.01	2.68	2.22	2.58	2.49	2.12	2.27	2.24	2.64	-0.09	0.566	0.09	0.563	0.28	0.182	-0.1	0.579	0.18	0.117
ENSMUSG00000034037.14	Fgd5	5.49e-05	6.83	6.41	7.4	7.33	8.6	5.1	6.07	8.76	6.48	9.4	4.61	5.82	8.16	7.01	4.58	0.05	0.888	-0.05	0.932	-0.48	0.182	0.28	0.344	-0.2	0.324
ENSMUSG00000039913.12	Pak7	6.22e-05	0.11	0.18	0	0	0	0.01	0.05	0.19	0.05	0	0	0	0	0.02	0	0.04	1	-0.04	1	5.18	0.182	-4.76	0.15	0.42	0.837
ENSMUSG00000046169.9	Adamts6	5.49e-05	1.08	1.19	0.77	0.71	0.68	0.85	0.7	1.25	1.27	0.88	1.06	0.83	1.25	0.84	1.51	-0.5	0.0288	0.5	0.0412	0.55	0.183	0.16	0.629	0.71	0.00195
ENSMUSG00000027997.9	Casp6	2.27e-05	4.12	4.33	4.75	4.85	4.64	3.94	4.36	4	4.03	4.57	3.86	4.08	3.69	4.53	3.46	0.15	0.172	-0.15	0.188	-0.22	0.183	0	0.986	-0.22	0.018
ENSMUSG00000076431.4	Sox4	6.33e-05	78.93	74.15	66.76	76.3	46.96	70.95	57.98	62.01	79.59	68.77	78.76	72.33	61	69.37	80.44	-0.15	0.395	0.15	0.385	0.38	0.183	-0.11	0.656	0.27	0.0842
ENSMUSG00000028076.12	Cd1d1	2.9e-05	1.99	1.29	1.11	1.31	1.43	1.42	1.03	1.31	1.09	1.16	1.01	0.73	1.34	1.35	1.1	0.25	0.397	-0.25	0.412	0.58	0.183	-0.66	0.0648	-0.08	0.743
ENSMUSG00000004098.7	Col5a3	0.000154	9.11	6.5	6.38	6.69	3.91	6.25	4.46	5.27	4.95	7.85	5.04	6.23	6.07	5.84	18.57	-0.31	0.465	0.31	1	0.94	0.183	-0.26	0.66	0.68	0.0829
ENSMUSG00000024299.16	Adamts10	7.31e-05	4.8	2.79	3.66	2.96	3.68	3.17	2.91	4.58	2.61	3.1	3.38	2.39	4.36	3.44	6.53	-0.24	0.471	0.24	0.507	0.67	0.183	-0.19	0.644	0.47	0.0886
ENSMUSG00000024008.15	Cpne5	2.78e-05	0.22	0.28	0.19	0.31	0.36	0.23	0.22	0.18	0.2	0.26	0.26	0.31	0.21	0.31	0.15	0.17	0.621	-0.17	0.636	-0.66	0.183	0.25	0.536	-0.41	0.146
ENSMUSG00000011589.8	Fsd1	4.58e-05	0.22	0.06	0	0	0	0.05	0.1	0.04	0.1	0	0.15	0.05	0.13	0.09	0.24	-0.35	0.927	0.33	0.847	2.7	0.183	-0.5	0.752	2.2	0.081
ENSMUSG00000031938.15	4931406C07Rik	2.67e-05	3.49	4.58	4.62	3.93	4.96	3.98	3.83	4.48	4.16	3.96	4.28	3.94	4.31	4.06	3.19	0	1	0	1	-0.28	0.183	0.2	0.259	-0.08	0.477
ENSMUSG00000018907.10	Alox12e	2.8e-05	0.05	0.06	0.03	0.32	0.03	0.03	0.49	0.02	0.03	0.05	0.49	0.29	0.1	0.12	0.02	-0.06	1	0.06	1	-2.86	0.183	2.47	0.176	-0.39	0.731
ENSMUSG00000049791.4	Fzd4	7.49e-05	3.78	4.17	4.85	4.21	4.53	3.93	3.93	6.07	5.04	5.7	5.23	5.19	6.3	4.6	5.65	-0.45	2.91e-06	0.45	7.08e-06	-0.24	0.184	0.63	3.35e-05	0.39	0.000142
ENSMUSG00000041323.5	Ak7	0.000106	7.09	6.62	5.56	5.72	6.08	6.86	5.09	4.78	4.26	4.87	4.64	3.33	4.34	6.83	2.84	0.55	0.000153	-0.55	0.000253	0.35	0.184	-0.81	0.000227	-0.46	0.00208
ENSMUSG00000001657.7	Hoxc8	9.48e-05	0.34	0.07	0.38	0.22	0.09	0.17	0.18	0.59	0.33	0.12	0.48	0.29	0.35	0.13	0.8	-0.88	0.032	0.86	0.0392	1.22	0.184	0.37	0.63	1.59	0.00195
ENSMUSG00000021493.15	Pdlim7	9.02e-05	30.63	24.14	23.5	24.34	22.98	23.31	24.94	29.05	25.62	25.13	29.48	27.86	26.3	28.83	37.9	-0.29	0.0499	0.29	0.0715	0.33	0.184	0.07	0.744	0.4	0.00414
ENSMUSG00000034212.14	Ankmy1	4.97e-05	1.16	1.18	0.67	0.62	1	0.82	0.73	0.7	0.64	0.59	0.59	0.52	0.47	0.72	0.65	0.46	0.0913	-0.46	0.111	0.63	0.184	-0.95	0.0167	-0.32	0.229
ENSMUSG00000033760.16	Rbm4b	1.43e-05	2.43	2.32	2.22	2.29	2.08	2.26	2.3	1.9	2.11	2.33	2.25	1.79	1.76	2.19	1.94	0.16	0.209	-0.16	0.227	0.26	0.184	-0.34	0.0342	-0.08	0.437
ENSMUSG00000049093.9	Il23r	4.72e-05	2.07	4.07	3.44	2.88	5.26	3.72	4.9	1.69	2.9	2.29	3.25	2.94	2.85	3.12	2.68	0.37	0.228	-0.36	0.252	-0.65	0.184	0.05	0.894	-0.6	0.0283
ENSMUSG00000053219.15	Raet1e	1.78e-06	0.3	0.4	0.43	0.28	1.01	0.38	0.62	0.73	0.41	0.81	0.74	0.53	1.15	0.43	0.38	-0.33	0.528	0.32	0.583	-1.27	0.184	1.35	0.0909	0.08	0.879
ENSMUSG00000090942.1	F830016B08Rik	7.13e-06	0.57	0.25	0.38	0.28	0.1	0.24	0.26	0.65	0.47	0.31	0.21	0.28	0.25	0.49	0.21	-0.17	0.884	0.17	1	1.18	0.184	-0.56	0.447	0.62	0.214
ENSMUSG00000053205.8	Styx	1.67e-05	0.6	0.64	0.57	0.34	0.68	1.78	0.27	0.48	0.41	0.4	0.4	0.26	0.48	0.61	0.55	0.37	1	-0.36	1	1.58	0.184	-1.62	0.0947	-0.04	0.953
ENSMUSG00000025916.10	Ppp1r42	1.42e-05	0.04	0.05	0.34	0.08	0.09	0	0.14	0.12	0.05	0	0.05	0.13	0.04	0.04	0.11	0.1	1	-0.1	1	-2.82	0.184	2.12	0.265	-0.7	0.457
ENSMUSG00000021226.7	Acot2	5.67e-05	16.62	15.53	13.59	15.62	13.68	15.18	14.15	11.95	10.87	15.36	9.39	13.56	12.94	13.2	9.4	0.34	0.00779	-0.35	0.000501	-0.23	0.185	-0.21	0.15	-0.44	1.17e-05
ENSMUSG00000027551.15	Zfp64	5.55e-05	13.71	11.09	10.42	10.79	14.04	13.05	12.03	11.68	14.44	12.98	12.12	10.37	9.52	11.87	7.74	0.1	0.636	-0.1	0.718	0.38	0.185	-0.37	0.122	0.01	0.943
ENSMUSG00000024384.4	Iws1	1.24e-05	4.89	5.27	5	4.63	4.77	4.96	4.48	5.63	5.45	4.91	5.18	4.35	4.43	4.44	4.02	-0.04	0.775	0.04	0.805	0.22	0.185	-0.11	0.424	0.11	0.235
ENSMUSG00000038555.7	Reep2	4.18e-05	2.57	2.17	2.02	2.37	0.76	2.48	1.18	1.96	1.26	1.33	1.42	1.39	1.75	2.41	3.12	0.02	0.985	-0.02	0.959	0.89	0.185	-0.63	0.257	0.26	0.489
ENSMUSG00000023411.11	Nfatc4	0.000152	6	2.96	5.09	3.97	3.27	3.81	3.08	6.53	4.69	4.91	5.71	5.12	6.47	4.54	8.92	-0.63	0.00905	0.63	0.0112	0.57	0.186	0.3	0.411	0.87	0.000335
ENSMUSG00000042672.15	Dcst1	3.93e-05	0.43	0.22	0.26	0.15	0.18	0.33	0.23	0.18	0.2	0.14	0.22	0.12	0.18	0.2	0.07	0.48	0.304	-0.48	0.422	1.01	0.186	-1.28	0.0404	-0.27	0.539
ENSMUSG00000027438.14	Napb	1.62e-05	0.35	0.5	0.41	0.38	0.32	0.31	0.39	0.4	0.37	0.39	0.41	0.34	0.64	0.26	0.42	-0.21	0.461	0.21	0.489	-0.57	0.186	0.62	0.0833	0.05	0.841
ENSMUSG00000042993.6	Ifnk	6.04e-05	8.31	4.4	4.15	5.2	5.81	8.64	3.87	3.85	5.36	6.92	9.83	9.25	5.17	5.84	7.81	-0.26	0.54	0.27	0.478	0.73	0.186	-0.16	0.718	0.57	0.0714
ENSMUSG00000025374.13	Nabp2	9.88e-06	19	15.06	15.37	14.9	14.64	17.54	16.06	14.11	15.09	15.14	13.8	14.09	16.33	15.54	16.48	0.05	0.757	-0.05	0.694	0.23	0.186	-0.21	0.138	0.02	0.863
ENSMUSG00000038756.13	Ttll6	6.59e-05	0.04	0	0.04	0	0.02	0.06	0.04	0	0.02	0	0.11	0.04	0	0	0.22	-0.33	0.764	0.31	0.987	3.29	0.186	-1.18	0.572	2.11	0.12
ENSMUSG00000068349.12	Gml	2.76e-05	3.78	2.9	1.61	3.21	1.43	4.13	2.06	1.46	1.63	1.72	2.03	2.28	2.09	2.2	4.3	0.14	0.818	-0.13	1	0.95	0.186	-0.8	0.176	0.15	0.714
ENSMUSG00000020419.11	Hormad2	3.46e-05	0.18	0.28	0.09	0.22	0.09	0.05	0.12	0.08	0.15	0.17	0.03	0.14	0.18	0.08	0.02	0.29	1	-0.28	1	-1.68	0.186	0.51	0.618	-1.17	0.121
ENSMUSG00000026497.7	Mixl1	0.000112	0.49	1.06	0.67	0.43	2.79	0.46	0.3	0.37	0.45	0.44	0.26	0.29	0.53	0.64	0.24	0.78	0.103	-0.76	0.159	-1.48	0.187	-0.16	0.862	-1.64	0.0084
ENSMUSG00000030319.8	Cand2	0.000112	5.59	7.73	5.86	6.44	10.26	4.52	4.68	6.05	6.14	4.76	5.13	4.69	6.1	7.34	3.26	0.24	0.39	-0.23	0.436	-0.56	0.187	0.15	0.672	-0.41	0.0816
ENSMUSG00000091537.2	Tma7	2.35e-05	13.71	10.87	8.34	12.51	11.85	10.84	10.71	11.73	12.38	11.68	9.72	8.27	10.63	10.86	9.67	0.07	0.771	-0.07	0.781	0.36	0.187	-0.32	0.157	0.04	0.791
ENSMUSG00000032113.16	Chek1	1.6e-05	0.55	0.88	0.55	0.55	0.7	0.91	0.67	0.84	0.51	0.4	0.79	0.28	0.68	0.9	0.72	0.05	0.908	-0.06	0.884	0.71	0.187	-0.56	0.209	0.14	0.623
ENSMUSG00000006463.13	Zdhhc24	1.36e-05	7.28	6.77	6.99	6.98	5.33	7.54	6.3	6.78	6.27	5.47	6.23	5.95	6.49	6.22	6.68	0.03	0.912	-0.03	0.868	0.25	0.187	-0.2	0.207	0.05	0.625
ENSMUSG00000052477.15	C130026I21Rik	2.64e-07	0.05	0.2	0.24	0.05	0.06	0.11	0	0.1	0.11	0.06	0	0.38	0.15	0.05	0.05	-0.18	1	0.17	1	-2.51	0.187	1.85	0.224	-0.66	0.562
ENSMUSG00000063232.16	Serpina11	7.89e-05	0	0	0.38	0.4	0	0.11	0.85	0.11	0.24	0	0.12	1.06	0.11	0	0.88	-0.24	1	0.23	1	-3.35	0.187	3.47	0.117	0.13	0.917
ENSMUSG00000079298.9	Klrb1b	2.04e-05	0.05	0.13	0.17	0.22	0.27	0.05	0.05	0.05	0.16	0.16	0.11	0.16	0.29	0.19	0.35	-0.27	1	0.26	1	-2.18	0.187	2.23	0.121	0.06	0.943
ENSMUSG00000025467.8	Prap1	0.00149	80.05	96.96	2024.51	150.41	32.16	52.6	220.58	5115.54	5120.14	1474.46	17230.1	22083.6	7049.4	146.93	46553.3	-1.32	0.00033	1.36	0.000275	-2.59	0.188	7.87	1.37e-06	5.28	1.32e-06
ENSMUSG00000042178.6	Armc5	7.37e-05	14.69	10.59	10.5	11.89	8.83	12.09	11.27	12.38	12.52	12.43	13.13	12.34	14.83	12.84	14.73	-0.27	0.0691	0.27	0.0539	0.29	0.188	0.08	0.67	0.36	0.00294
ENSMUSG00000030316.13	Tamm41	2e-05	1.97	1.26	1.26	1.52	1.6	1.7	1.61	1.42	1.49	1.54	1.64	1.39	1.68	1.71	1.73	-0.04	0.888	0.04	0.89	0.36	0.188	-0.21	0.362	0.16	0.317
ENSMUSG00000038060.15	Dlec1	1.19e-05	1.2	0.86	0.76	0.78	0.85	1.06	0.55	0.74	0.68	0.67	0.6	0.64	0.96	0.8	1.2	0.05	0.913	-0.04	0.984	0.59	0.188	-0.45	0.227	0.14	0.571
ENSMUSG00000048004.14	Tmem196	2.19e-06	0	0.09	0.08	0.07	0.04	0	0.04	0.07	0	0.04	0	0	0.11	0.04	0.1	-0.03	1	0.03	1	-3.54	0.188	3.04	0.19	-0.5	0.712
ENSMUSG00000027861.13	Casq2	0.00028	0.13	0.03	0.03	0.17	0.03	0.05	0	0.75	0.03	0.32	0.6	0.39	0.59	0.18	5.13	-1.39	1	1.33	0.000766	2.55	0.188	2.49	0.118	5.03	4.9e-06
ENSMUSG00000046591.10	Ticrr	0.000106	2.19	3.17	1.63	1.48	3.04	1.98	2.91	1.69	1.59	2.38	1.2	1.66	2.04	2.54	1.4	0.47	0.0669	-0.47	0.0763	-0.57	0.189	-0.12	0.738	-0.69	0.00438
ENSMUSG00000027900.15	Dram2	1.67e-05	10.84	11.98	11.39	12.67	11.24	10.47	10.82	11.15	10.73	10.63	9.81	10.62	10.44	10.52	9.52	0.08	0.381	-0.08	0.451	-0.17	0.189	0.04	0.717	-0.13	0.0695
ENSMUSG00000052613.16	Pcdh15	1.36e-05	0	0.01	0.01	0.01	0.02	0	0.01	0.01	0	0.01	0.02	0.01	0.01	0.01	0	0.14	1	-0.13	1	-2.82	0.189	2.09	0.278	-0.72	0.438
ENSMUSG00000027460.7	Angpt4	8.33e-05	23.56	28.49	24.45	25.7	28.08	22.27	19.87	14.07	17.94	20.99	19.39	17.96	19.42	24.97	15.82	0.44	0.00066	-0.44	0.00141	-0.31	0.19	-0.24	0.222	-0.55	3.16e-05
ENSMUSG00000010122.14	Slc47a1	0.000176	0.96	0.75	1.02	0.72	0.41	0.98	2.01	2.74	1.53	0.6	1.04	1.06	1.19	1.31	4.92	-0.8	0.0499	0.8	0.0566	1.18	0.19	0.26	0.725	1.44	0.00375
ENSMUSG00000015790.16	Surf1	1.71e-05	26.85	24.75	24.66	23.7	23.4	25.29	24.39	20.56	22.7	21.61	22.32	19.34	22.4	23.03	21.89	0.15	0.0529	-0.15	0.0743	0.17	0.19	-0.27	0.0117	-0.1	0.165
ENSMUSG00000044748.8	Defb1	0.000183	0.47	0.5	1.9	1.41	0.43	0	2.69	0.76	1.28	0.32	1.16	2.17	2.94	0.38	9.91	-0.69	0.17	0.72	0.211	-2.15	0.19	3.49	0.0128	1.34	0.114
ENSMUSG00000073468.11	Sft2d1	4.72e-06	4.32	3.35	4.16	4.05	3.41	4.09	4.58	5.38	4.49	3.63	3.72	3.07	4.01	4.46	3.61	-0.06	0.827	0.06	0.815	0.37	0.19	-0.19	0.407	0.17	0.264
ENSMUSG00000032342.13	Mto1	1.77e-05	4.34	3.86	3.74	3.3	4.26	3.97	3.36	3.79	4.22	3.64	3.65	3.31	3.53	4.22	3.28	0.03	0.915	-0.03	0.861	0.28	0.19	-0.22	0.204	0.06	0.645
ENSMUSG00000000028.14	Cdc45	2.25e-05	2.92	3.4	3.31	4.42	2.99	3.61	3.35	2.96	2.19	3.13	3.18	3.45	4.35	3.55	3.7	0	1	-0.01	0.974	-0.47	0.19	0.31	0.299	-0.16	0.422
ENSMUSG00000022568.16	Scrib	6.14e-05	17.11	14.19	14.81	15.12	13.07	14.11	14.06	15.91	14.81	15.21	17.1	15.11	15.4	16.99	18.37	-0.19	0.101	0.19	0.144	0.24	0.191	0.03	0.868	0.26	0.00954
ENSMUSG00000020848.7	Doc2b	7.28e-06	3.7	4.07	4.38	3.97	3.47	2.74	4.04	2.44	2.81	2.88	3.32	2.8	3.6	2.83	3.59	0.22	0.352	-0.21	0.312	-0.39	0.191	0.05	0.845	-0.34	0.0395
ENSMUSG00000031302.16	Nlgn3	3.51e-05	0.03	0.02	0.12	0.11	0.02	0.03	0.02	0.07	0.02	0.08	0.03	0.06	0.16	0.06	0.08	-0.28	0.962	0.26	1	-2.05	0.191	1.95	0.136	-0.1	0.908
ENSMUSG00000074342.3	I830077J02Rik	1.05e-05	0.82	0.4	0.97	0.67	0.81	0.85	0.74	1.13	0.84	0.7	0.61	0.38	0.7	0.76	0.61	0.03	1	-0.03	0.93	0.75	0.191	-0.57	0.238	0.19	0.558
ENSMUSG00000038094.15	Atp13a4	0.000112	0.03	0.01	0.01	0.06	0	0.05	0.02	0.02	0.07	0.02	0.1	0.04	0.06	0.04	0.33	-0.86	0.134	0.82	0.127	2.19	0.192	0.41	0.766	2.61	0.00581
ENSMUSG00000038884.14	A230050P20Rik	3.8e-05	18.66	14.04	11.14	11.85	15.99	11.82	13.17	14.38	12.51	11.76	12.75	8.93	13.66	15.58	12.02	0.11	0.643	-0.11	0.633	0.39	0.192	-0.38	0.123	0.01	0.966
ENSMUSG00000033389.16	Arhgap44	2.38e-05	8.29	8.19	8.17	9.11	10.62	9.19	11.09	12.19	9.57	10.3	7.84	10.24	11.47	6.34	6.24	-0.09	0.664	0.08	0.73	-0.41	0.192	0.37	0.159	-0.04	0.806
ENSMUSG00000003341.8	Atp8b3	3.5e-05	1.01	1.1	1.24	0.66	1.44	1.43	0.94	0.87	1.43	0.7	1.55	0.68	0.88	1.48	0.72	0.08	0.866	-0.08	0.917	0.71	0.192	-0.59	0.193	0.12	0.689
ENSMUSG00000033488.11	BC026585	2.57e-05	3.23	2.76	3.12	2.93	2.57	3.16	1.8	2.33	2.79	2.64	2.83	1.97	3.04	2.8	3.83	-0.05	0.888	0.05	0.886	0.52	0.192	-0.3	0.361	0.22	0.328
ENSMUSG00000004791.6	Pgf	7.6e-05	14.65	46.72	65.13	36.69	32.28	27.39	14.36	19.13	22.09	25.32	35.1	32	36.6	23.24	53.68	-0.02	1	0.04	0.916	-0.95	0.192	0.75	0.211	-0.19	0.632
ENSMUSG00000023995.11	Tspo2	6.87e-05	0.16	0.16	0.31	0.24	0.52	0.38	0.3	0.47	0.48	0.38	0.43	1.08	0.52	0.37	0.51	-0.8	0.0338	0.78	0.0393	-0.97	0.193	1.63	0.00802	0.66	0.115
ENSMUSG00000019969.13	Psen1	4.29e-05	76.94	80.17	76.7	84.03	83.06	78.89	78.9	78.41	74.3	73.5	69.28	75.78	75.69	76.66	54.51	0.12	0.207	-0.12	0.269	-0.2	0.193	0.02	0.896	-0.18	0.0324
ENSMUSG00000048038.7	Ccdc187	6.72e-05	0.04	0.01	0.04	0.03	0.04	0.05	0.09	0.09	0.06	0.02	0.08	0.05	0.03	0.11	0.16	-0.59	0.296	0.58	0.248	1.47	0.193	-0.16	0.863	1.3	0.0301
ENSMUSG00000027823.9	Gmps	2.07e-05	5.29	6.77	6.7	5.78	6.83	5.68	5.98	5.89	5.87	6.26	5.91	5.71	5.43	5.79	5.1	0.07	0.628	-0.06	0.66	-0.21	0.193	0.08	0.551	-0.13	0.147
ENSMUSG00000059810.18	Rgs3	4.16e-06	2.91	2.16	2.83	2.56	3.24	2.43	2.71	2.86	2.31	2.97	2.17	2.55	3.7	2.69	2.56	-0.04	0.87	0.03	0.872	-0.36	0.193	0.28	0.226	-0.08	0.591
ENSMUSG00000062410.14	Hsd3b3	3.62e-05	0.04	0	0.03	0.02	0.04	0.01	0.1	0.04	0.03	0	0	0.07	0.17	0.03	0.08	-0.37	0.923	0.35	1	-2.25	0.193	2.23	0.117	-0.02	0.984
ENSMUSG00000069830.10	Nlrp1a	6.46e-07	0.05	0.07	0.1	0.11	0.06	0.04	0.02	0	0.02	0.07	0.06	0.09	0.05	0.05	0.05	0.23	1	-0.22	1	-1.95	0.193	0.79	0.516	-1.16	0.185
ENSMUSG00000038437.11	Mllt6	2.39e-06	13.11	10.08	12	11.19	10.08	10.55	10.16	12.72	10.69	11.65	10.94	8.62	11.66	11.59	9.66	0	1	0	1	0.25	0.193	-0.17	0.288	0.08	0.452
ENSMUSG00000025264.12	Tsr2	1.24e-06	8.41	7.91	6.87	8.33	6.12	8.18	7.16	7.97	7.81	7.92	8.13	6.97	7.27	7.36	6.32	-0.01	1	0.01	0.933	0.26	0.193	-0.16	0.318	0.09	0.398
ENSMUSG00000047098.17	Rnf31	4.19e-05	19.62	18.22	17.38	17.42	17.57	16.95	16.96	16.45	15.82	16.05	16.38	13.07	15.62	18.96	13.45	0.18	0.0121	-0.18	0.0233	0.16	0.194	-0.3	0.00456	-0.13	0.0588
ENSMUSG00000045751.16	Mms22l	1.1e-05	0.83	0.97	0.75	0.71	0.71	0.79	0.62	0.86	0.74	0.82	1.22	0.63	0.75	0.58	0.76	-0.15	0.586	0.15	0.6	0.48	0.194	-0.18	0.565	0.3	0.139
ENSMUSG00000030056.8	Isy1	2.1e-05	2.8	2.92	2.67	3.11	2.4	2.64	2.72	2.63	2.55	2.99	2.5	3	3.13	2.61	2.8	-0.06	0.74	0.05	0.754	-0.26	0.194	0.23	0.164	-0.03	0.786
ENSMUSG00000017718.15	Afmid	5.1e-07	5.78	5.53	6.44	5.42	4.88	5.96	4.66	6.1	5.11	4.42	5.18	3.86	5.45	5.78	5.48	0.04	0.889	-0.04	0.869	0.35	0.194	-0.28	0.212	0.07	0.638
ENSMUSG00000110008.2	Olfr560	9.43e-05	0.07	0.09	0	0	0	0	0	0.21	0.16	0.16	0.31	0.08	0.07	0	1.21	-0.9	0.0454	0.97	1	3.44	0.195	1.1	0.631	4.54	0.00089
ENSMUSG00000017679.16	Ttpal	4.32e-05	11.31	12.81	12.99	14.2	13.26	13.68	13.73	14.89	13.59	13.54	13.66	15.31	14.8	12.75	14.43	-0.18	0.0545	0.18	0.0794	-0.2	0.195	0.33	0.012	0.12	0.158
ENSMUSG00000025257.5	Ribc1	3.13e-05	2.02	1.48	1.6	1.44	2.5	2.15	2.25	1.07	1.64	1.3	1.63	1.06	1.02	1.95	1.54	0.44	0.125	-0.44	0.148	0.66	0.195	-0.95	0.0249	-0.29	0.288
ENSMUSG00000069922.12	Ces3a	0.00026	0.08	0	1.54	1.37	0	0.21	1.61	0.46	0.8	0.03	1.43	2.32	0.31	0.49	2.76	-0.28	0.602	0.28	0.587	-2.59	0.195	3.25	0.052	0.66	0.542
ENSMUSG00000006720.16	Zfp184	2.81e-05	1.37	1.1	1.38	1.22	0.93	1.68	1.35	1.11	1.67	1.84	1.25	0.92	1.04	1.26	0.67	0.16	0.611	-0.16	0.651	0.58	0.195	-0.58	0.121	0.01	0.984
ENSMUSG00000038685.18	Rtel1	2.23e-06	2.89	2.47	2.18	2.36	2.15	2.05	2.13	3.36	2.32	2.52	2.52	1.46	2.79	2.75	2.28	-0.12	0.644	0.12	0.646	0.43	0.195	-0.17	0.53	0.25	0.163
ENSMUSG00000059325.14	Hopx	2.11e-06	40.94	78.35	60.02	73.95	58.77	61.26	39.38	31.98	41.23	60.04	61.65	59.63	57.31	63.56	55.74	0.13	0.693	-0.13	0.685	-0.57	0.195	0.25	0.497	-0.32	0.189
ENSMUSG00000029490.3	Mfsd7a	1.7e-05	2.66	1.89	2.21	2.58	1.59	2.07	1.47	2.03	1.32	1.71	1.82	1.45	1.69	2.19	2.55	0.12	0.717	-0.12	0.721	0.58	0.195	-0.54	0.15	0.05	0.857
ENSMUSG00000045534.4	Kcna5	4.06e-05	0	0.07	0.09	0.05	0.03	0	0.06	0.03	0.03	0.03	0.21	0.06	0.05	0	0.12	-0.39	0.855	0.41	0.725	-2.8	0.195	3.53	0.0694	0.73	0.436
ENSMUSG00000020455.16	Trim11	3.32e-05	9.31	8.25	8.95	7.93	6.36	9.4	7.39	8.45	7.16	7.71	8.47	7.63	8.66	9.19	8.81	-0.04	0.864	0.04	0.845	0.28	0.195	-0.15	0.41	0.13	0.273
ENSMUSG00000025489.5	Ifitm5	1.91e-05	0.85	0	0.25	1.19	0.24	1.58	0.73	0.64	0.24	0.48	0.72	0.23	0.43	0.22	0.78	0.19	1	-0.18	1	2.12	0.195	-1.82	0.181	0.3	0.74
ENSMUSG00000000037.16	Scml2	1.33e-05	0.05	0.04	0.02	0.03	0.02	0.04	0.02	0.06	0.02	0	0.02	0.01	0.03	0.04	0.07	-0.13	1	0.12	1	2.13	0.195	-1.15	0.399	0.99	0.287
ENSMUSG00000024273.7	2700062C07Rik	3.89e-05	10.64	13.74	9.2	12.41	14.54	10.08	13.16	8.3	10.02	11.87	11.46	9.71	10.81	10.73	8.89	0.22	0.262	-0.21	0.299	-0.38	0.196	0.04	0.866	-0.34	0.0382
ENSMUSG00000050505.7	Pcdh20	5.06e-05	0.04	0	0.06	0	0	0.01	0.02	0.12	0.03	0.03	0.08	0.03	0	0.03	0.04	-0.43	0.783	0.41	0.672	2.95	0.196	-0.83	0.665	2.12	0.0833
ENSMUSG00000093536.7	Smim17	1.5e-05	0	0.09	0.03	0.02	0.03	0.02	0.05	0.02	0	0	0.03	0	0.09	0.05	0.02	0.07	1	-0.07	1	-3.22	0.196	2	0.342	-1.22	0.36
ENSMUSG00000032623.9	Oas1d	5.97e-06	0.94	0.55	0.71	0.39	0.42	1.2	0.34	0.53	0.64	0.55	0.8	0.78	0.72	1.03	0.41	-0.02	1	0.03	1	0.8	0.196	-0.45	0.357	0.34	0.355
ENSMUSG00000035021.13	Baz1a	5.62e-05	3.15	4.02	4.05	3.97	3.7	3.66	3.29	4.33	4.54	4.6	4.27	5.14	4.2	3.23	4.36	-0.32	0.00587	0.32	0.00905	-0.26	0.197	0.51	0.00262	0.25	0.0301
ENSMUSG00000028331.12	Trmo	4.51e-05	4.2	3.62	3.21	3.73	4.34	3.56	3.12	2.73	3.79	3.72	3.25	2.32	2.81	4.42	2.78	0.27	0.147	-0.27	0.163	0.38	0.197	-0.54	0.0271	-0.16	0.321
ENSMUSG00000032184.5	Lysmd2	5.04e-06	7.74	5.79	4.75	6.78	5.79	7.45	6.55	8.04	7.93	8.54	7.72	6.04	7.95	9.2	5.08	-0.18	0.387	0.18	0.394	0.38	0.197	-0.07	0.784	0.31	0.0596
ENSMUSG00000033082.10	Clec1a	0.000174	3.44	3.66	4.18	4.26	5.69	3.47	3.32	3.99	3.67	5.27	1.62	3.01	4.15	3.69	0.84	0.37	0.426	-0.37	0.344	-0.82	0.197	0.1	0.847	-0.72	0.0429
ENSMUSG00000002608.8	Ccdc97	1.37e-05	19.48	18.14	17.63	17.72	15.69	17.59	17.91	18.88	19.18	17.44	17.74	16.1	18.62	18.34	17.16	-0.06	0.501	0.06	0.522	0.15	0.197	-0.04	0.684	0.11	0.0879
ENSMUSG00000027656.7	Wisp2	8.16e-05	1.73	1.26	1.88	0.88	0.64	1	1.03	1.03	0.85	0.93	1.23	0.66	1.21	0.92	3.76	-0.25	0.66	0.25	0.637	1.17	0.197	-0.49	0.516	0.68	0.176
ENSMUSG00000037754.13	Ppp1r16b	8.56e-05	1.6	1.47	1.77	2.09	2.47	1.62	1.52	2.03	1.8	2.22	1.22	1.7	2.04	1.43	0.69	0.13	0.725	-0.13	0.717	-0.62	0.197	0.27	0.501	-0.35	0.19
ENSMUSG00000075307.3	Klhl41	1.33e-05	0.28	0.29	0.11	0.14	0.14	0.07	0.07	0.12	0.21	0.14	0.07	0.07	0.03	0.09	0.2	0.2	1	-0.19	1	1.83	0.197	-1.75	0.155	0.08	0.913
ENSMUSG00000039997.16	Ifi203	1.52e-05	1.79	1.17	0.94	1.23	0.67	0.81	0.83	1.04	1.1	0.69	0.94	0.75	1.13	1.12	1.17	0.01	1	0	0.984	0.6	0.197	-0.41	0.282	0.19	0.475
ENSMUSG00000042436.12	Mfap4	0.000391	4.47	1.76	4.04	3.87	1.44	0.9	2.07	8.63	3.94	4.55	6.86	5.85	5.67	3.13	42.58	-1.21	1	1.2	1	1.48	0.197	1.17	0.219	2.65	3.19e-05
ENSMUSG00000043333.12	Rhbdl2	5.53e-05	0.34	0.59	0.52	0.69	0.69	0.47	0.5	0.72	0.78	0.5	0.8	0.81	0.96	0.72	1.06	-0.63	0.0161	0.64	0.0351	-0.65	0.198	1.18	0.00543	0.53	0.0493
ENSMUSG00000026525.9	Opn3	0.000166	13.1	4.09	11.36	7.17	3.84	15.38	13.55	10.14	13.5	5.56	15.16	11.82	15.94	12.15	16.3	-0.44	0.248	0.46	0.216	0.82	0.198	0.01	0.983	0.83	0.0197
ENSMUSG00000072479.10	Xlr5b	7.85e-06	5.25	4.56	8.1	3.19	4.2	6.59	6.36	3.76	3.86	3.13	5.57	2.72	2.49	5.97	4.54	0.37	0.421	-0.37	0.408	0.93	0.198	-1.13	0.0644	-0.2	0.607
ENSMUSG00000047867.11	Gimap6	7.59e-06	3.46	2.93	3.59	4.13	3.93	2.33	2.54	3.93	3.21	3.82	2.8	3.09	4.44	3.35	3.26	-0.12	0.688	0.12	0.66	-0.44	0.198	0.43	0.13	-0.01	0.959
ENSMUSG00000096039.7	D830030K20Rik	2.26e-05	1.86	1.25	1.11	0.87	2.1	0.99	1.06	1.41	1.05	1.04	1.05	0	0.47	0.47	1.28	0.25	1	-0.24	1	2.46	0.198	-2.5	0.149	-0.03	0.968
ENSMUSG00000050700.11	Emilin3	7.13e-05	0.81	1.53	1.09	0.91	0.6	1.15	1.02	2.22	2.4	1.21	1.83	1.14	1.43	3.12	1.64	-0.77	0.00212	0.77	0.00125	0.58	0.199	0.45	0.235	1.02	3.21e-05
ENSMUSG00000026604.17	Ptpn14	4.38e-05	7.23	6.44	7.04	6.83	6.91	6.73	6.2	7.84	7.06	7.9	7.25	6.69	7.12	6.46	8.18	-0.17	0.0645	0.17	0.0884	0.19	0.199	0.04	0.736	0.23	0.00497
ENSMUSG00000026333.14	Gin1	1.53e-05	0.97	1.43	0.87	0.87	0.7	0.98	0.81	1.44	1.26	1.13	1	0.88	0.88	1.19	1.06	-0.24	0.363	0.23	0.38	0.49	0.199	-0.09	0.777	0.4	0.0579
ENSMUSG00000026435.15	Slc45a3	5.37e-05	13.96	14.03	14.1	19.16	15.55	14.25	20.2	25.08	17.02	23.83	13.24	17.93	22.17	11.38	6.94	-0.12	0.757	0.12	0.789	-0.63	0.199	0.56	0.169	-0.07	0.797
ENSMUSG00000031970.16	Dbndd1	4.49e-05	0.08	0.15	0.07	0.26	0.46	0.09	0.22	0.08	0.25	0.09	0.06	0.12	0.14	0.06	0.05	0.37	0.779	-0.35	0.857	-1.72	0.199	0.66	0.558	-1.06	0.139
ENSMUSG00000022369.13	Mtbp	1.14e-05	1.16	1.27	1.14	0.87	1.14	1.08	1.13	1.42	1.31	1.51	1.03	0.84	0.98	1.26	1.04	-0.04	0.952	0.04	0.964	0.4	0.199	-0.24	0.355	0.16	0.352
ENSMUSG00000035364.1	4930524J08Rik	4.15e-06	3.43	2.3	2.38	2.01	3.07	3.05	2.29	2.32	2.76	1.77	1.61	1.89	2.16	3.77	3.8	0.06	1	-0.06	1	0.81	0.199	-0.62	0.234	0.19	0.593
ENSMUSG00000022683.13	Pla2g10	3.96e-05	0.34	0	0	0.44	0	0.27	0.2	0.35	0.15	0	0.1	0.05	0.13	0.04	0.28	0.01	1	0	1	2.52	0.199	-1.75	0.285	0.77	0.475
ENSMUSG00000090290.2	Tarbp1	7.28e-05	0.55	0.52	0.64	0.71	0.53	0.39	0.52	0.9	0.58	0.45	0.86	0.99	0.78	0.55	0.8	-0.58	0.00673	0.57	0.0105	-0.51	0.2	0.98	0.00326	0.47	0.0343
ENSMUSG00000103421.1	Golt1a	2.81e-05	0.53	0.41	0.63	0.64	0.17	0.16	0.43	0.38	0.52	0.51	0.68	0.83	0.92	0.38	0.35	-0.38	0.464	0.37	0.9	-1.29	0.2	1.39	0.0933	0.1	0.86
ENSMUSG00000091586.1	Cyp4f17	3.57e-05	6.06	6.23	6.46	6.75	7.43	5	5.84	6.51	4.76	4.66	6.01	4.86	6.76	7.55	4.23	0.13	0.541	-0.13	0.574	-0.37	0.2	0.12	0.605	-0.25	0.127
ENSMUSG00000024366.7	Gfra3	0.000105	0.5	2	0.73	1.15	3.21	1.02	0.53	1.55	0.87	0.56	0.78	1.05	1.08	0.93	0.21	0.3	0.582	-0.29	0.617	-1.36	0.2	0.54	0.538	-0.82	0.165
ENSMUSG00000030002.15	Dusp11	9.65e-06	16.13	16.59	16.07	16.39	13.84	16.27	15.12	19.1	15.34	16.28	16.17	14.11	15.55	14.8	14.8	-0.05	0.588	0.05	0.626	0.18	0.2	-0.07	0.543	0.11	0.164
ENSMUSG00000073408.2	Dpcr1	4.18e-05	35.82	41.84	25.69	82.41	38.15	27.56	52.35	30.86	47.27	52.53	63.3	61.42	34.09	44.45	34.54	-0.1	0.763	0.11	0.777	-0.75	0.2	0.67	0.169	-0.08	0.802
ENSMUSG00000066178.2	6030445D17Rik	1.45e-05	0.53	0.77	0.63	0.12	0.65	0.38	0.46	0.13	0.3	0.65	0.35	0.44	0.8	0.67	0.41	0.17	0.904	-0.18	1	-1.25	0.2	0.5	0.528	-0.75	0.187
ENSMUSG00000046607.6	Hrk	0.000125	6.47	6.59	6.96	7.09	6.88	5.94	6.36	5.43	6.02	6.08	6.42	3.1	3.81	6.2	2.81	0.45	0.037	-0.46	0.0233	0.43	0.201	-0.79	0.00498	-0.36	0.0556
ENSMUSG00000026875.14	Traf1	9.04e-05	0.25	0.08	0.14	0.17	0.09	0.14	0.15	0.29	0.13	0.11	0.22	0.15	0.29	0.12	0.43	-0.65	0.106	0.64	0.108	0.96	0.201	0.18	0.768	1.15	0.00707
ENSMUSG00000016921.14	Srsf6	2.14e-05	41.6	38.93	37.88	37.76	36.36	37.39	35.75	43.27	36.03	35.88	38.98	32.91	41.11	39.39	40.95	-0.08	0.363	0.08	0.404	0.18	0.201	-0.04	0.728	0.14	0.0763
ENSMUSG00000006494.11	Pdk1	0.00011	5.68	8.93	8.55	7.02	12.18	6.14	6.44	7.43	7.87	7.51	6.71	5.44	6.95	7.24	4.17	0.23	0.406	-0.21	0.463	-0.48	0.201	0.12	0.706	-0.36	0.0826
ENSMUSG00000074922.1	Fam122a	3.98e-05	37.44	28.62	36.87	34.04	25.34	33.41	36.94	35.91	36.43	38.33	37.8	28.18	35.83	31.46	35.06	-0.11	0.485	0.11	0.56	0.3	0.201	-0.09	0.636	0.21	0.112
ENSMUSG00000020299.6	4930524B15Rik	1.98e-05	0.08	0.15	0.09	0.14	0.09	0.08	0.35	0.15	0	0.09	0.04	0.08	0.15	0.08	0.03	0.35	0.949	-0.34	0.913	-2.1	0.201	0.65	0.629	-1.45	0.123
ENSMUSG00000038718.15	Pbx3	5.99e-05	1.46	1.05	1.28	1.3	0.96	1.36	0.97	1.24	0.95	1.12	1.34	1.11	1.32	0.85	1.85	-0.17	0.584	0.17	0.563	0.49	0.202	-0.16	0.616	0.33	0.124
ENSMUSG00000034645.13	Zyg11a	3.66e-05	0.45	0.82	0.61	0.54	1.13	0.72	1.11	1.5	1.13	1.27	0.62	1.1	1.43	0.43	0.18	-0.29	0.66	0.28	0.904	-1.12	0.202	1.16	0.112	0.04	0.937
ENSMUSG00000052353.13	Cemip	0.000115	1.76	2.53	1.94	3.17	1.85	1.86	1.66	2.53	1.81	3.03	1.57	1.86	2.42	2.12	0.59	0.17	0.711	-0.17	0.704	-0.72	0.202	0.29	0.534	-0.43	0.174
ENSMUSG00000038208.13	Pgap3	1.24e-05	7.79	6.57	7.03	6.33	6.05	6.2	5.94	6.39	6.75	6.83	7.4	5.83	6.53	7.04	6.29	-0.04	0.815	0.04	0.817	0.24	0.202	-0.12	0.431	0.12	0.266
ENSMUSG00000021134.17	Srsf5	9.54e-06	46.87	44.33	44.42	38.61	44.99	41.34	37.29	52.05	41.43	38.58	39.74	32.45	44.27	44.33	41.68	-0.02	0.873	0.02	0.825	0.25	0.202	-0.15	0.363	0.1	0.351
ENSMUSG00000030156.5	Cd69	1.1e-05	0.07	0.03	0.03	0.14	0.06	0.01	0	0.01	0.01	0.01	0.02	0.05	0.07	0.01	0.02	0.26	1	-0.25	1	-2.2	0.202	0.62	0.655	-1.58	0.126
ENSMUSG00000020123.5	Avpr1a	2.06e-05	0.06	0.04	0.07	0.11	0.03	0.06	0	0.11	0	0	0.06	0	0.03	0.06	0.21	-0.17	1	0.16	1	2.99	0.202	-1.93	0.35	1.06	0.338
ENSMUSG00000021286.7	Zfyve21	6.98e-05	75.78	85.44	75.52	66.36	93.44	82.24	78.97	68.99	61.66	70.47	60.7	62.45	82.87	73.05	53.48	0.24	0.0769	-0.25	0.079	-0.27	0.203	-0.07	0.691	-0.34	0.00414
ENSMUSG00000054545.17	Ugt1a6a	4.75e-05	0.13	0.06	0	0	0	0	0	0	0.1	0	0.05	0.05	0	0.05	0.29	-0.27	0.799	0.23	1	4.46	0.203	-1.4	0.634	3.07	0.111
ENSMUSG00000071653.9	1810009A15Rik	2.67e-05	0.39	2.09	0.46	1.83	1.76	0.41	0.22	0.39	0.88	1.09	0.22	0.64	0.79	1.19	0.89	0.31	1	-0.3	1	-1.91	0.203	0.88	0.489	-1.02	0.192
ENSMUSG00000063713.7	Klk1b24	3.92e-05	0.1	0.51	0	0.8	0	0	0.22	0	0	0.21	0.11	0.31	0.48	0	0.61	-0.05	1	0.04	1	-3.71	0.203	3.08	0.22	-0.63	0.67
ENSMUSG00000022041.10	Chrna2	0.000182	0.14	0.47	0.33	0.06	3.4	0.33	0.29	0.18	0.16	0	0.02	0.06	0.18	0.26	0.05	0.7	0.131	-0.98	1	-2.21	0.204	-0.93	0.522	-3.13	0.00118
ENSMUSG00000029071.16	Dvl1	4.45e-05	23.35	19.55	20.17	20.39	19.77	20.89	22.98	22.23	21.78	19.09	22.81	19.71	22.7	23.49	24.66	-0.13	0.185	0.13	0.23	0.21	0.204	-0.01	0.965	0.2	0.027
ENSMUSG00000022770.16	Dlg1	2.98e-06	10.96	13.44	11.46	12.41	11.85	12.7	10.69	14.19	12.19	14.83	10.86	14.69	12.87	9.67	10.17	-0.11	0.389	0.1	0.47	-0.25	0.204	0.28	0.0904	0.03	0.81
ENSMUSG00000061086.12	Myl4	0.000235	7.33	9.22	8.07	9.89	14.87	10.72	9.29	10.39	7.5	10.71	3.89	5.6	13.88	7.49	1.75	0.35	0.438	-0.36	0.424	-0.93	0.204	0.14	0.817	-0.79	0.0533
ENSMUSG00000034120.18	Srsf2	1.13e-05	134.8	115.09	119.72	102.94	114.37	115.2	109.71	117.44	104.99	105.21	107.45	91	119.81	128.36	106.02	0.06	0.551	-0.06	0.579	0.19	0.204	-0.19	0.125	0	0.998
ENSMUSG00000039804.15	Ncoa5	1.45e-05	15.37	13.69	13.64	13.17	12.34	14.49	13.73	13.41	13.66	15.23	12.82	12.4	14.42	13.42	13.96	-0.01	0.934	0.01	1	0.16	0.204	-0.1	0.348	0.06	0.381
ENSMUSG00000031641.14	Cbr4	4.14e-05	3.33	2.83	2.83	3.24	3.27	3.02	3.3	3.73	3.65	3.09	3.57	3.25	3.12	2.99	3.74	-0.21	0.0568	0.22	0.0583	0.23	0.205	0.06	0.68	0.29	0.00378
ENSMUSG00000050410.15	Tcf19	6.32e-05	2.51	1.28	1.09	2.46	1.49	1.4	1.96	2.3	1.81	1.83	2.29	1.62	1.85	2.02	3.21	-0.33	0.354	0.32	0.398	0.7	0.205	-0.12	0.802	0.59	0.0568
ENSMUSG00000041343.19	Ankrd42	3.23e-05	1.43	1.88	1.29	1.63	1.45	1.35	1.43	1.41	1.31	1.58	1.11	1.25	1.58	1.37	1.12	0.15	0.455	-0.15	0.478	-0.35	0.205	0.08	0.712	-0.27	0.088
ENSMUSG00000020492.11	Ska2	2.1e-05	4.49	4.69	3.59	3.63	4.23	3.87	3.3	3.17	4.18	3.99	3.37	2.79	3.37	3.37	4.02	0.13	0.55	-0.13	0.549	0.36	0.205	-0.39	0.102	-0.03	0.871
ENSMUSG00000035047.9	Kri1	1.55e-05	15.65	14.13	13.44	11.34	13.26	11.98	12.01	12.6	12.29	13.74	13	10.16	12.4	15.51	11.86	0.07	0.607	-0.07	0.619	0.24	0.205	-0.24	0.127	0	0.995
ENSMUSG00000079427.10	Mthfsl	3.02e-05	0.49	0.51	0.58	0.88	0.39	0.29	0.32	0.37	0.43	0.65	0.48	0.63	0.6	0.39	0.62	-0.11	0.971	0.11	1	-0.83	0.205	0.71	0.19	-0.12	0.746
ENSMUSG00000067356.5	B430203G13Rik	8.93e-06	0.13	0.34	0.08	0.24	0.14	0.2	0.07	0.19	0.14	0.29	0.29	0.07	0	0.19	0.18	0.09	1	-0.09	1	2.49	0.205	-2.23	0.208	0.25	0.762
ENSMUSG00000020182.16	Ddc	0.000102	2.16	1.15	1.53	1.1	1.16	1.93	2.02	2.21	2.3	1.34	1.95	2.03	2.76	1.98	2.74	-0.56	0.0177	0.57	0.0123	0.5	0.206	0.28	0.387	0.77	0.00047
ENSMUSG00000032473.13	Cldn18	3.86e-05	0.37	1.07	0.17	0.76	0.94	0.43	0.91	0.36	0.92	1	1.35	1.91	0.25	0.36	0.68	-0.34	0.554	0.33	0.549	-1.36	0.206	1.51	0.09	0.16	0.792
ENSMUSG00000057506.4	Bloc1s2	1.78e-06	6.08	6.94	5.76	7.28	5.1	4.32	5.66	5.02	5.36	3.67	5.33	5.82	6.13	4.34	5.06	0.06	0.854	-0.05	0.924	-0.46	0.206	0.25	0.393	-0.2	0.32
ENSMUSG00000072662.2	Mansc4	1.98e-06	0.18	0.16	0.15	0.06	0.14	0.26	0	0.12	0.21	0.35	0.42	0.14	0.06	0.12	0.06	-0.14	1	0.13	1	2.16	0.206	-1.13	0.425	1.03	0.281
ENSMUSG00000029212.11	Gabrb1	1.79e-05	0.01	0.02	0.01	0	0.01	0	0.01	0.01	0	0.01	0.01	0.01	0.02	0.01	0.01	-0.18	1	0.17	1	-2.99	0.206	2.65	0.191	-0.34	0.781
ENSMUSG00000060962.12	Dmkn	1.41e-05	73.6	81.31	81.48	78.68	85.36	83.81	63.58	82.43	71.12	97.92	58.66	90.83	90.46	74.57	82.25	-0.07	0.666	0.06	0.747	-0.3	0.207	0.26	0.184	-0.04	0.777
ENSMUSG00000034192.5	Lsm3	1e-06	3.96	3.21	3.09	4.09	3.71	3.74	3.91	3.21	3.75	3.88	3.73	3.14	2.85	3.39	3.53	0.08	0.734	-0.08	0.723	0.33	0.207	-0.31	0.154	0.02	0.893
ENSMUSG00000021704.7	Mtx3	8.18e-07	3.07	2.94	3.43	2.57	2.97	3.05	2.38	3.47	3.05	2.87	2.9	2.12	3.16	3.29	2.93	-0.05	0.808	0.05	0.818	0.32	0.207	-0.16	0.434	0.15	0.271
ENSMUSG00000024176.10	Sox8	3.74e-06	0.12	0.03	0.08	0.2	0.13	0.07	0.13	0.16	0.08	0.05	0.03	0.03	0.02	0.24	0.21	0.12	1	-0.13	1	2.03	0.207	-1.91	0.184	0.12	0.866
ENSMUSG00000029830.15	Svopl	0.000174	0.21	0	0.18	0.09	0.03	0.17	0.16	0.19	0.28	0.07	0.39	0.34	0.28	0.13	0.71	-1.03	0.019	1	0.0346	1.42	0.208	0.75	0.416	2.17	0.000752
ENSMUSG00000037166.5	Ppp1r14a	0.00015	10.21	7.42	7.33	7.17	8.13	8.08	8.94	12.37	8.15	8.78	11.57	7.84	13.34	9.91	27.27	-0.67	0.0318	0.66	0.0412	0.74	0.208	0.26	0.596	1	0.00226
ENSMUSG00000022913.14	Psmg1	2.08e-05	9.12	9.43	10.08	9.66	11.02	7.23	9.85	7.23	7.81	9.34	8.56	7.34	8.48	8.75	8.33	0.2	0.22	-0.19	0.224	-0.29	0.208	0.01	0.965	-0.28	0.0272
ENSMUSG00000049491.15	Slc36a3	4.42e-05	0.27	0.08	0.04	0.06	0.17	0.06	0	0	0	0	0.07	0	0	0.09	0.03	0.63	0.238	-0.59	0.296	3.3	0.208	-4.78	0.0298	-1.48	0.302
ENSMUSG00000022621.16	Rabl2	1.17e-05	5.28	5.14	4.52	4.65	4.36	4.82	4.27	4.31	4.53	4.35	4.54	3.91	4.32	4.62	4.17	0.09	0.502	-0.09	0.515	0.22	0.208	-0.24	0.0989	-0.02	0.849
ENSMUSG00000039795.14	Zfand1	1.72e-05	0.86	0.57	0.92	0.73	0.67	0.63	0.7	0.81	0.78	0.72	0.59	0.4	0.61	0.73	0.6	0.15	0.63	-0.15	0.601	0.49	0.208	-0.5	0.121	-0.01	0.947
ENSMUSG00000091080.2	Prr23a1	2.37e-05	0.29	0	0.12	0.18	0	0.1	0.11	0.2	0.11	0.22	0.11	0	0.1	0.29	0.27	-0.07	1	0.06	1	2.98	0.208	-1.91	0.344	1.07	0.386
ENSMUSG00000040693.7	Slco4c1	7.92e-05	0.11	0.06	0.13	0.03	0.02	0.21	0.17	0.26	0.38	0.03	0.22	0.23	0.23	0.2	0.24	-0.96	0.0183	0.93	0.0255	1.2	0.209	0.61	0.435	1.81	0.00121
ENSMUSG00000025225.14	Nfkb2	0.000101	17.57	12.74	12.12	15.15	8.37	12.51	13.04	12.38	11.99	11.59	15.81	13.63	12.68	15.28	20.51	-0.19	0.481	0.19	0.53	0.49	0.209	-0.13	0.689	0.36	0.0971
ENSMUSG00000042742.7	Bmt2	2.66e-05	4.22	4.66	4.44	4.7	4.99	4.15	4.34	4.7	4.17	4.78	4.45	4.62	4.16	3.46	3.16	0.05	0.779	-0.05	0.766	-0.26	0.209	0.13	0.45	-0.13	0.26
ENSMUSG00000045636.16	Mtus1	3e-05	37.54	47.62	43.98	40.16	50.98	47.77	46.66	47.25	44.56	49.2	36.84	47.37	43.4	36.31	34.7	0.04	0.808	-0.04	0.793	-0.28	0.209	0.15	0.421	-0.13	0.291
ENSMUSG00000098134.1	Rnf113a2	3.39e-06	10.15	11.51	11.96	10.2	14.61	10.46	12.45	9.49	11.71	9.9	10.62	12.34	10.8	10.83	11.69	0.01	0.987	-0.01	0.965	-0.34	0.209	0.23	0.311	-0.11	0.456
ENSMUSG00000022490.6	Ppp1r1a	2.32e-05	0.06	0.16	0.07	0.11	0	0.26	0.28	0.25	0	0.07	0.27	0.07	0	0.37	0.22	-0.02	1	0.02	1	2.88	0.209	-2.25	0.266	0.63	0.558
ENSMUSG00000028687.17	Mutyh	7.16e-05	1.76	2.14	1.47	1.54	3.23	1.57	1.88	1.64	1.11	1.15	1.37	1.36	1.8	2.13	1.09	0.39	0.161	-0.39	0.187	-0.59	0.21	-0.02	0.952	-0.62	0.0199
ENSMUSG00000052776.10	Oas1a	4.32e-06	41.55	33.71	29.11	34.35	25.64	29.89	27.25	22.46	26.48	31.06	29.66	25.29	25.7	35.74	30.06	0.19	0.291	-0.19	0.325	0.33	0.21	-0.43	0.0541	-0.09	0.537
ENSMUSG00000038569.13	Rad9b	5.27e-05	1.35	1.47	1.73	1.32	2.2	1.26	1.35	1.57	1.1	1.51	1.26	1.3	1.4	1.64	0.78	0.24	0.402	-0.24	0.457	-0.53	0.21	0.11	0.759	-0.42	0.074
ENSMUSG00000034449.7	Dhrs11	1.07e-05	10.89	10.54	9.9	10.13	9.46	10.79	11.27	11.04	10.87	10.51	9.01	11.18	13.76	10.7	9.45	-0.11	0.534	0.1	0.509	-0.24	0.21	0.26	0.098	0.02	0.85
ENSMUSG00000025147.7	Mob2	8.46e-06	7.86	7.86	7.27	7.67	8.44	8.16	9.02	7.72	6.4	8.85	6.76	7.64	8.5	7.34	7.18	0.08	0.566	-0.08	0.583	-0.22	0.21	0.07	0.651	-0.15	0.117
ENSMUSG00000025220.7	Mgea5	2.34e-05	41.05	42.35	35.03	32.41	31.65	42.09	33.61	36.11	34.05	39.44	36.09	35.55	37.84	35.89	39.74	-0.04	0.782	0.04	0.794	0.23	0.21	-0.12	0.423	0.11	0.292
ENSMUSG00000022241.5	Tars	8.93e-06	21.95	26.11	26.99	23.42	30.89	21.66	24.13	24.27	25.14	23.65	23.87	23.77	22.57	24.94	23.53	0.02	0.937	-0.01	1	-0.22	0.21	0.15	0.322	-0.08	0.439
ENSMUSG00000034362.7	Csta1	6.38e-06	0.08	0	0.03	0.12	0.03	0	0.03	0	0	0	0	0.06	0.08	0.05	0.02	0.15	1	-0.14	1	-3.22	0.21	0.85	0.669	-2.36	0.143
ENSMUSG00000041567.3	Serpina12	4.87e-05	0.08	0.24	0.1	0.4	0.66	0.26	0.48	0.61	0.39	0.38	0.07	0.18	0.63	0.16	0.13	-0.05	1	0.06	1	-1.6	0.21	1.28	0.229	-0.32	0.653
ENSMUSG00000031137.17	Fgf13	2.98e-05	0.04	0	0	0.02	0.02	0	0.02	0	0.06	0.02	0	0	0	0.02	0.15	-0.22	1	0.22	0.969	4.55	0.21	-2.31	0.454	2.25	0.245
ENSMUSG00000020482.4	Ccdc117	0.000117	32.38	43.03	39.66	38.19	49.59	34.72	36.38	33.57	35.92	39.06	31.78	29.84	32.02	33.48	18.64	0.32	0.0737	-0.31	0.097	-0.37	0.211	-0.06	0.801	-0.43	0.00879
ENSMUSG00000048070.4	Pirt	9.21e-05	2.28	3.37	2.13	1.91	3.38	2.04	1.89	1.41	2.07	1.9	1.45	1.6	2.29	2.34	1.4	0.43	0.0892	-0.43	0.101	-0.54	0.211	-0.1	0.774	-0.64	0.00789
ENSMUSG00000031845.15	Bco1	2.74e-05	1.09	2.73	1.88	2.04	2.14	1.44	0.92	0.67	0.62	0.84	1.62	1.7	0.95	1.37	1.5	0.4	0.317	-0.39	0.347	-0.89	0.211	0.14	0.814	-0.75	0.0581
ENSMUSG00000005481.18	Ddx39	2.55e-05	10.36	7.98	8.04	9.19	8.28	8.41	8.32	9.69	8.28	10.62	9.24	8.12	9.37	9.9	9.04	-0.1	0.415	0.09	0.438	0.21	0.211	-0.05	0.735	0.16	0.0836
ENSMUSG00000019082.18	Slc25a22	2.9e-05	8.41	6.24	7.99	6.42	6.26	6.84	7.35	6.63	6.88	6.92	8.03	5.96	7.24	9.08	7.26	-0.03	0.912	0.03	0.916	0.27	0.211	-0.15	0.393	0.12	0.333
ENSMUSG00000022663.3	Atg3	1.79e-05	13.13	12.63	12.14	13.76	11.92	15.03	14.07	12.4	13.34	13.54	13.49	12.15	12.43	11.68	13.4	-0.01	1	0.01	1	0.21	0.211	-0.14	0.322	0.07	0.442
ENSMUSG00000046834.6	Krt1	3.73e-05	0	0	0.81	0	0	0	0	0	0	0.03	0	0.07	0.03	0	0.06	-0.15	1	-0.13	1	-6.47	0.211	3.15	0.464	-3.31	0.247
ENSMUSG00000074653.10	Lrrc31	0.00031	0.11	0.04	0.14	0.01	0.02	0.08	0.07	0.43	0.26	0.14	1.03	0.75	0.38	0.03	2.74	-1.97	1.87e-07	1.89	6e-07	1.72	0.212	2.67	0.0179	4.39	2.29e-08
ENSMUSG00000040136.10	Abcc8	9.73e-05	0.66	0.33	0.42	0.25	0.56	0.84	0.69	0.56	0.76	0.27	0.9	0.72	0.93	0.7	1	-0.55	0.0903	0.56	0.0788	0.69	0.212	0.19	0.676	0.88	0.00483
ENSMUSG00000022538.19	Lsg1	2.34e-05	5.79	5.51	5.03	4.94	5.4	5.15	4.54	5.52	4.97	5.33	5.76	5.11	4.97	5.78	5.77	-0.09	0.472	0.09	0.491	0.22	0.212	-0.06	0.693	0.16	0.0993
ENSMUSG00000046908.5	Ltb4r1	2.59e-05	0.5	0.45	0.73	0.31	0.82	0.36	0.45	0.51	0.44	0.38	0.63	1.1	0.67	0.51	0.66	-0.33	0.594	0.32	0.786	-1.02	0.212	1.11	0.101	0.09	0.853
ENSMUSG00000045319.13	Proser2	8.93e-05	7.78	8.25	7.87	7.49	14.58	7.22	8.89	9.14	8.63	8.61	7.07	7.46	8.99	7.8	5.05	0.15	0.684	-0.14	0.685	-0.49	0.212	0.19	0.564	-0.3	0.167
ENSMUSG00000003378.9	Grik5	5.95e-06	4.73	4.07	4.32	3.38	4.22	4.33	3.93	5.79	4.49	4.25	3.52	2.86	4.93	4.68	4.19	-0.09	0.725	0.09	0.733	0.39	0.212	-0.17	0.506	0.22	0.211
ENSMUSG00000040466.16	Blvrb	3.28e-05	10.74	10.93	9.08	10.85	12.45	8.71	10.62	9.81	10.85	11.17	9.24	9.21	11.21	11.91	8.2	0.06	0.736	-0.06	0.773	-0.26	0.212	0.13	0.477	-0.14	0.239
ENSMUSG00000043496.7	Tril	1.7e-05	3.82	2.96	3.2	3.16	2.76	3.15	2.75	3.91	2.69	4.01	3.21	2.94	3.18	3.41	3.06	-0.07	0.743	0.07	0.725	0.29	0.212	-0.13	0.498	0.16	0.221
ENSMUSG00000068917.12	Clk2	5.38e-08	14.42	11.72	12.73	12.42	10.94	12.67	11.55	13.44	10.76	11.34	11.25	9.05	13.55	13.64	11.9	0.04	0.829	-0.04	0.9	0.25	0.212	-0.21	0.208	0.04	0.715
ENSMUSG00000035539.13	Ccdc180	1.59e-05	0.07	0.04	0	0.01	0.03	0.01	0.03	0.08	0.02	0.05	0.03	0.01	0.03	0.07	0.07	-0.27	0.969	0.26	1	2.19	0.212	-0.9	0.538	1.29	0.182
ENSMUSG00000022617.14	Chkb	1.3e-05	24.87	17.82	18.86	18.1	17.7	19.11	19.6	19.7	17.23	17.78	18.5	15.54	21.93	22.3	19.68	0	1	0	1	0.25	0.212	-0.18	0.287	0.07	0.512
ENSMUSG00000059279.11	Olfr224	7.8e-05	0	0.19	0.08	0	2.35	0.04	0	0.04	0.12	0.12	0.08	0.08	0	0.18	0.06	-0.13	1	-0.46	1	-3.93	0.212	1.14	0.678	-2.78	0.0689
ENSMUSG00000050914.16	Ankrd37	7.34e-05	15.36	13.61	25.73	28.4	21.81	17.67	14.89	7.56	10.24	10.63	12.91	12.12	11.9	8.64	10.91	0.72	0.00197	-0.71	0.00361	-0.56	0.213	-0.4	0.277	-0.96	0.00012
ENSMUSG00000038274.11	Fau	1.11e-05	1.42	1.43	1.77	1.6	1.77	1.06	1.54	2.37	2.25	1.6	1.44	1.95	2.43	3.17	1.37	-0.38	0.222	0.38	0.266	-0.65	0.213	0.88	0.0429	0.23	0.423
ENSMUSG00000075217.1	4833423E24Rik	0.000182	0.03	0	0.04	0.16	0	0	0.15	0.14	0.15	0.08	1.05	1.54	0.13	0	0.64	-1.2	0.00424	1.11	0.00684	-2.86	0.214	5.71	0.00492	2.85	0.0086
ENSMUSG00000005897.14	Nr2c1	3.68e-05	4.08	3.92	3.84	3.84	4	4.02	4.19	4.98	4.56	4.62	4.87	4.33	3.89	4.5	4.42	-0.22	0.0374	0.22	0.0401	0.22	0.214	0.08	0.597	0.29	0.00246
ENSMUSG00000039860.19	Srrm3	6.16e-05	0.1	0.06	0.07	0.07	0.04	0.11	0.09	0.05	0.04	0.06	0.01	0	0.02	0.02	0.01	1.01	0.0457	-0.98	0.0485	1.83	0.214	-3.11	0.0151	-1.28	0.0759
ENSMUSG00000028419.5	Chmp5	2.52e-05	73.75	80.9	72.33	80.94	81.71	75.95	76.55	68.54	71.6	73.89	67.77	67.59	73.7	70.37	65.39	0.12	0.0563	-0.12	0.0845	-0.13	0.214	-0.03	0.746	-0.16	0.0068
ENSMUSG00000027376.15	Prom2	0.000112	1.77	3.55	2.34	2.67	4.32	3.65	3.11	3.49	2.06	2.9	1.37	2.65	2.94	2.21	1.32	0.32	0.359	-0.32	0.369	-0.7	0.214	0.09	0.844	-0.61	0.0534
ENSMUSG00000063047.9	Zfp780b	1.89e-05	1.43	1.25	1.18	1.43	1.34	1.27	1.21	1.3	1.34	1.33	1.23	1.06	1.06	1.21	1.07	0.1	0.54	-0.1	0.545	0.28	0.214	-0.29	0.112	-0.02	0.888
ENSMUSG00000079451.9	Tmprss11g	5.91e-05	0.17	0	0.02	0.03	0.08	0.09	0.1	0.15	0.08	0.06	0.11	0.17	0.09	0.03	0.15	-0.51	0.572	0.52	0.52	1.42	0.214	0.05	0.96	1.47	0.0342
ENSMUSG00000034292.13	Traf3ip1	1.3e-05	4.16	3.94	4.02	4.46	3.35	4.68	4.24	4.43	4.55	4.62	4.89	3.57	4.33	4.8	3.65	-0.08	0.656	0.08	0.673	0.28	0.214	-0.11	0.556	0.17	0.177
ENSMUSG00000043410.16	Hfm1	2.05e-05	0.01	0.01	0.06	0.03	0.06	0.01	0.05	0.01	0.02	0.01	0.01	0.02	0.01	0.05	0.01	0.48	0.664	-0.47	0.708	-2.28	0.214	0.68	0.665	-1.6	0.0877
ENSMUSG00000039200.15	Atf7ip2	2.24e-06	0.12	0.05	0.17	0.16	0.08	0.09	0.12	0.05	0.04	0.16	0.12	0.08	0.23	0.18	0.05	0.15	1	-0.15	1	-1.37	0.214	0.55	0.531	-0.82	0.216
ENSMUSG00000017969.13	Ptgis	0.000332	3.17	1.19	1.74	2.43	1.69	1.69	1.85	3.43	3.49	3.39	5.26	5.63	4.89	2.6	21.38	-1.4	0.000111	1.37	1	1.14	0.215	1.18	0.123	2.33	6.32e-06
ENSMUSG00000027075.16	Slc43a1	9.58e-05	0.42	0.3	0.39	0.29	0.18	0.38	0.16	0.43	0.44	0.15	0.53	0.52	0.5	0.2	0.75	-0.74	0.0123	0.74	0.0144	0.7	0.215	0.4	0.391	1.1	0.000684
ENSMUSG00000029433.14	Diablo	1.18e-05	8.15	7.37	7.55	7.65	7.06	8.11	7.67	6.33	7.18	6.85	7.04	6	7.11	7.41	6.8	0.13	0.139	-0.13	0.172	0.18	0.215	-0.26	0.0291	-0.08	0.311
ENSMUSG00000000567.5	Sox9	7.2e-05	13.4	13.3	10.94	11.14	7.56	12.33	12.7	13.73	12.33	13.72	14.2	11.15	13.8	14.65	14.9	-0.24	0.161	0.24	0.202	0.35	0.215	0.01	0.969	0.36	0.0227
ENSMUSG00000021884.17	Hacl1	3.24e-05	2.45	2.47	2.49	2.64	2.04	2.53	2.38	2.46	2.54	2.21	3	2.74	3.65	2.84	2.25	-0.23	0.163	0.22	0.155	-0.28	0.215	0.41	0.0283	0.13	0.315
ENSMUSG00000030493.13	Faap24	1.46e-05	7.48	6.69	6.45	6.91	6.71	8.18	6.6	5.33	6.68	7.53	6.76	5.1	6.84	7.09	6.15	0.14	0.385	-0.14	0.405	0.28	0.215	-0.34	0.0728	-0.05	0.669
ENSMUSG00000029714.11	Gigyf1	1.61e-05	28.11	22.28	22.65	20.39	22.59	22.14	21.69	23.59	19.68	21.19	19.66	16.94	23.68	26.3	21.13	0.09	0.479	-0.09	0.536	0.24	0.215	-0.25	0.11	-0.02	0.879
ENSMUSG00000011752.6	Pgam1	2.78e-06	13.57	13.31	10.64	12	15.11	9.87	11.36	10.84	11.77	11.53	11.31	14.07	12.9	10.2	11.34	-0.02	0.997	0.02	0.936	-0.35	0.215	0.26	0.272	-0.1	0.555
ENSMUSG00000084989.3	Crocc2	2.07e-05	0.13	0.1	0.09	0.16	0.02	0.16	0.06	0.1	0.16	0.2	0.07	0.11	0.06	0.12	0.12	-0.05	1	0.05	1	1.17	0.215	-0.71	0.361	0.46	0.39
ENSMUSG00000045657.3	Pcdhb10	4.24e-05	0.03	0	0	0.08	0	0.09	0	0.03	0	0.03	0.06	0	0.03	0	0.15	-0.15	1	0.14	1	3.91	0.215	-1.97	0.455	1.94	0.261
ENSMUSG00000062115.15	Rai1	4.21e-05	18.11	16.23	15.13	14.41	16.71	16.28	15.08	15.35	12.72	15.88	14.5	12.16	14.47	16.6	12.41	0.19	0.0325	-0.19	0.0367	0.18	0.216	-0.31	0.0102	-0.13	0.109
ENSMUSG00000053654.7	Krt42	3.44e-05	2.65	2.56	1.6	1.87	1.77	2.82	3.08	1.14	2.56	1.81	2.3	1.62	1.23	3.05	1.4	0.36	0.292	-0.35	0.338	0.68	0.216	-0.88	0.0551	-0.2	0.52
ENSMUSG00000079737.3	3110001I22Rik	3.42e-05	2.2	3.74	2.45	3.53	2.99	2.5	2.96	2.68	2.22	2.69	2.54	2.37	2.37	3.08	1.93	0.24	0.31	-0.24	0.365	-0.45	0.216	0.07	0.826	-0.38	0.0555
ENSMUSG00000020437.12	Myo1g	3.65e-05	0.96	1.1	1.01	1.07	1.48	0.77	0.85	1.01	0.93	0.97	1.07	0.8	1.17	1.23	0.73	0.07	0.843	-0.06	0.858	-0.44	0.216	0.24	0.409	-0.2	0.323
ENSMUSG00000019876.15	Pkib	6.1e-05	0.11	0.11	0.11	0.1	0.47	0.05	0.09	0.08	0.07	0	0.05	0.09	0.07	0.03	0.1	0.19	0.884	-0.56	0.389	-1.32	0.216	0.11	0.897	-1.2	0.04
ENSMUSG00000004947.15	Dtx2	1.22e-07	7.22	6.46	5.64	6.37	5.95	6.9	5.93	5.74	6.33	6.95	6.01	5.72	6.67	6.82	5.92	0.02	0.906	-0.02	0.874	0.16	0.216	-0.13	0.217	0.03	0.7
ENSMUSG00000030427.17	Lilra6	3.36e-06	0.25	0.03	0	0.07	0.03	0.05	0.03	0.1	0	0.03	0.03	0.03	0.05	0.07	0.05	0.21	1	-0.21	1	2.37	0.216	-1.9	0.216	0.48	0.68
ENSMUSG00000004815.12	Dgkq	9.48e-06	10.29	7.86	9.01	8.35	7.57	8.71	8.29	9.34	9.14	7.96	9.24	7.32	10.01	10.39	7.55	-0.07	0.625	0.07	0.649	0.22	0.217	-0.08	0.589	0.14	0.159
ENSMUSG00000024500.18	Ppp2r2b	5.16e-05	0.06	0	0.05	0.02	0.04	0.04	0.07	0.08	0.02	0	0.07	0.02	0.04	0.02	0.22	-0.42	0.667	0.4	0.943	2.18	0.217	-0.66	0.659	1.52	0.104
ENSMUSG00000022053.13	Ebf2	2.36e-05	0.23	0.6	0.36	0.27	0.3	0.21	0.37	0.46	0.44	0.46	0.43	0.3	0.44	0.47	0.16	-0.18	0.7	0.19	0.672	-0.8	0.217	0.82	0.133	0.02	0.96
ENSMUSG00000026496.11	Parp1	2.1e-05	10.44	10.7	9.88	10.26	13.7	10.44	9.57	11.91	10.51	11.42	9.29	10.76	12.75	8.77	8.95	-0.04	0.879	0.04	0.897	-0.28	0.217	0.22	0.224	-0.05	0.686
ENSMUSG00000024736.14	Tmem132a	2.22e-05	24.21	20.49	19.83	22.96	15.31	17.78	17.82	18.53	21.16	20.89	20.01	17.03	18.41	24	20.45	-0.01	0.964	0.01	1	0.29	0.217	-0.19	0.338	0.1	0.43
ENSMUSG00000000214.11	Th	4.16e-05	0.08	0.29	0.03	0.31	0.34	0.09	0.16	0.36	0.09	0.25	0.06	0.15	0.19	0.06	0.05	0.14	1	-0.13	1	-1.73	0.217	1.07	0.364	-0.65	0.383
ENSMUSG00000022715.2	Tmem114	1.76e-05	1.66	0.81	1.25	0.67	1.12	0.76	1.45	0.78	1.38	0.81	1.8	0.61	0.67	2.41	0.56	0.13	1	-0.13	0.879	0.98	0.217	-0.87	0.194	0.11	0.791
ENSMUSG00000053101.2	Gpr141	2.54e-06	0.37	0.15	0.13	0.24	0.25	0.37	0	0.26	0.25	0.1	0.05	0.19	0.2	0.26	0.3	0	1	0.01	1	1.41	0.217	-0.87	0.351	0.54	0.413
ENSMUSG00000073197.8	5730507C01Rik	2.94e-05	1.86	1.2	1.89	1.55	1.41	1.84	2.37	2.66	2.35	1.94	2.88	1.06	1.18	1.82	0.44	-0.04	1	0.03	1	0.99	0.217	-0.67	0.32	0.32	0.464
ENSMUSG00000028115.16	Bnipl	0.000126	0.3	0.09	0.2	0.13	0.23	0.39	0.12	0.31	0.38	0.19	0.68	0.92	0.34	0.24	1.42	-1.11	0.00869	1.09	0.00928	1.34	0.218	0.93	0.291	2.27	0.00037
ENSMUSG00000017747.13	Ghdc	2.5e-05	13.98	12.99	12.88	12.6	13.49	12.31	13.03	11.04	10.64	12.36	10.36	11.58	12.57	13.22	10.74	0.17	0.0394	-0.18	0.0365	-0.17	0.218	-0.07	0.552	-0.23	0.00233
ENSMUSG00000017831.7	Rab5a	1.69e-05	48.07	65.71	58.03	51.9	57.02	54.95	53.98	51.13	54.45	56.96	54.28	53.79	52.03	51.4	46.51	0.05	0.735	-0.04	0.805	-0.2	0.218	0.1	0.485	-0.11	0.241
ENSMUSG00000023274.14	Cd4	3.06e-05	0.33	0.12	0.11	0.17	0.08	0.16	0.15	0.09	0.25	0.14	0.12	0.18	0.15	0.17	0.28	-0.16	0.827	0.16	0.858	1.13	0.218	-0.5	0.499	0.62	0.239
ENSMUSG00000051517.14	Arhgef39	1.1e-05	0.85	0.89	0.42	0.54	0.65	0.68	0.5	0.94	0.56	0.46	0.58	0.48	0.65	0.59	0.64	-0.04	0.942	0.04	1	0.64	0.218	-0.39	0.361	0.25	0.397
ENSMUSG00000000876.11	Pxmp4	1.62e-05	15.31	15.29	14.55	15.08	17.46	14.54	16.63	15.12	16.85	15.71	14.43	14.82	17.06	15.28	12.72	-0.01	0.957	0.01	0.994	-0.21	0.218	0.15	0.282	-0.06	0.543
ENSMUSG00000050910.5	Cdr2l	1.57e-05	13.59	10.63	10.08	12.43	8.52	10.5	8.95	10.95	10.72	12.55	9.23	9.16	11.14	11.63	11.06	-0.01	1	0.01	0.942	0.29	0.218	-0.19	0.328	0.1	0.453
ENSMUSG00000029088.16	Kcnip4	9.79e-06	0.05	0.03	0.05	0.04	0.03	0.05	0	0.02	0.03	0.05	0.13	0.03	0	0.05	0.04	-0.08	1	0.08	1	2.77	0.218	-1.9	0.333	0.87	0.426
ENSMUSG00000032719.4	Sbspon	3.78e-06	1.35	2.11	1.07	1.37	1.65	1.2	0.51	1.02	0.89	2.27	0.89	1.36	2.71	1.25	1.44	-0.1	1	0.09	0.957	-0.99	0.218	0.73	0.266	-0.26	0.574
ENSMUSG00000068617.4	Efcab1	2.96e-05	0.06	0.04	0.18	0.25	0.1	0.06	0.21	0.12	0.2	0.34	0.24	0.2	0.18	0.06	0.14	-0.31	1	0.31	0.958	-1.51	0.218	1.67	0.115	0.16	0.788
ENSMUSG00000028292.14	Rars2	5.48e-05	7.97	8.14	7.6	7.77	8.47	7.72	7.72	8.4	7.61	8.98	7.77	5.25	6.49	6.36	5.28	0.17	0.286	-0.17	0.258	0.27	0.219	-0.36	0.0475	-0.09	0.448
ENSMUSG00000026344.9	Lypd1	3.98e-05	0.03	0.03	0	0.02	0	0.01	0.01	0.04	0.07	0.01	0.01	0.01	0.01	0	0.09	-0.53	0.542	0.52	0.646	2.49	0.219	-0.49	0.777	2	0.0574
ENSMUSG00000023951.17	Vegfa	4.28e-05	35.97	58.77	62.1	38.02	77.88	44.25	39.2	47.83	45.73	44.9	41.36	36.84	55.72	49.44	47.97	0.1	0.619	-0.08	0.77	-0.48	0.219	0.25	0.437	-0.23	0.294
ENSMUSG00000029617.10	Ccz1	9.51e-06	14.24	15.14	15.49	15.89	15.75	14.38	15.34	14.18	15.11	17.38	14.91	13.84	14.73	15.34	13.01	0.04	0.655	-0.04	0.73	-0.13	0.219	0.05	0.541	-0.08	0.195
ENSMUSG00000000628.10	Hk2	0.00011	39.2	53.33	53.7	43.45	62.54	45.1	37.31	41.33	33.9	49.95	31.25	31.37	41.14	37.32	29.78	0.4	0.0147	-0.39	0.0251	-0.35	0.22	-0.17	0.475	-0.52	0.00109
ENSMUSG00000028690.4	Mmachc	3.95e-05	4.44	5.28	5.01	4.94	5.44	3.88	4.89	4.46	4.39	5.48	3.69	4.07	3.8	3.59	3.52	0.22	0.148	-0.22	0.148	-0.28	0.22	-0.02	0.905	-0.31	0.0164
ENSMUSG00000003955.7	Fam162a	1.38e-06	81.92	90.58	93.19	91.32	92.59	85.15	86.27	70.93	74.96	94.21	67.11	74.29	98.61	75.79	94.48	0.09	0.604	-0.09	0.648	-0.29	0.22	0.1	0.606	-0.19	0.152
ENSMUSG00000033544.6	Angptl1	3.17e-05	0.1	0.09	0.08	0.06	0.23	0.04	0.04	0.03	0.08	0	0.04	0	0	0	0.09	0.41	0.768	-0.41	0.753	2.67	0.22	-3.34	0.0856	-0.66	0.503
ENSMUSG00000031708.16	Tecr	1.66e-05	49.19	37.1	39	37.24	43.62	36.6	36.59	37.81	39.08	33.97	39.57	34.19	40.25	47.23	44.37	-0.02	0.796	0.02	0.857	0.25	0.22	-0.15	0.383	0.1	0.367
ENSMUSG00000061144.5	Spink12	8.95e-05	0	0	0	0.15	0	0	0	0.32	0.27	0	0.18	0.7	0.8	0	0.37	-1.29	0.00299	1.33	0.00187	-2.69	0.221	5.69	0.00186	3	0.0143
ENSMUSG00000024646.13	Cyb5a	5.14e-05	72.56	71.18	62.61	82.21	74.82	68.28	60.88	51.6	51.13	61.72	56.51	58.83	62.58	67.22	51.86	0.29	0.00389	-0.3	0.00432	-0.21	0.221	-0.16	0.27	-0.37	0.000128
ENSMUSG00000091512.5	Lamtor3	2.87e-05	7.96	7.79	7.07	7.83	8.18	7.53	6.83	7.52	7.18	6.95	6.69	5.84	6.73	7.39	6.58	0.12	0.227	-0.12	0.251	0.18	0.221	-0.24	0.0444	-0.07	0.425
ENSMUSG00000054083.8	Capn12	9.31e-05	0.42	0.45	0.46	0.55	1.38	0.56	0.61	0.52	0.62	0.73	0.22	0.39	0.71	0.47	0.15	0.38	0.402	-0.37	0.472	-1.06	0.221	0.2	0.78	-0.86	0.0765
ENSMUSG00000028453.10	Fancg	4.74e-05	3.24	2.08	2.26	2.7	3.04	2.55	2.84	2.64	2.71	2.35	2.83	1.91	2.07	2.62	1.54	0.18	0.477	-0.18	0.484	0.42	0.221	-0.48	0.0934	-0.06	0.76
ENSMUSG00000071180.4	Smim15	8.22e-06	22.68	29.53	27.15	29.47	28.09	27.33	28.34	27.02	23.36	25.35	25.05	27.02	23.32	27.22	24.47	0.08	0.533	-0.08	0.603	-0.21	0.221	0.07	0.638	-0.15	0.135
ENSMUSG00000079557.10	March2	9.5e-06	25.14	22.46	21.41	23.83	25.94	23.99	23.74	22.75	23.21	23.85	21.2	24.06	29.36	23.26	23.3	-0.06	0.604	0.05	0.672	-0.18	0.221	0.17	0.16	-0.01	0.917
ENSMUSG00000022682.7	Rrn3	5.75e-06	16.82	18.55	19.56	17.68	18.74	17.36	17.39	18.92	19.63	18.46	17.63	18.16	18.66	15.53	15.06	-0.04	0.686	0.05	0.75	-0.17	0.221	0.16	0.154	-0.01	0.942
ENSMUSG00000049482.16	Ctu2	9.63e-07	7.63	5.96	5.75	5.49	5.53	5.1	5.73	5.6	6.07	6.39	5.4	5.07	5.43	6.59	5.61	0.04	0.848	-0.04	0.832	0.26	0.221	-0.22	0.211	0.04	0.736
ENSMUSG00000042831.13	Alkbh6	9.53e-06	8.04	6.18	6.29	6.32	6.01	5.27	6.25	6.3	5.91	5.21	7.77	4.58	6.56	6.79	6.3	-0.02	0.986	0.02	0.91	0.33	0.221	-0.2	0.364	0.13	0.399
ENSMUSG00000032532.7	Cck	1.56e-05	1.76	0.87	1.32	1	0.42	1.67	0.53	1.12	1.36	1.19	1.46	1.32	1.35	0.89	0.59	-0.15	1	0.16	1	0.79	0.221	-0.3	0.562	0.49	0.197
ENSMUSG00000022111.8	Uchl3	5.61e-05	44.01	58.42	50.4	42.86	79.02	49.95	50.35	37.12	39.25	42.47	41.29	45.47	42.41	46.89	43.74	0.3	0.131	-0.3	0.155	-0.39	0.222	-0.04	0.886	-0.43	0.0162
ENSMUSG00000079056.12	Kcnip3	4.95e-05	0.33	0.36	0.41	0.27	0.32	0.33	0.42	0.64	0.37	0.37	0.72	0.32	0.35	0.5	0.68	-0.52	0.154	0.52	0.124	0.73	0.222	0.08	0.873	0.81	0.0107
ENSMUSG00000003575.13	Crtc1	2.93e-05	2.84	2.52	2.46	2.7	2.34	2.46	2.59	2.95	2.67	2.62	2.78	2.52	2.6	2.82	2.71	-0.13	0.19	0.13	0.212	0.18	0.222	0	0.976	0.18	0.0257
ENSMUSG00000010796.11	Asz1	6.04e-05	0.24	0.52	1	0.72	0.98	0.08	0.41	0.61	0.27	0.32	0.62	0.16	0.24	0.64	0.15	0.41	0.576	-0.46	0.508	-1.17	0.222	0.39	0.641	-0.78	0.101
ENSMUSG00000025409.14	Mbd6	2.91e-05	52.9	42.26	44.71	37.39	42	43.13	39.22	50.05	41.37	41.05	39.95	33.69	45.9	51.47	33.28	0.04	0.755	-0.04	0.769	0.26	0.222	-0.22	0.213	0.04	0.736
ENSMUSG00000033871.14	Ppargc1b	6.26e-05	2.26	1.98	2.06	2.13	2.26	2.15	2.41	2.88	2	2.7	1.37	2.3	3.06	2.16	0.78	0.04	0.994	-0.06	0.9	-0.61	0.222	0.33	0.42	-0.28	0.323
ENSMUSG00000004631.15	Sgce	6.25e-05	7.8	9.09	9.08	8.78	13.1	8.81	8.91	8.74	7.79	8.01	7.79	7.43	8.65	8.73	6.74	0.2	0.196	-0.2	0.227	-0.3	0.223	0.01	0.975	-0.3	0.0323
ENSMUSG00000068129.5	Cst7	6.86e-05	0.74	0.11	0.2	0.46	0.09	0.35	0	0.25	0.84	1.11	0.37	0.63	0.66	0.83	1.2	-0.67	0.313	0.66	0.413	1.66	0.223	0.31	0.778	1.97	0.0169
ENSMUSG00000034282.3	Evpl	1.34e-05	5.56	5.71	4.17	5.46	8.02	5.03	5.88	6.72	4.17	5.86	4.21	6.98	6.48	5.12	6.53	-0.08	0.785	0.08	0.819	-0.47	0.223	0.41	0.206	-0.07	0.763
ENSMUSG00000020226.9	Slc5a4b	5.8e-05	0.05	0.13	0.06	0.18	0.42	0.2	0.19	0.09	0.16	0.13	0	0.1	0.21	0.21	0.04	0.37	0.927	-0.35	0.988	-1.77	0.223	0.4	0.735	-1.37	0.102
ENSMUSG00000010538.14	Tsacc	7.84e-07	1.6	0.9	1.11	2	1.51	1.28	0.76	1.08	1.06	1.5	1.36	0.44	0.94	1.76	1.72	0.16	0.972	-0.15	1	1.09	0.223	-1	0.187	0.09	0.849
ENSMUSG00000048544.8	5930422O12Rik	8.83e-06	0.19	0.91	0.23	0.46	0.22	0.21	0	0.3	0	0.55	0.33	0.53	0.59	0	0.36	-0.11	1	0.1	1	-2.01	0.223	1.54	0.259	-0.47	0.613
ENSMUSG00000032186.15	Tmod2	9.82e-05	0.28	0.3	0.24	0.4	0.27	0.45	0.34	0.54	0.44	0.51	0.61	0.57	0.27	0.49	0.64	-0.63	0.022	0.62	0.0285	0.62	0.224	0.27	0.519	0.89	0.00168
ENSMUSG00000022283.14	Pabpc1	2.94e-05	93.35	109.83	107.49	95.67	120.04	98.59	97.33	112.75	106.96	112.15	107.7	117.37	109.2	99.67	112.54	-0.15	0.13	0.16	0.153	-0.2	0.224	0.3	0.0295	0.1	0.288
ENSMUSG00000051246.3	Msantd1	2.66e-05	1.05	0.84	0.51	0.51	0.73	0.82	0.46	1.06	0.57	0.48	1.04	0.85	0.93	1.01	0.87	-0.34	0.292	0.34	0.287	0.61	0.224	-0.02	0.969	0.6	0.0398
ENSMUSG00000047216.8	Cdh19	2.96e-06	0.14	0.12	0.04	0.05	0.06	0.07	0.04	0.12	0.02	0	0.16	0.08	0.02	0	0.05	-0.02	1	0.02	1	1.7	0.224	-1.13	0.332	0.57	0.462
ENSMUSG00000023074.11	Mospd1	6.08e-05	28.15	31.9	28.96	29.68	31.1	29.48	29.47	24.42	24.42	27.89	24.81	24.96	24.49	26.52	19.33	0.28	0.000285	-0.28	0.000842	-0.17	0.225	-0.16	0.169	-0.34	2.66e-05
ENSMUSG00000017309.11	Cd300lg	6.73e-05	1.36	1.46	1.5	2.2	2.4	1.76	1.21	2.9	2.27	2.61	2.23	2.99	3.09	1.53	2.49	-0.64	0.00229	0.64	0.0042	-0.48	0.225	1.02	0.00206	0.53	0.0162
ENSMUSG00000030203.17	Dusp16	9.23e-05	22.43	30.61	27.64	24.87	31.36	26.36	27.29	24.67	26.16	30.13	21.2	21.87	23.9	25.77	15.38	0.25	0.0897	-0.24	0.137	-0.3	0.225	-0.04	0.853	-0.34	0.014
ENSMUSG00000043448.13	Gjc2	8.35e-05	0.34	0.22	0.24	0.38	0.19	0.29	0.35	0.48	0.11	0.26	0.3	0.15	0.37	0.2	1.75	-0.54	0.291	0.53	0.483	1.57	0.225	-0.21	0.845	1.36	0.054
ENSMUSG00000040759.8	Cmtm5	6.85e-05	2.72	1.76	1.68	6.24	3.18	2.5	5.58	3.42	2.87	4.64	1.27	2.17	4.16	2.29	0.52	0.32	0.521	-0.32	0.537	-1.18	0.225	0.32	0.689	-0.86	0.116
ENSMUSG00000062949.13	Atp11c	1.16e-06	1.86	1.74	2.1	1.97	1.39	1.83	1.4	1.99	1.34	1.65	1.63	1.48	1.21	1.4	1.61	0.13	0.606	-0.13	0.58	0.38	0.225	-0.4	0.125	-0.02	0.909
ENSMUSG00000024749.8	Tmc1	4.86e-05	0.05	0	0	0	0.04	0.08	0	0.04	0.02	0.02	0.04	0.04	0.13	0.04	0.12	-0.47	0.634	0.5	0.552	2.36	0.225	0.39	0.786	2.75	0.035
ENSMUSG00000031609.3	Sap30	2.34e-05	10.71	11.49	15.06	15.75	13.56	11.2	14.17	12.41	14.43	9.48	12.37	10.16	13.16	11.29	9.4	0.09	0.704	-0.08	0.735	-0.32	0.225	0.14	0.508	-0.17	0.232
ENSMUSG00000044676.10	Zfp612	4.42e-05	0.85	0.49	0.76	0.7	0.5	0.75	0.45	0.65	0.51	0.4	0.72	0.67	0.65	0.42	0.85	-0.11	0.754	0.11	0.738	0.52	0.225	-0.23	0.513	0.29	0.235
ENSMUSG00000073423.9	Zfp414	1.86e-05	14.67	11.49	11.39	10.45	13.33	12.55	12.03	11.61	12.35	12.35	12.21	9.89	12.35	11.11	10.08	0.06	0.773	-0.06	0.722	0.26	0.225	-0.24	0.174	0.02	0.871
ENSMUSG00000018776.9	Slc35g3	1.13e-05	0	0.13	0	0.13	0.05	0.51	0	0.05	0.05	0.21	0	0	0.05	0.19	0.17	0.22	1	-0.2	1	3.56	0.225	-3.32	0.18	0.24	0.879
ENSMUSG00000028289.12	Epha7	6.52e-06	0.19	0.12	0.16	0.11	0.16	0.15	0.13	0.2	0.19	0.12	0.1	0.14	0.12	0.12	0.18	-0.09	1	0.09	0.913	0.7	0.225	-0.37	0.436	0.33	0.31
ENSMUSG00000049892.7	Rasd1	2.71e-05	26.48	28.17	25.47	29.35	31.17	22.8	28.28	31.38	31.78	32.28	33.61	27.77	33.57	30.49	28.55	-0.23	0.0238	0.23	0.0171	-0.19	0.226	0.37	0.00484	0.18	0.0416
ENSMUSG00000055172.10	C1ra	0.000167	5.42	2.74	4.21	5.2	1.96	3.18	3.28	4.22	3.75	4.24	5.63	5.02	3.61	3.55	11.4	-0.54	0.147	0.53	0.166	0.84	0.226	0.07	0.901	0.92	0.0183
ENSMUSG00000018287.12	Spag7	1.71e-05	27.49	25.16	27.64	27.53	27.46	24.97	30.86	28.43	27.87	32.46	28.02	26.96	31.25	29.3	25.67	-0.08	0.412	0.08	0.464	-0.18	0.226	0.21	0.0888	0.03	0.719
ENSMUSG00000045664.4	Cdc42ep2	2.9e-05	10.93	9.73	9.44	12.83	11.14	10.27	10.61	13.23	10.58	13.8	7.65	11.74	16.56	9.74	12.51	-0.21	0.464	0.2	0.396	-0.39	0.226	0.47	0.0787	0.08	0.661
ENSMUSG00000032968.4	Inha	2.51e-05	9.04	5.28	8.38	5.52	5.77	7.34	6.67	7.88	6.92	6.38	7.46	5.89	8.42	6.73	6.6	-0.11	0.682	0.11	0.668	0.37	0.226	-0.14	0.581	0.23	0.181
ENSMUSG00000044702.13	Palb2	3.59e-05	0.74	0.52	0.56	0.5	0.57	0.64	0.56	0.59	0.67	0.54	0.57	0.39	0.57	0.54	0.32	0.13	0.702	-0.13	0.698	0.48	0.226	-0.47	0.156	0.02	0.945
ENSMUSG00000031153.16	Gripap1	1.91e-06	8.55	7.23	6.36	6.58	7.15	6.94	6.14	6.53	6.41	5.81	6.04	5.68	7.14	7.79	7.38	0.05	0.775	-0.05	0.763	0.24	0.226	-0.22	0.195	0.03	0.809
ENSMUSG00000073436.11	Eme2	2.63e-06	9.18	8.39	8.57	9.07	8.82	9.07	8.44	9.57	7.36	9.43	8.57	7.09	8.05	10.17	8.39	0.06	0.888	-0.06	0.724	0.23	0.226	-0.21	0.172	0.01	0.893
ENSMUSG00000028747.10	Htr6	8.47e-05	0.87	1.94	1.42	0.85	1.79	0.62	0.44	0.23	0.58	0.47	0.51	0.35	0.81	0.82	0.62	0.78	0.0651	-0.76	0.0628	-1.04	0.227	-0.3	0.672	-1.34	0.00509
ENSMUSG00000039476.13	Prrx2	0.000115	0.63	0.31	0.74	0.66	0.22	1	0.36	0.59	0.58	0.7	0.97	0.95	0.83	0.87	2.22	-0.66	0.176	0.64	0.161	1.14	0.227	0.18	0.813	1.32	0.0134
ENSMUSG00000047617.11	BC029214	8.05e-05	5.95	3.86	5.04	4.73	3.48	5.73	4.85	5.39	3.75	4.14	5.2	4.66	5.9	5.3	7.38	-0.2	0.473	0.2	0.459	0.45	0.227	-0.09	0.767	0.36	0.086
ENSMUSG00000039318.12	Rab3gap2	2.14e-05	20.33	18.42	19.4	19.8	18.86	19.34	16.96	18.52	21.19	17.83	15.05	15.22	17.61	17.82	17.13	0.08	0.497	-0.08	0.545	0.21	0.227	-0.22	0.121	-0.01	0.887
ENSMUSG00000069045.11	Ddx3y	0.000134	0	10.03	9.96	7.86	11.8	0.04	8.76	10.38	9.38	0.02	7.62	0.09	0	8.46	5.3	0.05	0.974	-0.25	0.373	-1.31	0.227	1.09	0.303	-0.21	0.302
ENSMUSG00000070732.2	Rbm44	6.73e-06	0.02	0	0.01	0.03	0	0.04	0.05	0.01	0.01	0.03	0	0	0	0	0.03	0.31	0.998	-0.28	0.913	3.27	0.227	-3.69	0.11	-0.42	0.766
ENSMUSG00000030491.16	Tdrd12	3.99e-05	0.08	0.02	0.17	0.03	0	0.02	0.07	0.05	0.02	0.05	0.11	0.02	0	0.03	0.1	0.04	1	-0.04	1	2.75	0.227	-2.45	0.228	0.3	0.771
ENSMUSG00000046490.7	Rnf222	5.15e-05	1.67	1.87	1.23	1.69	2.18	2.56	3.04	3.04	1.53	2.67	0.8	2.66	3.09	0.94	0.85	0	1	-0.02	0.983	-0.84	0.227	0.49	0.389	-0.34	0.379
ENSMUSG00000063157.9	Csn2	5.48e-05	0	0	0.09	0.02	0	0	0.1	0.05	0.06	0	0.07	0.04	0	0	0.02	-0.12	1	0.14	1	-3.29	0.227	3.62	0.132	0.33	0.797
ENSMUSG00000059864.2	Olfr1393	1.12e-05	0.09	0.15	0.17	0.11	0.26	0.06	0.16	0.14	0.06	0.22	0.06	0.13	0.23	0.14	0.29	-0.12	1	0.12	1	-1.51	0.227	1.33	0.211	-0.18	0.785
ENSMUSG00000043953.12	Ccrl2	0.000154	9.28	10.39	9.43	11.66	22.56	8.47	8.74	7.68	9.02	10.47	7.3	7.74	7.36	11.77	4.35	0.55	0.0549	-0.54	0.0688	-0.62	0.228	-0.17	0.684	-0.79	0.00553
ENSMUSG00000027111.15	Itga6	7.32e-05	19.79	21	20.39	24.02	28.85	22.87	26.05	24.85	26.2	22.54	28.1	35.66	24.34	22.06	28.57	-0.3	0.0804	0.3	0.114	-0.35	0.228	0.56	0.0206	0.21	0.197
ENSMUSG00000040204.6	2810417H13Rik	0.000102	0.05	0.11	0.19	0.24	0.09	0.05	0.04	0.13	0.09	0.09	0.33	0.35	0.19	0.08	0.49	-0.8	0.0896	0.79	0.0896	-1.51	0.228	2.53	0.0178	1.02	0.113
ENSMUSG00000008496.19	Pou2f2	8.55e-05	0.61	0.32	0.36	0.35	0.22	0.28	0.19	0.34	0.32	0.23	0.47	0.37	0.49	0.29	0.74	-0.43	0.242	0.43	0.258	0.76	0.228	0.01	0.986	0.77	0.0307
ENSMUSG00000020128.15	Vps54	4.89e-05	9.2	11.41	11.18	10.26	11.63	9.98	9.82	10.76	9.91	10.35	8.99	9.02	9.76	9.54	7.42	0.13	0.351	-0.12	0.375	-0.21	0.228	0.02	0.868	-0.19	0.0551
ENSMUSG00000032096.16	Arcn1	3.13e-05	15.99	20.08	19.51	17.7	23.48	18.02	18.91	17.38	18.58	18.21	17.77	17.22	16.81	18.51	15.82	0.1	0.473	-0.09	0.471	-0.21	0.228	0.06	0.693	-0.16	0.115
ENSMUSG00000064090.14	Vrk2	2.21e-05	2.23	1.81	1.7	2.07	1.8	1.68	1.97	1.68	1.76	2.08	1.71	2.02	2.03	1.68	1.19	0.09	0.738	-0.1	0.644	-0.31	0.228	0.11	0.618	-0.2	0.162
ENSMUSG00000059708.12	Akap17b	2.35e-05	0.83	1.28	1.02	1.12	1.1	1.07	0.94	1.2	0.98	0.99	0.79	0.91	1.24	0.86	0.84	0.03	0.981	-0.03	0.904	-0.39	0.228	0.24	0.373	-0.15	0.403
ENSMUSG00000056569.10	Mpz	4.59e-05	0.04	0.28	0.13	0	0.12	0.08	0.04	0	0.08	0	0.04	0.04	0.14	0.11	0	0.28	1	-0.26	1	-2.68	0.228	0.76	0.671	-1.92	0.147
ENSMUSG00000024747.3	Aldh1a7	7.58e-05	0.07	0	0.04	0.03	0	0	0	0.11	0	0.12	0.25	0	0.07	0.04	0.37	-0.58	0.257	0.56	0.304	3.44	0.229	0.05	0.982	3.5	0.0274
ENSMUSG00000057229.11	Atp5sl	2.52e-05	11.01	8.52	7.85	7.95	10.32	9.37	9.59	8.52	8.15	8.87	8.33	7.01	8.79	9.82	7.93	0.14	0.355	-0.14	0.387	0.25	0.229	-0.31	0.0722	-0.06	0.609
ENSMUSG00000071862.2	Lrrtm2	1.64e-05	0.12	0.12	0.17	0.11	0.04	0.14	0.07	0.05	0.06	0.03	0.15	0.06	0.01	0.07	0.05	0.5	0.383	-0.49	0.539	1.41	0.229	-1.82	0.0692	-0.41	0.501
ENSMUSG00000050808.13	Muc15	9.17e-05	0.38	0.48	0.77	0.57	1.54	0.94	1.17	0.83	0.57	0.94	0.31	0.8	0.61	0.3	0.1	0.42	0.4	-0.41	0.414	-1.17	0.229	0.17	0.835	-1	0.0663
ENSMUSG00000050737.13	Ptges	3.44e-05	21.89	19.92	19.31	29.96	16.8	22.8	24.74	22.59	17.29	24.49	13.38	22.63	21.79	14.77	14.2	0.19	0.422	-0.21	0.412	-0.4	0.229	0.05	0.859	-0.35	0.0589
ENSMUSG00000052374.14	Actn2	5.97e-05	0.06	0	0.26	0.13	0.09	0.19	0.05	0.26	0.11	0.13	0.09	0.07	0.08	0.12	0.36	-0.31	0.694	0.3	0.653	1.76	0.229	-0.73	0.556	1.03	0.188
ENSMUSG00000068547.6	Clca4a	2.07e-05	0.25	0.47	0.34	0.5	1.24	0.56	0.36	0.11	0.28	0.16	0.44	0.78	0.25	0.47	0.39	0.29	0.7	-0.28	0.674	-1.3	0.229	0.41	0.645	-0.89	0.146
ENSMUSG00000040584.8	Abcb1a	1.53e-05	3.51	4.37	4.37	4.76	9.45	5.93	5.14	5.91	4.68	5.39	4.72	7.07	5.89	2.63	5.72	-0.12	0.76	0.11	0.74	-0.57	0.229	0.52	0.189	-0.05	0.842
ENSMUSG00000030507.6	Dbx1	1.33e-05	0.04	0.05	0.09	0.2	0.29	0.08	0.25	0.15	0	0.04	0.04	0.08	0.11	0.15	0.1	0.35	0.922	-0.34	0.889	-2.02	0.229	0.8	0.575	-1.22	0.168
ENSMUSG00000023919.7	Cenpq	2.45e-05	0.67	1.11	0.42	0.86	0.75	0.51	0.84	0.55	0.4	0.96	0.93	1.08	0.77	0.58	0.96	-0.12	0.999	0.12	0.88	-0.82	0.229	0.72	0.204	-0.1	0.79
ENSMUSG00000024134.11	Six2	6.46e-05	0.52	0.98	0.54	0.95	1.27	0.63	0.84	1.17	0.95	0.51	0.32	0.69	0.95	0.75	0.22	0.12	1	-0.11	0.901	-1	0.229	0.56	0.421	-0.44	0.336
ENSMUSG00000023931.4	Efhb	5.55e-05	0.28	0.38	0.37	0.45	0.13	0.51	0.19	0.43	0.45	0.32	0.99	0.34	0.46	0.4	0.57	-0.57	0.162	0.56	0.311	0.99	0.23	0.06	0.929	1.05	0.0221
ENSMUSG00000021774.12	Ube2e1	4.24e-05	13.21	12.64	12.59	14.56	14.84	14.08	14.67	12.84	12.79	13.27	11.53	12.77	13.54	11.27	9.17	0.14	0.237	-0.15	0.281	-0.23	0.23	0	0.984	-0.22	0.0345
ENSMUSG00000042807.15	Hecw2	0.000114	0.98	1.25	1.57	1.22	2.09	1.36	0.97	1.55	1.23	1.76	0.88	1.16	1.5	1.35	0.45	0.2	0.648	-0.2	0.617	-0.68	0.23	0.23	0.617	-0.44	0.159
ENSMUSG00000049112.9	Oxtr	0.000704	0.31	0.19	0.27	0.82	0.17	0.11	0.49	9.89	3.21	0.28	11.57	17.66	7.42	0.11	17.05	-3.43	9.44e-27	3.36	3.34e-25	-1.18	0.231	5.98	3.7e-13	4.8	3.83e-19
ENSMUSG00000029869.7	Ephb6	0.000303	5.09	1.15	5.48	1.98	1.28	7.17	4.2	5.14	8.08	2.49	8.79	8.03	10.55	8.24	10.11	-0.9	0.0179	0.95	0.00864	0.91	0.231	0.65	0.305	1.56	0.000249
ENSMUSG00000036890.13	Gtdc1	3.37e-05	2.01	2.16	2.34	2.71	2.58	2.47	2.32	1.98	2.16	2.36	1.9	2.31	1.95	2.19	1.64	0.2	0.18	-0.2	0.204	-0.28	0.231	-0.01	0.943	-0.3	0.025
ENSMUSG00000021650.6	Ptcd2	1.78e-05	12.1	13.63	11.17	11.86	11.14	9.46	12.31	10.44	9.97	12.04	10.21	9.61	11.83	11.35	10.09	0.12	0.396	-0.12	0.428	-0.24	0.231	0.05	0.777	-0.19	0.0849
ENSMUSG00000003873.11	Bax	3.34e-05	36.98	27.08	29.94	31.53	30.2	31.47	33.91	30.84	30.08	28.71	32.06	28.22	32.64	33.35	36.08	-0.05	0.794	0.05	0.812	0.24	0.231	-0.11	0.496	0.13	0.258
ENSMUSG00000030158.12	Clec12b	5.69e-05	0.9	5.86	4.36	0.85	7.21	3.39	2.12	2.6	3.72	0.96	3.75	3.66	3.26	5.12	1.79	0.09	0.89	-0.08	0.891	-1.16	0.231	0.74	0.361	-0.42	0.43
ENSMUSG00000043157.7	Arl11	3.38e-05	1.46	0.77	1.24	1.27	0.47	1.11	0.66	0.58	0.77	0.59	1	0.69	0.84	0.69	1.58	0.06	1	-0.05	1	0.91	0.231	-0.69	0.271	0.22	0.608
ENSMUSG00000038916.7	Soga3	4.36e-06	0.06	0.08	0.07	0.06	0	0.07	0	0.12	0.09	0.09	0.02	0.02	0.02	0.1	0.04	-0.08	1	0.07	1	2.26	0.231	-1.5	0.353	0.76	0.436
ENSMUSG00000036902.11	Neto2	3.41e-05	0.36	0.48	0.57	0.52	0.42	0.47	0.47	0.54	0.57	0.59	0.66	0.55	0.75	0.38	0.51	-0.37	0.105	0.36	0.118	-0.45	0.232	0.7	0.0257	0.25	0.237
ENSMUSG00000031147.8	Magix	2.56e-05	0.23	0.21	0.18	0.22	0.26	0.16	0.15	0.31	0.32	0.23	0.23	0.48	0.49	0.31	0.24	-0.64	0.125	0.63	0.105	-0.88	0.232	1.35	0.0234	0.47	0.266
ENSMUSG00000039269.5	2300002M23Rik	8.49e-05	0	0	0.11	0	0	0	0	0.19	0	0.05	0.05	0.74	0.15	0	0.13	-0.67	0.187	0.68	0.192	-3.54	0.232	5.69	0.0202	2.15	0.2
ENSMUSG00000053552.14	Ebf4	2.15e-05	4.13	3.17	4.13	3.06	2.51	3.66	3.95	3.71	2.98	2.66	3.29	1.78	3.56	3.78	2.68	0.18	0.528	-0.17	0.517	0.45	0.232	-0.5	0.11	-0.05	0.815
ENSMUSG00000021342.13	Prl	1.69e-05	0.75	0.33	0	0.39	0.28	0.18	0.19	0.25	0.09	0	0.19	0.09	0.08	0.25	0.23	0.41	0.7	-0.39	0.782	2.07	0.232	-2.35	0.112	-0.28	0.762
ENSMUSG00000040479.11	Dgkz	1.08e-05	21.63	16.98	17.77	18.44	17	16.48	17.1	18.51	17.6	18.13	18.35	16.16	18.27	19.18	16.95	-0.02	0.792	0.02	0.808	0.17	0.232	-0.09	0.436	0.08	0.327
ENSMUSG00000055826.5	Tescl	1.19e-05	0.29	0.64	0.45	0.18	0.54	1.02	0.22	0.19	0.65	0.32	0.43	0.42	0.19	1.55	0.96	-0.04	1	0.04	1	1.59	0.232	-1.04	0.352	0.56	0.447
ENSMUSG00000021061.15	Sptb	6.85e-05	0.23	0.3	0.28	0.34	0.42	0.41	0.29	0.57	0.43	0.59	0.28	0.61	0.71	0.38	0.55	-0.66	0.0107	0.65	0.0132	-0.56	0.233	1.1	0.00498	0.53	0.0452
ENSMUSG00000019027.7	Dnah1	3.29e-05	0.01	0.02	0.01	0.01	0.01	0.01	0.01	0.01	0.01	0	0.01	0.04	0.05	0.01	0.02	-0.63	0.381	0.63	0.359	-1.75	0.233	2.29	0.0546	0.54	0.525
ENSMUSG00000061388.11	Csn1s2b	4.69e-05	0	0	0.02	0.05	0	0.04	0.48	0.07	0.04	0.02	0	0.09	0.05	0	0.08	-0.59	0.419	-0.12	1	-3.28	0.233	2.07	0.374	-1.21	0.407
ENSMUSG00000026999.14	Nup35	2.23e-05	1.18	1.92	1.78	1.7	1.15	1.32	1.31	1.26	1.15	1.93	1.33	1.15	1.44	1.26	0.96	0.22	0.428	-0.21	0.456	-0.49	0.233	0.11	0.74	-0.38	0.0991
ENSMUSG00000018909.15	Arrb1	7.49e-05	18.58	28.12	24.25	21.71	30.3	21.2	18.79	22.5	23.74	23.62	21.31	19.03	22.87	22.13	15.12	0.12	0.474	-0.11	0.577	-0.34	0.233	0.13	0.595	-0.22	0.177
ENSMUSG00000047557.2	Lxn	3.81e-05	17.08	12.89	14.34	13.9	11.08	14.32	12.52	12.91	14.78	12.88	14.62	14.07	14.94	14.76	14.98	-0.11	0.518	0.11	0.481	0.25	0.233	-0.06	0.741	0.19	0.103
ENSMUSG00000040610.7	Tlx3	1.31e-06	0.85	0.34	0.3	0.28	0.11	0.38	0.58	0.25	0.06	0.28	0.17	0.17	0.15	0.41	0.42	0.54	0.526	-0.52	0.511	1.46	0.233	-1.89	0.0635	-0.43	0.529
ENSMUSG00000061207.11	Stk19	8.95e-06	8.38	5.44	6.13	6.62	6.86	7.24	6.68	7.31	6.18	6.49	5.34	5.04	7.51	7.19	6.32	0.06	0.799	-0.06	0.773	0.29	0.233	-0.26	0.194	0.03	0.835
ENSMUSG00000071656.6	Lrrn4cl	0.000213	1.42	0.75	0.88	1.11	0.47	0.91	1.25	2.03	1.24	1.26	1.7	1.92	1.82	0.9	6.85	-1.08	1	1.06	0.0063	1.07	0.233	0.74	0.319	1.81	0.000293
ENSMUSG00000031951.8	Tmem231	6.84e-05	6.55	6.77	5.85	7.08	5	6.45	6.87	4.76	4.26	7.21	4.82	5.05	5.54	5.98	3.36	0.4	0.00368	-0.41	0.0022	-0.28	0.234	-0.24	0.211	-0.52	7.73e-05
ENSMUSG00000027952.16	Pmvk	9.01e-05	9.89	7.4	8.19	7.84	6.29	10.27	10.05	9.89	10.93	11.16	10.62	9.24	12.71	10.09	12.93	-0.4	0.0268	0.4	0.0268	0.36	0.234	0.17	0.481	0.53	0.00159
ENSMUSG00000021140.8	Pcnx	7.2e-05	18.59	24.91	22.01	19.32	28.02	21.58	19.24	18.2	18.33	22.48	17.17	18.13	18.43	22.76	15.64	0.26	0.0401	-0.26	0.0688	-0.27	0.234	-0.08	0.667	-0.35	0.00553
ENSMUSG00000027335.9	Adra1d	8.39e-05	0.46	0.06	0.5	0.17	0.16	0.45	0.27	0.47	0.26	0.16	0.31	0.26	0.66	0.14	1.49	-0.59	0.233	0.57	0.407	1.5	0.234	0.05	0.965	1.54	0.0314
ENSMUSG00000029322.12	Plac8	0.000136	74.42	139.08	130.7	71.54	346.87	102.73	91	83	107.8	73.08	103.72	82.95	99.65	122.04	78.55	0.42	0.249	-0.41	0.294	-0.8	0.234	0.09	0.867	-0.7	0.0593
ENSMUSG00000024989.14	Cep55	4.15e-05	0.39	0.45	0.64	0.89	0.5	0.41	0.82	0.81	0.5	0.69	0.87	0.62	0.78	0.42	0.76	-0.3	0.499	0.31	0.621	-0.69	0.234	0.87	0.074	0.18	0.549
ENSMUSG00000032939.14	Nup93	1.96e-05	12.81	12.64	11.04	11.12	10.52	12.42	10.37	12.02	11.23	15.42	9.92	10.35	10.94	13.25	9.58	0.07	0.563	-0.07	0.578	0.17	0.234	-0.19	0.117	-0.02	0.849
ENSMUSG00000030120.14	Mlf2	8.85e-06	49.26	42.43	40.5	42.73	41.88	41.39	43.53	38.16	41.58	44.15	41.66	37.36	40.9	43.72	44.09	0.03	0.627	-0.03	0.758	0.17	0.234	-0.15	0.2	0.02	0.82
ENSMUSG00000046010.7	Zfp830	4.61e-05	14.43	14.31	14.03	14.3	15.74	16	14.63	16.19	17.26	16.49	13.55	10.41	13.53	13.73	10.28	0.08	0.709	-0.08	0.686	0.3	0.234	-0.29	0.16	0.01	0.965
ENSMUSG00000027525.17	Phactr3	1.78e-05	0.03	0	0.04	0	0.01	0.02	0	0.03	0.04	0.04	0.01	0	0.01	0.02	0	-0.01	1	0.01	1	3.28	0.234	-2.25	0.334	1.03	0.483
ENSMUSG00000091345.9	Col6a5	1.2e-05	0.06	0.04	0.03	0.06	0.04	0.04	0.05	0.05	0.06	0.04	0.04	0.03	0.02	0.04	0.07	-0.06	1	0.06	1	1.21	0.234	-0.8	0.358	0.42	0.44
ENSMUSG00000035158.15	Mitf	0.000122	26.52	45.02	38.92	32.61	51.79	34.07	27.57	24.18	27.13	31.58	26.9	24.26	25.58	31.34	21.83	0.48	0.00908	-0.47	0.011	-0.38	0.235	-0.23	0.387	-0.61	0.000625
ENSMUSG00000021671.8	Poc5	3.57e-05	7.28	6.82	6.76	6.18	6.54	6.53	6.02	6.46	6.58	7.46	6.07	4.78	6.07	6.55	4.94	0.13	0.297	-0.13	0.33	0.23	0.235	-0.29	0.0663	-0.06	0.549
ENSMUSG00000030609.18	Aen	2.6e-05	5.84	4.57	4.16	4.42	4.34	4.53	4.26	5.29	4.74	4.42	4.79	5.41	4.23	5.08	4.61	-0.12	0.395	0.12	0.412	0.25	0.235	-0.04	0.802	0.2	0.0813
ENSMUSG00000024871.10	Doc2g	4.93e-05	12.17	5.44	6	5.76	6.33	8.65	7.77	8.89	4.6	4.93	5.68	3.5	8.51	7.13	3.62	0.28	0.453	-0.28	0.454	0.64	0.235	-0.75	0.0934	-0.1	0.733
ENSMUSG00000006386.15	Tek	4.22e-05	10.96	10.1	9.67	12.21	10.5	8.36	8.68	11.13	9.17	12.11	8.12	9.45	10.76	9.55	6.71	0.08	0.632	-0.08	0.671	-0.31	0.235	0.12	0.568	-0.18	0.201
ENSMUSG00000028134.11	Ptbp2	5.22e-05	2.12	2.17	1.85	2.24	1.42	2.26	2.06	2.21	1.8	2.06	2.02	1.7	2.12	1.91	2.8	-0.11	0.649	0.11	0.658	0.38	0.235	-0.15	0.584	0.24	0.189
ENSMUSG00000055193.4	Klk15	4.9e-05	44.15	43.67	43.25	36.71	18.79	37.05	25.43	22.21	26.3	63.35	39.18	65.78	41.99	56.31	30.75	-0.12	0.822	0.09	0.811	-0.6	0.235	0.48	0.256	-0.13	0.66
ENSMUSG00000025049.5	Taf5	2.06e-06	4.11	4.99	4.07	5.06	4.34	4.21	5.39	3.63	4.82	4.49	4.66	4.85	4.24	4.55	4	0.03	0.943	-0.02	0.924	-0.3	0.235	0.19	0.377	-0.11	0.416
ENSMUSG00000024274.8	Zscan30	8.44e-06	0.38	0.34	0.75	0.47	0	0	0.29	0	0.14	0.57	0.28	0.14	0.63	0.26	0.12	0.17	1	-0.16	1	-2.49	0.235	1.07	0.53	-1.42	0.245
ENSMUSG00000030789.9	Itgax	3.16e-05	0.81	1.04	0.65	1.96	0.6	0.9	0.53	0.47	0.65	0.53	0.83	1.34	1.01	0.86	0.97	0.02	1	-0.03	0.989	-0.85	0.235	0.52	0.379	-0.33	0.414
ENSMUSG00000027794.4	Sohlh2	7.08e-05	1.31	1.2	0.84	4.77	0.91	0.85	1.72	2.04	5.08	0.04	1.41	0.32	0.65	0.59	0.44	-0.01	1	0.01	1	1.39	0.235	-1.12	0.254	0.27	0.669
ENSMUSG00000018900.7	Slc22a5	0.000124	37.46	58.63	49.9	37.83	69.48	51.73	37.24	28.94	35.8	44.04	36.36	34.11	41.51	45.28	26.53	0.46	0.026	-0.46	0.0366	-0.44	0.236	-0.19	0.536	-0.62	0.0023
ENSMUSG00000029635.15	Cdk8	3.95e-05	3.42	3.12	3.53	3.35	3.35	3.21	3.57	4.06	3.74	3.09	3.76	3.36	3.27	3.27	3.86	-0.17	0.0853	0.18	0.0661	0.18	0.236	0.06	0.653	0.23	0.00493
ENSMUSG00000001763.14	Tspan33	4.41e-05	5.06	6.13	5.25	5.71	8.23	6.49	6.49	6.14	5.76	4.98	5.23	5.62	6.57	6.13	4.49	0.09	0.64	-0.09	0.692	-0.33	0.236	0.13	0.568	-0.2	0.203
ENSMUSG00000020639.13	Pfn4	7.03e-05	0.22	0.3	0.13	0.1	0.19	0.06	0.06	0.11	0.25	0.25	0	0	0	0.17	0	0.41	0.763	-0.39	0.717	2.88	0.236	-3.65	0.085	-0.77	0.515
ENSMUSG00000028414.16	Fktn	5.9e-06	6.26	5.28	6.89	6.94	7.16	7.57	6.9	7.21	7.32	7.01	7.39	6.54	4.39	6.44	5.33	0.03	0.899	-0.03	0.947	0.35	0.236	-0.27	0.262	0.07	0.647
ENSMUSG00000071424.10	Grid2	4.88e-05	0.01	0.02	0	0.01	0	0	0.01	0	0	0	0	0	0.01	0	0	0.3	0.926	-0.27	0.882	-3.47	0.236	0.63	0.791	-2.84	0.0989
ENSMUSG00000032398.7	Snapc5	3.23e-05	19.49	14.4	15.98	19.66	13.89	18.87	17.47	17.55	17.41	19.68	17.07	17.08	17.01	16.43	17.65	-0.06	0.926	0.06	0.738	0.25	0.236	-0.11	0.522	0.14	0.245
ENSMUSG00000020814.13	Mxra7	4.65e-05	15.87	10.06	10.18	14.88	7.28	10.13	13.61	12.15	12.18	14.97	9.74	10.04	9.92	13.53	13.91	0	0.961	0	0.998	0.47	0.236	-0.32	0.33	0.15	0.501
ENSMUSG00000011154.17	Cfap161	2.16e-05	0.14	0.03	0.03	0.11	0	0.1	0.05	0.09	0.16	0.05	0.05	0.05	0.09	0.07	0.06	-0.19	1	0.19	1	1.7	0.236	-0.66	0.565	1.03	0.225
ENSMUSG00000018168.8	Ikzf3	0.000101	0.08	0.12	0.06	0.08	0.1	0.04	0.1	0.1	0.12	0.06	0.29	0.46	0.09	0.03	0.25	-1	0.0151	0.97	0.02	-1.19	0.237	2.29	0.00674	1.1	0.047
ENSMUSG00000058427.10	Cxcl2	7.57e-05	0.1	0.09	0.16	0.09	0.07	0.14	0.08	0.13	0.19	0.19	0.15	0.18	0.07	0.13	0.85	-0.71	0.271	0.69	0.26	1.74	0.237	0.11	0.928	1.86	0.0203
ENSMUSG00000032299.10	Commd4	7.7e-05	20.52	11.78	15.97	12.68	12.93	18.52	17.47	15.05	17.56	12.21	18.01	14.24	23.43	18.55	20.33	-0.24	0.275	0.24	0.285	0.38	0.237	0	0.985	0.37	0.0366
ENSMUSG00000039115.13	Itga9	3.63e-05	5.76	4.31	3.95	4.67	4.99	3.97	4.26	5.47	4.39	5.97	4.14	4.3	4.35	4.63	6.13	-0.12	0.578	0.12	0.591	0.34	0.237	-0.11	0.647	0.23	0.15
ENSMUSG00000056071.12	S100a9	4.92e-05	26.39	6.87	5.55	5.82	7.2	3.31	10.3	7.39	12.68	5.23	5.25	8.02	5.16	10.25	3.13	0.26	0.619	-0.26	0.623	1.1	0.237	-1.09	0.159	0.02	0.976
ENSMUSG00000021891.7	Mettl6	3.66e-06	13.06	11.55	11.7	12.66	11.79	13.16	13.02	12.2	12.46	12.02	11.64	10.43	12.1	13.02	11.22	0.04	0.664	-0.04	0.716	0.17	0.237	-0.16	0.176	0.01	0.911
ENSMUSG00000038010.8	Ccdc138	1.29e-05	1.12	0.96	1.56	1.43	1.34	1.26	1	1.01	1.24	1.3	1.48	0.45	1.07	1.36	1.17	0.15	0.686	-0.15	0.667	0.6	0.237	-0.6	0.159	0	0.995
ENSMUSG00000040296.15	Ddx58	4.91e-06	13.41	9.89	12.12	10.98	10.35	11.11	9.77	10.72	11.46	9.54	10.61	10.68	9.9	11.78	9.01	0.05	0.777	-0.05	0.812	0.21	0.237	-0.19	0.189	0.02	0.864
ENSMUSG00000025064.14	Col17a1	4.23e-05	0.98	1.37	1.2	1.2	1	1.17	1.1	0.96	0.79	0.68	0.98	2.14	0.76	0.87	1.38	-0.08	0.864	0.07	0.86	-0.64	0.237	0.51	0.258	-0.13	0.661
ENSMUSG00000024764.9	Naa40	1.92e-05	23.77	20.82	21.22	19.78	17.47	22.24	21.01	22.73	22.05	23.14	22.41	18.47	20.21	23.6	14.5	0.02	0.945	-0.02	0.998	0.26	0.237	-0.19	0.281	0.06	0.605
ENSMUSG00000016255.5	Tubb1	2.61e-06	1.21	0.81	0.59	1.71	0.75	0.65	1.52	0.89	0.69	0.56	0.31	1.34	1	1.18	0.91	0.17	0.981	-0.17	0.805	-0.96	0.237	0.39	0.558	-0.57	0.219
ENSMUSG00000031073.6	Fgf15	2.67e-05	0.11	0	0.04	0.03	0	0.23	0.08	0	0	0	0.12	0.04	0.04	0.04	0.07	0.18	1	-0.18	1	2.7	0.237	-2.1	0.25	0.59	0.664
ENSMUSG00000032366.15	Tpm1	0.000124	95.21	80.01	76.8	89.2	74	84.95	79	103.52	88.1	92.24	99.22	96.41	99.77	90.65	152.92	-0.41	0.0126	0.4	0.0267	0.35	0.238	0.18	0.463	0.53	0.00131
ENSMUSG00000031310.16	Zmym3	2.71e-05	4.28	3.45	3.57	3.75	3.65	3.75	3	3.63	3.33	3.08	2.64	2.68	3.52	3.49	3.26	0.14	0.316	-0.14	0.327	0.25	0.238	-0.32	0.0675	-0.07	0.551
ENSMUSG00000020832.14	Eral1	2.81e-05	9.84	9.74	7.85	8.93	9.95	9.2	8.85	8.72	8.75	8.09	9.08	6.06	9.12	9.74	8.13	0.1	0.566	-0.1	0.552	0.25	0.238	-0.27	0.125	-0.02	0.863
ENSMUSG00000026197.12	Zfand2b	2.79e-05	14.96	9.66	11.23	10.65	11.23	12.49	12.02	11.71	12.45	12.91	11.36	10.84	14.46	13.3	12.5	-0.1	0.601	0.1	0.538	0.24	0.238	-0.06	0.702	0.18	0.126
ENSMUSG00000030798.15	Cd37	2.96e-05	1.25	0.67	0.69	0.66	0.97	0.55	0.89	0.79	0.84	0.52	1.09	0.57	0.9	1	1.19	-0.18	0.633	0.17	0.651	0.62	0.238	-0.24	0.591	0.39	0.187
ENSMUSG00000034063.8	4930590J08Rik	3.16e-05	0.2	0.45	0.52	0.29	0.54	0.36	0.35	0.3	0.33	0.47	0.38	0.23	0.42	0.43	0.24	0.19	0.751	-0.18	1	-0.71	0.238	0.3	0.555	-0.41	0.209
ENSMUSG00000038074.16	Fkbp14	8.48e-06	4.73	5.85	5.33	6.53	6.19	3.69	4.46	5.35	4.78	5.59	4.34	4.31	4.83	5.07	5.56	0.06	0.83	-0.04	0.858	-0.3	0.238	0.17	0.417	-0.13	0.36
ENSMUSG00000024325.8	Ring1	1.83e-05	11.93	8.64	8.52	9.65	8.71	9.06	8.66	8.57	8.56	8	9.38	7.06	10.79	9.6	10.36	-0.02	0.944	0.02	0.907	0.29	0.238	-0.18	0.375	0.11	0.427
ENSMUSG00000049882.9	Vcpkmt	8.4e-06	7.17	5.85	5.94	7.67	6	6.81	6.33	6.64	7.34	6.75	6.85	5.49	6.29	5.94	6.44	-0.03	0.951	0.03	0.885	0.33	0.238	-0.19	0.404	0.13	0.382
ENSMUSG00000094626.1	Cecr6	3.47e-06	0	0.02	0.02	0.04	0.03	0.02	0	0.05	0	0	0	0.03	0.05	0	0.01	-0.1	1	0.09	1	-2.95	0.238	2.38	0.261	-0.57	0.669
ENSMUSG00000045672.15	Col27a1	0.000106	1.42	1.2	2.11	1.18	1.46	1.84	1.52	2.28	2.32	1.26	2.62	1.69	2.23	2.84	2.28	-0.56	0.00205	0.56	0.00341	0.39	0.239	0.32	0.253	0.71	0.000136
ENSMUSG00000022103.9	Gfra2	5.2e-05	0.84	0.75	0.69	0.73	1.36	0.67	0.86	1.31	0.86	0.99	1.46	1.37	1.63	0.92	1.17	-0.61	0.0172	0.6	0.0249	-0.56	0.239	1.05	0.008	0.49	0.067
ENSMUSG00000028447.11	Dctn3	9.74e-06	47.02	42.32	46.25	47.87	43.72	47.26	42.65	36.99	42.23	41.03	43.45	36.81	39.02	47.13	40.57	0.14	0.139	-0.14	0.17	0.18	0.239	-0.26	0.0366	-0.08	0.32
ENSMUSG00000029671.15	Wnt16	7.09e-05	0.15	0.11	0.24	0.27	0.21	0.2	0.04	0.15	0.46	0.17	0.28	0.18	0.15	0.37	0.67	-0.61	0.239	0.61	0.208	1.23	0.239	0.01	0.989	1.24	0.028
ENSMUSG00000022024.9	Sugt1	2.34e-05	35.64	36.25	36.1	38.96	35.34	31.77	34.95	32.71	34.89	36.05	33.64	30.5	35.26	34.02	27.86	0.09	0.329	-0.08	0.384	-0.15	0.239	0.02	0.851	-0.13	0.0671
ENSMUSG00000048787.13	Dcun1d3	3.58e-05	3.86	4.43	4.25	4.89	4.18	3.54	3.62	4.53	3.91	4.94	3.69	4.08	3.63	4.15	2.74	0.08	0.662	-0.08	0.699	-0.28	0.239	0.12	0.551	-0.16	0.221
ENSMUSG00000072494.7	Ppp1r3e	8.83e-06	8.96	9.52	9.82	8.61	8.37	9.7	6.97	10.96	8.9	12.07	9.63	8.38	7.38	9.25	7.09	-0.02	0.936	0.02	0.905	0.3	0.239	-0.19	0.388	0.12	0.407
ENSMUSG00000041671.13	Pyroxd1	5.82e-07	5.79	5.29	5.17	5.55	4.57	5.72	5.42	5.25	5.06	5.67	6.12	4.42	5.34	5.79	4.49	0.02	0.942	-0.02	0.903	0.23	0.239	-0.18	0.259	0.05	0.665
ENSMUSG00000026390.7	Marco	2.14e-06	0.08	0	0.14	0.46	0.39	0.08	0.17	0.31	0.17	0.13	0.17	0.29	0.12	0.12	0.03	0.02	1	-0.01	1	-1.89	0.239	1.44	0.29	-0.44	0.599
ENSMUSG00000018930.3	Ccl4	3.12e-06	1.54	0.52	0.76	0.48	0.44	0.41	0.15	0.78	1.46	1.3	1.59	0.71	0.65	1.04	0.12	-0.3	1	0.29	1	1.56	0.239	-0.47	0.666	1.09	0.15
ENSMUSG00000039154.6	Shd	1.6e-06	0.05	0.13	0	0.19	0.45	0.11	0.06	0.1	0.28	0.17	0.17	0.16	0.45	0	0.14	-0.31	1	0.29	1	-1.96	0.239	2.03	0.148	0.07	0.934
ENSMUSG00000043190.13	Rfesd	5.94e-05	5.02	6.46	6.42	5.25	6.48	5.51	5.94	4.58	4.53	4.99	4.75	4.17	4.81	5.43	3.85	0.34	0.00463	-0.34	0.00627	-0.25	0.24	-0.17	0.318	-0.42	0.000318
ENSMUSG00000042063.11	Zfp386	5.24e-05	2.88	3.02	2.46	3.15	3.22	2.75	3.22	2.39	2.72	2.87	2.33	2.4	2.75	3	2.02	0.23	0.0524	-0.23	0.074	-0.24	0.24	-0.07	0.657	-0.31	0.00589
ENSMUSG00000047945.6	Marcksl1	3.04e-05	228.14	226.61	196.46	207.87	240.47	220.7	269.24	192.79	206.26	212.08	190.83	208.38	224.71	222.09	178.13	0.13	0.252	-0.14	0.264	-0.21	0.24	0	0.975	-0.21	0.0391
ENSMUSG00000046242.8	Nme9	7.29e-05	0.14	0.87	1.16	0.26	0.74	0.45	0.43	0.52	0.63	0.42	0.21	0.15	0.7	0.47	0.04	0.32	0.711	-0.31	0.904	-1.55	0.24	0.58	0.596	-0.96	0.182
ENSMUSG00000021194.5	Chga	3.43e-06	0.04	0	0.15	0.04	0.14	0	0.05	0.08	0.14	0.09	0.14	0.13	0.16	0.12	0	-0.34	0.947	0.32	0.895	-2.62	0.24	2.89	0.138	0.27	0.802
ENSMUSG00000050919.8	Zfp366	7.63e-05	2.58	3.82	2.84	2.67	3.17	2.11	2.2	4.29	3.14	4.61	1.87	2.87	3.7	3.28	0.95	-0.04	0.95	0.04	0.917	-0.71	0.24	0.54	0.286	-0.18	0.605
ENSMUSG00000072966.11	Gprasp2	8.08e-06	0	0.1	0.18	0.14	0.13	0.08	0.11	0.15	0.04	0.04	0.15	0.04	0.13	0.19	0.05	0.06	1	-0.05	1	-1.58	0.24	1.19	0.304	-0.38	0.567
ENSMUSG00000026173.15	Plcd4	4.92e-05	0.03	0	0.02	0	0.02	0.03	0	0	0	0	0.02	0.02	0.01	0.01	0.12	-0.25	1	0.23	1	3.37	0.24	-0.91	0.695	2.46	0.141
ENSMUSG00000034361.10	Cpne2	0.000135	2.26	2.36	2.25	2.19	1.47	2.37	1.53	2.9	2.54	2.32	3	3.09	2.44	1.74	5.53	-0.65	0.0139	0.64	0.0203	0.58	0.241	0.32	0.439	0.9	0.00114
ENSMUSG00000025782.12	Taf3	4.81e-05	5.45	5.39	5.05	5.14	5.71	5.23	4.8	4.91	5.03	5.15	4.96	4.03	4.11	5.69	3.72	0.19	0.0815	-0.19	0.0999	0.21	0.241	-0.33	0.0234	-0.13	0.202
ENSMUSG00000061589.14	Dot1l	1.05e-05	24.77	18.99	22.52	19.38	20.24	22.2	22.83	25.35	24.24	24.62	22.69	20.53	23.28	24.4	18.37	-0.1	0.39	0.1	0.452	0.21	0.241	-0.04	0.759	0.16	0.0998
ENSMUSG00000035429.13	Ptprh	1.82e-05	0.14	0.19	0.07	0.27	0.26	0.15	0.19	0.29	0.14	0.12	0.23	0.34	0.29	0.19	0.21	-0.38	0.488	0.37	0.45	-0.95	0.241	1.14	0.0914	0.19	0.683
ENSMUSG00000051220.2	Ercc6l	2.35e-05	0.62	0.97	0.89	0.73	0.59	0.68	0.45	0.56	0.48	0.81	0.64	0.62	0.74	0.52	0.45	0.2	0.499	-0.21	0.562	-0.52	0.241	0.12	0.736	-0.4	0.115
ENSMUSG00000060314.13	Zfp941	4.08e-05	0.12	0	0.12	0.02	0.06	0.09	0.04	0.03	0.1	0.04	0.02	0.04	0.07	0.07	0.2	-0.15	1	0.15	1	1.93	0.241	-0.93	0.493	1	0.282
ENSMUSG00000032067.6	Pts	7.92e-05	3.44	3.16	3.28	3.15	2.43	3.83	3.24	3.94	3.84	3.05	3.61	3.58	4.25	4.16	4.52	-0.34	0.0132	0.34	0.0163	0.27	0.242	0.16	0.397	0.43	0.000853
ENSMUSG00000028327.14	Stra6l	0.000117	1.35	0.68	1.1	0.73	0.45	1.36	1.27	0.9	1.14	0.47	1.71	1.18	1.48	1.39	1.36	-0.38	0.269	0.38	0.244	0.62	0.242	0.02	0.956	0.64	0.0302
ENSMUSG00000047686.9	Zcchc5	9.43e-05	0.08	0	0.06	0	0.03	0	0.03	0.15	0	0.03	0.03	0.03	0.05	0.03	0.63	-0.59	0.325	0.56	0.318	3.11	0.242	0.11	0.961	3.21	0.0281
ENSMUSG00000020828.13	Pld2	2.08e-05	14.97	11.82	12.12	12.35	12.3	12.67	12.4	12.1	11.84	12.91	11.55	10.13	12.95	13.49	10.34	0.1	0.338	-0.1	0.323	0.16	0.242	-0.21	0.0641	-0.05	0.517
ENSMUSG00000044060.19	A830010M20Rik	1.46e-05	0.1	0.16	0.23	0.31	0.24	0.33	0.38	0.15	0.14	0.24	0.11	0.18	0.27	0.24	0.15	0.4	0.408	-0.39	0.663	-1.06	0.242	0.13	0.857	-0.93	0.0777
ENSMUSG00000042606.9	Hirip3	1.98e-05	2.52	1.98	2.47	2.38	1.57	2.12	2.08	1.9	1.74	2.23	1.92	1.55	1.83	2.08	2.53	0.11	0.7	-0.11	0.671	0.41	0.242	-0.4	0.165	0.01	0.976
ENSMUSG00000027225.7	Duoxa2	3.81e-05	0.44	0.48	0	0.83	0.6	0.09	0.31	0.36	0.3	0.7	0.3	1.27	0.63	0.63	0.98	-0.4	0.845	0.38	0.837	-1.68	0.242	1.88	0.116	0.2	0.801
ENSMUSG00000016637.6	Ift27	9.76e-06	11.92	10.98	13.44	11.18	10.71	10.85	10.37	9.51	10.92	10.27	10.93	10.84	14.67	10.34	10.51	-0.03	0.916	0.02	0.9	-0.29	0.242	0.22	0.281	-0.07	0.618
ENSMUSG00000058550.14	Dppa4	4.25e-05	0.17	0.3	0.07	0.26	0.32	0.06	0.45	0.06	0.19	0.19	0.25	0.19	0.17	0.11	0	0.33	1	-0.31	1	-1.86	0.242	0.69	0.607	-1.18	0.177
ENSMUSG00000047045.17	Tmem164	4.18e-06	7.62	10.46	9.1	8.01	8.97	8.1	8.08	8.94	8.18	9.64	8.61	8.52	8.31	8.71	7.91	-0.01	1	0.02	0.953	-0.2	0.242	0.16	0.263	-0.04	0.666
ENSMUSG00000043857.16	Mgat5b	3.75e-05	0.19	0.13	0.06	0.1	0.09	0.27	0.11	0.03	0.13	0	0.09	0.09	0.05	0.06	0.03	0.6	0.334	-0.61	0.448	1.23	0.243	-1.72	0.044	-0.49	0.432
ENSMUSG00000048058.17	Ldlrad3	8.78e-05	3.48	6.53	5.85	3.69	8.96	4.48	4.28	4.24	5.51	4.85	4.31	3.7	4.79	5.25	3.51	0.23	0.463	-0.21	0.511	-0.52	0.243	0.14	0.701	-0.38	0.127
ENSMUSG00000030108.14	Slc6a13	2.79e-05	0.52	0.38	0.81	0.76	1.65	0.8	0.65	0.55	0.74	0.47	0.41	0.69	0.89	0.34	0.57	0.22	0.755	-0.21	0.721	-0.85	0.243	0.31	0.612	-0.54	0.183
ENSMUSG00000046160.6	Olig1	2.9e-05	1.36	0.66	0.46	1.67	0.2	0.52	0.56	0.07	0.12	0.75	0.16	0.46	0.74	0.18	0.35	0.69	0.19	-0.74	0.116	-1.34	0.244	-0.59	0.52	-1.93	0.00464
ENSMUSG00000026096.14	Osgepl1	4.16e-05	1.07	1.34	1.16	1.07	1.32	1.5	0.88	1.29	1.24	1.14	1.11	0.8	1.04	1.13	0.82	0.13	0.626	-0.13	0.632	0.42	0.244	-0.43	0.153	-0.01	0.969
ENSMUSG00000042564.12	Fam227a	2.67e-05	0.37	0.39	0.38	0.56	0.21	0.26	0.41	0.32	0.46	0.35	0.38	0.45	0.47	0.52	0.34	-0.16	0.7	0.16	0.698	-0.6	0.244	0.59	0.167	-0.01	0.974
ENSMUSG00000058147.1	Xlr3c	1.83e-05	1.74	0.47	0.97	0.54	0.92	1.36	0.66	0.47	1.58	0.13	0.78	0.89	0.58	0.35	0.32	0.19	0.887	-0.18	1	1.17	0.244	-1.01	0.213	0.16	0.791
ENSMUSG00000000942.10	Hoxa4	1.88e-06	0.35	0.23	0.97	0.6	1.05	0.74	0.8	0.47	0.4	0.39	0.52	0.51	0.94	0.77	0.53	0.17	1	-0.16	0.83	-1.02	0.244	0.46	0.523	-0.56	0.259
ENSMUSG00000070423.5	Olfr558	8.48e-06	0.13	0.25	0.19	0.22	0.24	0.08	0.12	0.19	0.09	0.09	0.09	0.14	0.29	0.16	0.31	-0.11	1	0.11	0.936	-1.24	0.244	1.07	0.233	-0.17	0.769
ENSMUSG00000024972.16	Lgals12	7.88e-06	0.05	0.07	0	0	0.12	0.11	0	0.13	0.15	0.06	0.09	0.06	0.03	0.05	0.02	-0.25	1	0.23	1	2.34	0.244	-0.91	0.585	1.44	0.203
ENSMUSG00000053091.16	Lins1	4.79e-05	3.19	2.88	2.82	2.78	3.01	3.04	2.98	3.54	3.51	3.23	2.72	2.24	2.65	3.75	1.86	0.06	0.818	-0.06	0.795	0.33	0.245	-0.29	0.218	0.04	0.804
ENSMUSG00000033862.7	Cdk10	1.61e-05	7.5	5.33	6.29	6.06	5.92	5.93	6.07	5.85	4.79	5.24	6.06	4.58	6.21	6.25	6.81	0.05	0.821	-0.05	0.801	0.3	0.245	-0.26	0.219	0.04	0.796
ENSMUSG00000024019.17	Cmtr1	2.69e-05	6.57	6.66	5.24	5.06	5.19	5.8	4.49	7.04	3.6	5.9	5.76	4.73	5.39	5.91	7.55	-0.08	0.845	0.08	0.817	0.46	0.245	-0.23	0.478	0.23	0.304
ENSMUSG00000001027.7	Scn4a	4.82e-06	0.26	0.09	0.23	0.13	0.07	0.09	0.08	0.16	0.18	0.12	0.1	0.08	0.12	0.11	0.12	0.06	0.981	-0.06	1	1.03	0.245	-0.78	0.287	0.25	0.616
ENSMUSG00000044217.16	Aqp5	0.000603	0.05	0.06	3.85	0.22	0.05	0.05	0.05	2.48	2.15	0.26	6.46	5.64	11.61	0.05	56.93	-0.79	1	0.84	1	-3.1	0.245	7.54	0.000954	4.44	0.00128
ENSMUSG00000079003.2	Samd1	7.09e-05	48.94	41.01	34.73	42.19	42.19	44.84	44.89	34.84	33.7	36.38	36.02	29.76	34.82	44.34	27.11	0.33	0.00112	-0.34	0.00124	0.21	0.246	-0.48	0.00103	-0.28	0.00516
ENSMUSG00000017390.15	Aldoc	0.000107	0.76	0.88	0.73	0.65	1.03	1.47	0.77	0.84	1.54	0.86	2.24	1.37	1.54	1.61	2.23	-0.78	0.0104	0.77	0.0159	0.7	0.246	0.44	0.379	1.13	0.000781
ENSMUSG00000032519.11	Slc25a38	4.67e-05	14.32	12.19	11.63	10.55	12.05	12.86	10.76	10.71	9.44	10.79	9.1	8.64	11.24	10.91	9.3	0.26	0.024	-0.26	0.0123	0.2	0.246	-0.4	0.00454	-0.2	0.0357
ENSMUSG00000052212.6	Cd177	5.38e-05	0.54	0.33	0.45	0.25	0.34	0.52	0.19	0.14	0.21	0.15	0.18	0.09	0.19	0.36	0.12	0.9	0.0244	-0.9	0.0317	0.98	0.246	-1.86	0.00742	-0.88	0.0663
ENSMUSG00000028063.15	Lmna	6.32e-05	65.94	52.89	55.94	65.3	47.66	56.15	56.84	50.81	54.5	58.48	59.96	51.9	54.55	60.56	77.41	-0.08	0.704	0.08	0.794	0.32	0.246	-0.14	0.539	0.18	0.244
ENSMUSG00000078137.1	Ankrd63	3.8e-05	0.05	0.02	0.04	0.01	0.02	0.02	0.03	0.03	0.02	0.03	0.02	0	0	0.03	0	0.38	0.8	-0.36	0.998	2.76	0.246	-3.34	0.102	-0.58	0.639
ENSMUSG00000040464.15	Gtpbp10	2.63e-06	0.66	1.05	0.96	0.84	0.86	0.77	0.86	0.95	0.79	0.92	0.8	0.83	0.84	0.97	0.85	-0.03	0.916	0.04	0.864	-0.34	0.246	0.28	0.248	-0.06	0.723
ENSMUSG00000028617.10	Lrrc42	1.38e-05	14.31	15.16	13.09	12.7	16.05	13.99	14.49	13.48	13.74	14.28	12.82	13.39	16.41	12.48	12.49	0.01	0.933	-0.01	0.916	-0.21	0.246	0.13	0.38	-0.08	0.439
ENSMUSG00000053044.8	Cd8b1	3.85e-05	0.05	0	0.13	0.05	0	0	0.06	0	0.06	0.06	0	0.17	0.21	0	0.1	-0.3	0.986	0.28	0.933	-3.07	0.246	2.89	0.182	-0.18	0.907
ENSMUSG00000039059.11	Hrh3	3.54e-06	0.06	0.08	0.1	0.19	0.06	0.03	0.1	0.06	0.1	0.03	0	0.09	0.11	0.06	0.13	0.02	1	-0.01	1	-1.81	0.246	1.31	0.323	-0.5	0.541
ENSMUSG00000041423.16	Paqr6	4.81e-05	0.06	0.04	0.31	0.21	0.11	0.03	0.18	0.13	0.22	0	0.07	0.25	0.13	0.07	0.38	-0.33	1	0.33	1	-1.69	0.246	1.99	0.117	0.3	0.67
ENSMUSG00000078794.4	Dact3	0.000185	3.67	3.28	3.81	2.79	2.37	3.7	3.91	4.98	3.06	3.96	5.21	3.51	5.41	3.42	13.04	-0.72	0.0348	0.7	0.0436	0.77	0.247	0.32	0.561	1.1	0.00321
ENSMUSG00000034126.4	Pomt2	5.43e-05	11.1	12.71	11.22	12.66	14.25	11.48	10.98	11.08	11.09	11.87	10.16	9.78	11.62	12.71	8.66	0.17	0.143	-0.16	0.168	-0.21	0.247	-0.02	0.873	-0.23	0.0207
ENSMUSG00000061815.11	Rufy4	0.00013	6.5	12.3	9.52	5.89	20.59	9.31	7.93	6.49	7.73	6.85	7.92	6.7	8.22	10.55	4.82	0.45	0.18	-0.44	0.21	-0.67	0.247	-0.03	0.942	-0.7	0.0287
ENSMUSG00000037885.18	Stk35	4.37e-05	11.79	12	11.66	11.15	10.51	11.45	12.05	13.37	11.56	12.93	12.4	11.88	10.31	11.4	13.63	-0.13	0.294	0.13	0.318	0.21	0.247	-0.01	0.965	0.2	0.0442
ENSMUSG00000051510.13	Mafg	1.88e-05	38.6	38.58	35.07	31.56	35.81	38.19	34.41	33.46	32.45	34.27	31.52	27.25	35.9	37.03	33.98	0.1	0.33	-0.1	0.354	0.18	0.247	-0.23	0.0777	-0.05	0.582
ENSMUSG00000031189.12	Aff2	4.46e-05	1.03	1.03	1.57	1.21	0.78	1.28	0.72	1.49	1.41	1.56	1.46	1.23	0.85	1.28	1.15	-0.24	0.405	0.24	0.418	0.5	0.247	-0.09	0.805	0.41	0.0862
ENSMUSG00000040247.5	Tbc1d10c	8.76e-06	1.83	1.05	0.78	0.94	1.13	0.88	0.9	0.93	0.99	0.88	0.69	0.67	1.01	0.79	1.2	0.15	0.751	-0.15	0.785	0.68	0.247	-0.63	0.189	0.04	0.894
ENSMUSG00000074656.12	Eif2s2	1.5e-05	8.91	8.62	8.26	9.24	8.49	8.11	10.42	8.98	8.55	9.17	9.14	8.92	9.53	8.76	8.15	-0.05	0.777	0.05	0.758	-0.18	0.247	0.17	0.179	-0.01	0.938
ENSMUSG00000020621.5	Rdh14	2.49e-05	11.78	11.28	11.52	12.47	11.61	12.05	11.67	11.99	10.62	12.05	12.8	9.77	11.24	11.54	13.94	-0.05	0.815	0.05	0.816	0.25	0.247	-0.13	0.486	0.13	0.299
ENSMUSG00000030795.18	Fus	5.31e-06	25.42	21.77	22.51	20.98	20.71	21.73	19.96	27.29	20.72	22.4	19.86	17.5	24.06	22.97	20.18	-0.03	0.86	0.03	0.948	0.23	0.247	-0.13	0.423	0.1	0.378
ENSMUSG00000036833.16	Pnpla7	1.88e-05	2.72	2.18	2.12	2.41	2.06	2.18	1.43	2.05	1.9	2.05	1.96	1.88	2.1	2.19	2.56	0	1	0	1	0.35	0.247	-0.24	0.336	0.11	0.521
ENSMUSG00000036223.15	Ska1	3.87e-05	0.14	0.04	0.03	0.08	0.03	0.14	0.06	0	0	0.03	0.12	0.09	0.03	0.11	0.25	-0.08	1	0.08	1	2.25	0.247	-1.2	0.452	1.06	0.344
ENSMUSG00000045903.8	Npas4	0.00014	0.32	0.03	0.32	0.21	0.13	0.22	0.16	0.6	0.28	0.51	0.33	0.35	0.53	0.35	1.48	-1.04	0.0141	1.01	0.031	1.29	0.248	0.76	0.409	2.05	0.00112
ENSMUSG00000023272.3	Creld2	0.000142	85.23	176.59	118.46	101.23	258.91	105.06	92.34	80.93	87.51	84.23	92.46	69.65	95.58	112.23	89.09	0.52	0.0621	-0.51	0.0575	-0.57	0.248	-0.16	0.702	-0.73	0.00814
ENSMUSG00000005580.11	Adcy9	3.56e-05	5.86	6.13	5.13	6.34	6.83	6.1	5.64	5.96	5.75	6.45	4.9	6.56	5.66	5.94	4.21	0.08	0.666	-0.08	0.655	-0.26	0.248	0.09	0.63	-0.17	0.178
ENSMUSG00000030732.13	Chrdl2	4.07e-05	0.73	2.41	2.21	0.91	2.82	1.12	1.51	1.46	0.87	0.51	3.3	2.04	1.32	1.49	2.27	-0.17	0.781	0.19	0.709	-0.87	0.248	0.93	0.141	0.06	0.891
ENSMUSG00000001305.5	Rrp15	1.28e-05	3.79	4.22	3.38	3.62	3.28	3.78	3.5	4.03	4.76	3.94	3.62	2.65	3.96	3.45	3.24	-0.06	0.802	0.06	0.766	0.3	0.248	-0.14	0.512	0.16	0.272
ENSMUSG00000048677.9	Tpcn2	2.73e-05	5.19	4.26	3.76	4.56	3.69	4.28	3.8	3.91	4.03	4.43	4.05	3.75	4.54	5.03	4.93	-0.04	0.869	0.04	0.856	0.26	0.248	-0.14	0.469	0.13	0.322
ENSMUSG00000051373.5	Plpp7	1.4e-05	1.83	1.7	1.39	1.47	2.34	1.49	1.94	1.86	1.62	2.1	1.61	2.23	1.81	1.12	1.19	-0.03	0.951	0.02	0.944	-0.48	0.248	0.34	0.311	-0.13	0.571
ENSMUSG00000031489.15	Adrb3	1.4e-05	0.5	0.32	0.49	0.11	0.3	0.41	0.47	0.84	0.44	0.7	0.4	0.13	0.45	0.51	0.22	-0.12	0.987	0.12	1	1.13	0.248	-0.61	0.451	0.51	0.341
ENSMUSG00000024379.3	Tslp	1.06e-05	0.21	0.37	0.5	0.52	0.95	0.52	0.8	1.06	0.32	0.47	0.31	0.69	0.63	0.85	0.32	-0.04	1	0.04	1	-1.21	0.248	0.92	0.293	-0.29	0.614
ENSMUSG00000043673.10	Kcns3	0.000234	0.1	0.13	0.23	0.21	0.17	0.05	0.14	1.04	0.53	0.11	1.77	1.8	0.74	0.17	1.95	-2.27	4.86e-12	2.23	1.57e-11	-1.18	0.249	4.15	2.91e-06	2.97	7.65e-09
ENSMUSG00000028807.2	Zbtb8a	7.67e-05	5.68	5.11	7.5	5.87	3.65	4.93	6.54	6.19	6.44	5.81	6.4	8.21	7.18	4.62	6.5	-0.31	0.136	0.31	0.164	-0.4	0.249	0.6	0.0367	0.2	0.301
ENSMUSG00000039199.6	Zdhhc1	5.47e-05	7.49	5.23	6.6	5.67	5.38	5.8	5.75	7.52	5.77	5.77	6.92	5.28	7.75	6.6	7.51	-0.22	0.169	0.22	0.208	0.3	0.249	0.02	0.917	0.32	0.0266
ENSMUSG00000047090.13	Tmem198b	0.000108	5.37	3.51	4.52	5.47	3.2	4.72	3.89	5.09	3.98	5.3	4.63	4.32	5.28	4.28	9.2	-0.33	0.272	0.33	0.289	0.56	0.249	-0.02	0.966	0.54	0.045
ENSMUSG00000027665.13	Pik3ca	7.37e-06	16.13	18.97	18.57	19.34	15.72	17.73	18.7	16.84	17.66	17.95	16.88	16.64	17.27	16.15	14.78	0.05	0.565	-0.05	0.701	-0.16	0.249	0.06	0.61	-0.1	0.191
ENSMUSG00000007107.6	Atp1a4	5.77e-05	0.04	0.08	0.05	0.13	0.16	0.09	0.05	0.04	0.02	0.09	0.05	0.02	0.1	0.02	0	0.52	0.594	-0.49	0.575	-1.82	0.249	0.03	0.981	-1.79	0.0608
ENSMUSG00000073207.1	Ccdc160	5.74e-07	1.16	0.94	1.92	0.99	1.88	1.39	1.38	1.68	1.71	0.73	0.96	1.27	2.79	1.69	1.2	-0.22	0.595	0.21	0.682	-0.71	0.249	0.72	0.159	0	0.99
ENSMUSG00000045193.13	Cirbp	2.1e-05	31.06	23.67	25.11	22.27	24.02	23.63	22.62	23.88	24.11	24.22	23.42	21.63	27.15	28.8	27.01	-0.04	0.809	0.04	0.854	0.22	0.249	-0.11	0.492	0.11	0.298
ENSMUSG00000023170.14	Gps2	4.29e-06	43.04	29.28	25.73	30.89	24.66	28.96	31.33	27.35	30.63	31.97	29.28	26.53	32.06	32.04	24.93	0.05	0.814	-0.06	0.754	0.27	0.249	-0.24	0.208	0.03	0.846
ENSMUSG00000006948.7	Klk4	1.79e-05	13.31	22.73	21.98	25.79	13.86	19.48	5.46	16.8	12.68	27.17	20.67	25.83	21.4	26.35	12.45	-0.1	0.888	0.08	0.863	-0.74	0.249	0.59	0.269	-0.15	0.672
ENSMUSG00000046709.16	Mapk10	1.35e-05	0.05	0.02	0.02	0.03	0.08	0.09	0.05	0.05	0.04	0.04	0.02	0.02	0.04	0.05	0.05	0.22	0.912	-0.21	1	1.24	0.249	-1.17	0.188	0.07	0.907
ENSMUSG00000025188.15	Hps1	4.56e-05	7.11	5.35	5.97	6.54	4.05	6.18	5.17	5.59	4.97	5.33	5.67	5.43	5.81	6.6	6.53	-0.03	0.934	0.03	0.941	0.31	0.249	-0.18	0.403	0.12	0.411
ENSMUSG00000052821.3	Cysltr1	2.23e-06	0.17	0.21	0.32	0.35	0.26	0.21	0.11	0.2	0.15	0.03	0.21	0.17	0.35	0.1	0.21	0.07	1	-0.06	1	-0.83	0.249	0.48	0.415	-0.34	0.395
ENSMUSG00000060301.5	2610008E11Rik	2.04e-06	5.22	4.26	4.64	5.13	4.59	4.5	3.82	5.88	4.08	4.97	4.37	3.78	4.47	4.1	4.28	-0.01	1	0.01	0.953	0.28	0.249	-0.18	0.361	0.09	0.479
ENSMUSG00000025823.9	Pdia4	0.000125	220.57	375.14	244.57	225.28	419.26	235.75	230.87	174.49	179.85	201.81	172.68	171.71	193.56	239.59	198.96	0.53	0.00869	-0.52	0.0105	-0.41	0.25	-0.27	0.361	-0.67	0.000616
ENSMUSG00000070336.3	Fbxo47	4.88e-05	0.93	1.02	0.82	0.74	0.86	0.96	0.91	0.7	0.9	0.78	0.51	0.38	0.52	0.77	0.51	0.49	0.119	-0.49	0.127	0.64	0.25	-1.01	0.03	-0.37	0.213
ENSMUSG00000024486.5	Hbegf	1.03e-05	17.58	16.51	14.97	21.79	16.46	17.15	13.04	17.63	16.86	22.19	16.39	21.4	19.43	11.87	13.87	-0.11	0.593	0.1	0.595	-0.28	0.25	0.29	0.152	0.01	0.95
ENSMUSG00000015980.14	Lrrc27	5.57e-05	1.68	1.14	1.46	1.53	0.89	1.37	1.42	1.39	1.22	1.63	1.31	1.32	1.17	1.49	2.11	-0.11	0.742	0.11	0.769	0.51	0.25	-0.23	0.533	0.28	0.257
ENSMUSG00000026339.18	Ccdc93	3.11e-05	4.23	5.95	5.03	4.94	5.35	5.08	4.33	5.21	4.88	5.1	4.53	4.72	5.04	4.92	3.87	0.04	0.76	-0.04	0.889	-0.23	0.25	0.12	0.459	-0.11	0.336
ENSMUSG00000028607.16	Cpt2	2.27e-05	20.25	18.51	18.84	20.49	20.89	19.47	19.77	18.07	20.82	20.53	17.68	19.94	20.42	19.05	14.57	0.04	0.762	-0.05	0.706	-0.19	0.25	0.08	0.559	-0.11	0.235
ENSMUSG00000041483.14	Zfp281	2.91e-06	6.05	5.44	6.6	6.58	5.63	6.13	5.44	6.96	6.37	6.72	6.48	5.54	5.24	5.16	5.06	-0.03	0.808	0.03	0.858	0.22	0.25	-0.12	0.46	0.1	0.335
ENSMUSG00000056174.8	Col8a2	7.9e-05	1.41	1.59	1.29	1.45	1.4	1.05	1.13	2.35	1.81	1.72	1.91	1.09	1.87	1.94	3	-0.59	0.0176	0.59	0.00908	0.47	0.251	0.31	0.363	0.78	0.000502
ENSMUSG00000056724.14	Nbeal2	4.23e-06	6.26	5.7	5.7	4.79	5.27	5.6	4.92	7.14	6.27	6.32	5.88	5.45	5.95	6.92	4.68	-0.15	0.259	0.15	0.285	0.22	0.251	0	0.993	0.22	0.041
ENSMUSG00000031651.5	Triml1	5e-05	6.03	4.16	4.56	4	6.09	5.81	5.18	4.81	4.31	4.52	4.8	3.33	4.91	5.39	3.33	0.22	0.3	-0.22	0.307	0.36	0.251	-0.47	0.0661	-0.12	0.504
ENSMUSG00000005705.10	Agrp	0.000107	4.44	4.37	2.7	3.65	5.85	2.8	6.22	4.04	3.7	4.38	0.92	2.49	4.75	2.02	0.91	0.44	0.331	-0.43	0.368	-0.96	0.251	0.05	0.945	-0.91	0.0524
ENSMUSG00000045690.8	Wdr89	5.64e-05	4.02	7.74	3.83	5.89	6.86	4.36	5.77	5.26	4.39	5.17	4.78	3.86	4.57	5.57	3.35	0.26	0.34	-0.25	0.387	-0.46	0.251	0.06	0.85	-0.4	0.0711
ENSMUSG00000072919.3	Noxred1	4.55e-05	0.51	0.39	0.35	0.61	1.15	0.46	0.83	0.44	0.58	0.16	0.08	0.32	0.81	0.22	0.2	0.37	0.646	-0.35	0.551	-1.28	0.251	0.26	0.775	-1.02	0.112
ENSMUSG00000021156.16	Zmynd11	1.33e-05	13.22	12.29	13.28	13.38	10.77	12.95	11.84	13.5	12.4	12.57	13.04	11.21	12.76	13.35	11.6	-0.03	0.699	0.03	0.738	0.15	0.251	-0.07	0.515	0.08	0.276
ENSMUSG00000028864.7	Hgf	2.29e-06	0.37	0.1	0.14	0.39	0.1	0.17	0.17	0.25	0.18	0.22	0.05	0.13	0.1	0.23	0.2	0.28	0.749	-0.27	0.683	1.15	0.251	-1.2	0.148	-0.05	0.922
ENSMUSG00000039438.7	Ttc36	3.05e-05	0.52	0	0.61	1.94	0.88	0.28	0.3	0.52	0.29	0.29	1.45	1.99	0.78	0.52	0.47	-0.22	1	0.21	1	-2	0.251	1.87	0.2	-0.13	0.889
ENSMUSG00000054871.5	Tmem158	0.000197	6.21	3.95	5.37	4.98	3.59	5.19	6.08	7.33	6.18	6.22	7.45	7.02	7.88	5.49	19.92	-0.8	0.011	0.79	0.0155	0.72	0.252	0.44	0.395	1.16	0.000885
ENSMUSG00000037341.13	Slc9a7	7.63e-05	0.02	0.03	0.07	0.14	0.06	0.02	0.11	0.12	0.19	0.02	0.17	0.19	0.1	0.04	0.3	-0.9	0.0804	0.92	0.0869	-1.64	0.252	2.92	0.0242	1.27	0.0383
ENSMUSG00000044349.15	Snhg11	0.000224	1.05	0.2	1.24	0.43	0.36	2.13	0.77	1.22	1.15	0.34	1.75	1.44	2.89	1.4	2.06	-0.71	0.1	0.78	0.0447	0.93	0.252	0.48	0.479	1.41	0.00207
ENSMUSG00000109718.1	Trim61	2.82e-05	0	0.05	0	0.11	0.09	0.04	0.13	0.24	0.09	0.09	0.04	0.17	0.16	0	0.14	-0.56	0.423	0.53	0.509	-2.31	0.252	3.08	0.0873	0.77	0.399
ENSMUSG00000050605.17	Zfp61	2e-05	1.86	1.73	1.88	1.97	1.62	1.36	1.57	1.45	1.73	1.21	1.44	1.62	1.66	1.95	1.21	0.13	0.522	-0.13	0.545	-0.31	0.252	0.08	0.715	-0.23	0.134
ENSMUSG00000021686.4	Ap3b1	1.14e-05	34.22	39.24	37.66	37.97	46.2	35.21	39.32	33.27	36.69	35.15	36.67	36.11	33.78	37.72	35.92	0.07	0.532	-0.06	0.683	-0.19	0.252	0.07	0.625	-0.12	0.185
ENSMUSG00000021620.4	Acot12	6.17e-05	0.57	0.22	0.31	0.33	0.24	0.28	0.52	0.31	0.32	0.21	0.43	0.42	0.22	0.36	0.87	-0.26	0.769	0.25	0.972	1	0.252	-0.36	0.623	0.64	0.184
ENSMUSG00000034206.15	Polq	1.18e-05	0.2	0.31	0.29	0.3	0.26	0.25	0.18	0.34	0.2	0.31	0.26	0.28	0.3	0.25	0.16	-0.06	0.885	0.06	0.905	-0.56	0.252	0.44	0.271	-0.11	0.676
ENSMUSG00000056531.11	Ccdc18	1.71e-05	0.33	0.23	0.44	0.38	0.48	0.12	0.29	0.43	0.33	0.31	0.32	0.31	0.32	0.28	0.18	0	1	0.01	1	-0.75	0.252	0.56	0.3	-0.18	0.611
ENSMUSG00000025207.15	Sema4g	8.4e-06	11.48	10.19	13.68	12.4	15.69	8.29	13.65	13.69	12.46	9.99	12.64	10.19	12.3	15.75	10.43	-0.01	1	0.03	0.952	-0.3	0.252	0.24	0.261	-0.06	0.702
ENSMUSG00000061576.15	Dpp6	0.000197	0.04	0.07	0.05	0.03	0.09	0.02	0.03	0.16	0.09	0.07	0.39	0.4	0.23	0.1	0.46	-1.82	3.27e-07	1.77	1.58e-06	-1.21	0.253	3.6	5.88e-05	2.39	1.73e-05
ENSMUSG00000045691.13	Thtpa	6.61e-05	7.38	5.67	6.04	6.67	5.43	6.33	7.31	7.36	6.47	7.89	7.47	6.86	6.47	6.1	8.81	-0.22	0.19	0.22	0.215	0.31	0.253	0.02	0.932	0.32	0.0297
ENSMUSG00000025165.12	Sectm1a	0.000113	1.06	1.17	2.39	1.85	1.07	1.44	2.38	1.33	1.08	0.61	1.97	2.81	2.28	1.15	3.65	-0.4	0.349	0.39	0.364	-0.84	0.253	1.09	0.0749	0.25	0.541
ENSMUSG00000066637.1	Ttc32	1.44e-05	3.69	3.76	4.48	4.66	3.54	3.5	3.02	4.38	4.18	3.78	3.61	4.49	5.01	3.66	3.53	-0.18	0.479	0.17	0.522	-0.41	0.253	0.46	0.119	0.05	0.803
ENSMUSG00000093803.3	Ppp2r3d	9.59e-06	11.57	9.88	10.28	8.91	9.48	10.1	9.65	10.83	9.76	8.99	10.29	8.02	11.7	11.96	9.9	-0.06	0.672	0.06	0.744	0.21	0.253	-0.08	0.579	0.13	0.223
ENSMUSG00000047603.9	Zfp235	1.21e-05	1.24	1.19	1.2	1.05	1.21	1.34	1.09	1.32	1.09	1.07	1.1	0.98	1.09	1.33	1.03	0.06	0.779	-0.06	0.785	0.29	0.253	-0.26	0.214	0.03	0.838
ENSMUSG00000014704.10	Hoxa2	4.03e-05	0.22	0	0.07	0.21	0.12	0.06	0.06	0.11	0.12	0.19	0.5	0.12	0.06	0	0.25	-0.38	0.852	0.36	0.822	2.02	0.253	-0.61	0.682	1.41	0.137
ENSMUSG00000074627.11	Mroh8	5.01e-05	0.1	0.22	0.06	0.02	0.24	0.04	0.1	0.08	0.06	0.11	0.06	0.11	0.07	0.14	0.02	0.36	0.957	-0.34	1	-1.68	0.253	0.45	0.712	-1.23	0.137
ENSMUSG00000029658.17	Wdr95	2.3e-06	0.06	0.05	0.07	0.02	0.02	0.06	0.09	0	0.04	0.02	0.04	0	0.02	0.1	0.09	0.24	1	-0.23	1	2.43	0.253	-2.51	0.183	-0.08	0.934
ENSMUSG00000026894.4	Morn5	3.24e-05	0.36	0.48	0.14	0.22	0.41	0	0.27	0.24	0	0.4	0.27	0.13	0.6	0.12	0	0.12	1	-0.11	1	-2.3	0.253	1.07	0.51	-1.23	0.3
ENSMUSG00000019301.5	Hsd17b1	7.45e-07	0.06	0.23	0.21	0	0.2	0.06	0.33	0.12	0.13	0.07	0.13	0.19	0.12	0.12	0.11	0.07	1	-0.06	1	-2.03	0.253	1.42	0.353	-0.61	0.497
ENSMUSG00000008489.18	Elavl2	3.95e-05	0	0.01	0.01	0.02	0.02	0.01	0.03	0.02	0.01	0	0	0	0.03	0.03	0	0.05	1	-0.05	1	-2.93	0.253	1.99	0.365	-0.94	0.479
ENSMUSG00000053783.5	1700016K19Rik	1.16e-05	0	0.59	0.42	0.33	0.89	0.28	0.1	0.18	0.9	0.3	0.2	0.39	0.44	0.09	0.32	-0.08	1	0.09	1	-1.82	0.253	1.64	0.234	-0.19	0.816
ENSMUSG00000044938.8	Klhl31	2.06e-05	0.02	0.02	0.03	0.03	0.04	0.01	0.05	0.02	0	0.06	0.05	0.04	0.07	0.02	0.04	-0.21	1	0.2	1	-1.79	0.253	1.66	0.207	-0.13	0.877
ENSMUSG00000061615.2	Hist1h2ab	9.11e-06	4.24	5.68	2.52	1.99	2.4	3.76	0.81	3.58	4.81	2.38	3.98	3.11	2.14	0	4.54	-0.22	1	0.21	1	1.3	0.253	-0.56	0.556	0.75	0.24
ENSMUSG00000036327.18	Qsox2	8.78e-05	8.39	7.24	6.93	7.48	4.51	8.06	6.61	8.74	8.14	7.72	9.09	8.51	9.43	7.13	8.91	-0.36	0.0171	0.36	0.0141	0.28	0.254	0.18	0.371	0.46	0.000804
ENSMUSG00000034059.13	Ypel4	0.000107	0.4	0.18	0.38	0.35	0.12	0.31	0.34	0.59	0.33	0.39	0.75	0.59	0.32	0.27	1.08	-0.82	0.0385	0.8	0.0743	0.98	0.254	0.42	0.558	1.39	0.00359
ENSMUSG00000022329.14	Stk3	6.25e-05	9.7	11.96	12.1	10.61	15.96	9.3	9.88	10.06	9.61	9.1	10.35	9.02	9.04	10.01	7.85	0.23	0.224	-0.22	0.212	-0.3	0.254	-0.02	0.943	-0.32	0.0307
ENSMUSG00000040752.15	Myh6	1.84e-05	0.13	0.27	0.04	0.06	0.04	0.12	0.01	0.23	0.33	0.25	0.2	0.11	0.14	0.15	0.12	-0.62	0.255	0.59	0.242	1.34	0.254	0.08	0.938	1.41	0.0309
ENSMUSG00000026153.15	Fam135a	3.16e-05	7.11	7.96	7.59	7.66	7.28	8.29	7.2	8.37	8.17	8.39	7.29	6.2	6.71	6.95	5.71	0.06	0.719	-0.05	0.736	0.21	0.254	-0.2	0.189	0.01	0.929
ENSMUSG00000060708.4	Bloc1s4	1.77e-05	31.5	26.41	25.18	25.04	26.01	26.84	28.02	27.83	27.22	23.55	24.4	20.62	28.51	26.94	23	0.05	0.722	-0.05	0.763	0.21	0.254	-0.19	0.197	0.01	0.9
ENSMUSG00000026927.17	Sdccag3	3.86e-06	48.19	42.69	41.85	41.53	38.17	43.06	45.77	42.38	41.18	40.28	39.92	36.16	43.54	45.78	40.94	0.03	0.769	-0.03	0.825	0.15	0.254	-0.14	0.212	0.01	0.853
ENSMUSG00000036214.14	Znrd1as	1.34e-06	4.46	3.28	2.91	3.26	3.38	3.59	3.54	3.69	3.52	3.97	2.7	3.11	3.29	3.98	3.59	0.03	0.991	-0.03	0.916	0.37	0.254	-0.28	0.298	0.09	0.618
ENSMUSG00000067724.5	Gbx1	2.96e-05	0.02	0.06	0.2	0.1	0.02	0.05	0.12	0.19	0.05	0.05	0.02	0.02	0.17	0.13	0	0.02	1	-0.02	1	-2.18	0.254	1.59	0.326	-0.59	0.561
ENSMUSG00000036430.8	Tbcc	1.11e-05	47.47	35.37	35.19	36.91	31.69	37.55	40.54	32.21	36.68	38.54	35.75	30.94	37.09	41.23	30.47	0.11	0.447	-0.11	0.445	0.22	0.255	-0.27	0.0933	-0.05	0.656
ENSMUSG00000041164.15	Zmiz2	1.16e-05	37.89	31.95	30.11	30.45	30.92	31.01	30.62	32.57	30.22	33.13	28.37	29.5	30.23	31.73	27.47	0.05	0.519	-0.05	0.543	0.14	0.255	-0.15	0.134	-0.01	0.855
ENSMUSG00000021886.6	Gpr65	3.86e-05	0.55	0.84	0.62	0.8	0.63	0.16	0.38	0.52	0.75	0.29	0.29	1.02	0.56	0.45	1.22	-0.31	0.624	0.31	0.575	-1.04	0.255	1.21	0.114	0.17	0.731
ENSMUSG00000045071.13	E130308A19Rik	4.49e-06	1.12	1.51	1.76	1.49	1.88	1.65	1.64	1.55	1.65	1.81	1.68	1.62	1.57	1.49	1.43	-0.05	0.854	0.05	0.795	-0.29	0.255	0.26	0.221	-0.03	0.829
ENSMUSG00000090258.7	Churc1	1.52e-05	1.54	1.16	1.1	1.19	1.13	1.32	1.27	1.01	1.39	1.35	1.04	1.19	1.12	1.39	1.42	0.01	1	-0.01	0.993	0.36	0.255	-0.25	0.328	0.1	0.558
ENSMUSG00000036983.6	Tfb1m	5.96e-05	5.92	8.83	7.13	7.05	7.23	5.81	5.55	4.52	4.23	5.61	5.55	4.39	5.23	6.22	4.21	0.46	0.00809	-0.45	0.0112	-0.35	0.256	-0.23	0.371	-0.58	0.000735
ENSMUSG00000027765.6	P2ry1	0.000138	9.68	16.09	13.37	10.63	18.51	9.92	11.07	9.01	9.56	10.68	8.98	6.6	8.83	14.12	6.63	0.55	0.00869	-0.53	0.0045	-0.37	0.256	-0.29	0.281	-0.67	0.000252
ENSMUSG00000059552.13	Trp53	7.93e-05	11.48	8.23	8.95	9.23	7.56	9.04	10.25	10.19	9.66	8.72	12.13	10.41	10.45	9.73	11.68	-0.26	0.07	0.26	0.0876	0.27	0.256	0.08	0.671	0.35	0.00769
ENSMUSG00000020309.6	Chac2	5.03e-05	1.44	0.82	1.12	1.14	1.06	1.18	1.14	1.18	1.82	0.87	2.43	1.7	1	1.07	1.57	-0.48	0.176	0.48	0.164	0.66	0.256	0.11	0.823	0.76	0.0181
ENSMUSG00000035936.6	Aldh5a1	1.14e-05	1.96	2.02	2.53	2.06	2.18	2.14	1.91	1.98	1.81	2.25	1.85	2.05	2.11	1.58	1.67	0.09	0.629	-0.1	0.592	-0.27	0.256	0.08	0.671	-0.18	0.165
ENSMUSG00000006542.13	Prkag3	2.19e-05	0.12	0.08	0.14	0.05	0.07	0.08	0.02	0.16	0.15	0.11	0.09	0.06	0.1	0.12	0.16	-0.42	0.859	0.4	0.923	1.27	0.256	-0.24	0.795	1.03	0.0965
ENSMUSG00000054237.5	Fra10ac1	8.21e-06	9	8.49	8.4	9.53	8.17	8.88	8.51	9	8.38	11.3	9.01	6.47	8.9	7.84	9.17	-0.01	1	0.01	0.941	0.25	0.256	-0.16	0.381	0.09	0.463
ENSMUSG00000041552.7	Ptchd1	1.67e-05	0.26	0.23	0.07	0.05	0.06	0.15	0.03	0.09	0.19	0.23	0.13	0.06	0.23	0.03	0.26	-0.26	1	0.26	1	1.45	0.256	-0.43	0.678	1.02	0.173
ENSMUSG00000025422.8	Agap2	0.000172	0.07	0.07	0.09	0.16	0.1	0.04	0.13	0.36	0.1	0.09	0.43	0.53	0.42	0.15	0.84	-1.55	3.38e-05	1.51	9.34e-05	-1.21	0.257	3.21	0.000392	2.01	0.000307
ENSMUSG00000033152.13	Podxl2	0.000178	1.6	0.53	1.18	0.57	0.42	1.46	1.37	1.23	1.01	0.41	2.07	1.75	1.99	1.44	2.66	-0.68	0.0714	0.7	0.0574	0.81	0.257	0.35	0.554	1.16	0.00394
ENSMUSG00000030751.18	Psma1	3.38e-05	30.24	32.43	28.02	31.48	32.03	29.38	31.64	26.92	29.46	29.64	26.93	26.47	29.63	29.56	24.11	0.13	0.0838	-0.13	0.127	-0.14	0.257	-0.03	0.75	-0.17	0.0123
ENSMUSG00000063145.10	Bbs5	4.48e-05	4.83	6.32	5.12	4.76	5.12	3.69	4.44	4.3	3.59	4.46	4.41	3.97	3.94	4.06	3.39	0.26	0.128	-0.25	0.141	-0.3	0.257	-0.05	0.817	-0.35	0.0169
ENSMUSG00000025351.13	Cd63	1.51e-05	284.65	252.95	268	275.8	285.76	283.84	290.72	220.31	244.41	257.79	243.46	246.82	292.46	261.94	234.16	0.12	0.208	-0.13	0.16	-0.15	0.257	-0.02	0.841	-0.18	0.0198
ENSMUSG00000029049.14	Morn1	4.12e-07	1.4	0.94	1.52	1.09	1.14	1.31	0.94	1.06	0.92	1.54	1.16	0.82	1.11	1.37	1.14	0.15	0.559	-0.15	0.631	0.4	0.257	-0.43	0.141	-0.03	0.88
ENSMUSG00000038000.10	Acd	1.25e-06	16	12.82	11.09	10.22	11.07	10.92	11.08	10.51	10.95	12.98	11.65	9.86	12.34	13.41	11.66	0.04	0.842	-0.04	0.861	0.26	0.257	-0.22	0.249	0.04	0.751
ENSMUSG00000027233.4	Patl2	7.5e-06	1.77	1.25	1.85	1.98	1.75	2.51	2.62	2.48	1.9	2.58	1.15	2.42	3.13	1.45	1.11	-0.07	0.919	0.05	0.973	-0.59	0.257	0.43	0.316	-0.16	0.587
ENSMUSG00000052861.13	Dnah6	7.86e-07	0.14	0.13	0.07	0.08	0.09	0.13	0.08	0.12	0.08	0.05	0.11	0.09	0.11	0.09	0.1	-0.03	1	0.03	1	0.65	0.257	-0.4	0.395	0.25	0.448
ENSMUSG00000020785.17	Camkk1	0.000125	0.42	0.41	0.29	0.62	0.6	0.69	0.54	1.03	0.58	0.57	0.85	0.62	0.86	0.52	2.38	-0.86	0.0182	0.85	0.024	0.89	0.258	0.48	0.467	1.37	0.00173
ENSMUSG00000063133.2	Klk1b1	0.000215	20.71	20.32	4.91	26.08	2.28	14.41	9.87	0.39	0.11	0.65	2.49	0.63	11.6	3.61	1.41	0.79	0.0724	-0.86	0.0496	-1.95	0.258	-1.51	0.288	-3.46	0.000381
ENSMUSG00000015971.4	Actr8	2.14e-05	23.17	19.88	20.68	21.29	20.56	20.08	18.93	17.97	19.67	20.33	19.21	16.27	18.92	20.6	17.35	0.13	0.114	-0.13	0.14	0.16	0.258	-0.24	0.0343	-0.09	0.267
ENSMUSG00000031826.20	Usp10	2.73e-05	6.98	6.65	6.86	6.87	7.3	6.9	6.37	6.99	7.48	6.68	7.45	7.05	6.04	7.37	7.52	-0.1	0.445	0.1	0.429	0.18	0.258	-0.02	0.856	0.16	0.0784
ENSMUSG00000043929.16	Klhl15	6.13e-05	1.29	1.54	1.12	1.25	1.41	1.66	1.24	1.47	1.54	1.5	1.2	0.98	1.17	1.17	0.81	0.14	0.572	-0.14	0.576	0.38	0.258	-0.41	0.143	-0.03	0.88
ENSMUSG00000074305.9	Peak1	7.12e-07	7.16	10.93	10.72	8.77	10.87	8.74	7.62	10.33	9.68	9.95	9.4	9.54	8.89	9.22	8.87	-0.08	0.623	0.09	0.608	-0.26	0.258	0.27	0.155	0.01	0.927
ENSMUSG00000019808.8	Adat2	3.51e-05	4.54	6	3.71	4.32	5.72	3.87	4.45	4.66	4.19	4.52	4.16	4.92	4.25	3.82	2.97	0.1	0.736	-0.1	0.737	-0.42	0.258	0.18	0.549	-0.23	0.257
ENSMUSG00000073805.5	Fam196a	1.4e-05	0.02	0.02	0.03	0.01	0.03	0	0.09	0.03	0.03	0.03	0	0	0.08	0.01	0.02	0	1	0	1	-2.54	0.258	1.84	0.332	-0.7	0.561
ENSMUSG00000026791.14	Slc2a8	6.86e-05	5.63	6.81	5.43	5.02	6.37	6.06	4.74	3.7	4.62	4.74	4.01	4.21	5.99	5.06	3.87	0.32	0.0542	-0.33	0.0395	-0.3	0.259	-0.15	0.503	-0.44	0.00282
ENSMUSG00000026692.12	Fmo4	0.000189	0.65	0.11	0.72	0.35	0.22	2.03	1.03	1.05	1.58	0.35	1.55	1.66	2.31	1.26	1.87	-0.79	0.0711	0.86	0.0374	1.07	0.259	0.61	0.434	1.68	0.00176
ENSMUSG00000020720.13	Psmd12	2.51e-05	28.6	30.27	29.16	30.34	30.83	28.21	27.7	27.07	28.73	29.8	24.08	27.12	27.15	27.25	24.31	0.1	0.183	-0.1	0.242	-0.14	0.259	-0.01	0.93	-0.14	0.0315
ENSMUSG00000040731.13	Eif4h	2.51e-05	83.26	80.36	84.66	84.18	81	77.32	89.9	80.26	87	85.03	85.07	85.46	87.53	81.49	82.33	-0.08	0.274	0.08	0.324	-0.13	0.259	0.17	0.0765	0.04	0.539
ENSMUSG00000022514.14	Il1rap	4.01e-05	1.25	1.8	1.48	1.65	1.43	1.42	1.05	1.16	1.29	1.49	1.2	1.49	1.12	1.22	0.97	0.2	0.32	-0.2	0.345	-0.35	0.259	0.03	0.915	-0.32	0.0626
ENSMUSG00000025333.10	Gpr143	2.91e-05	0.15	0.24	0.26	0.38	0.12	0.16	0.17	0.18	0.33	0.12	0.04	0.28	0.55	0.41	0.47	-0.39	0.582	0.37	0.768	-1.32	0.259	1.51	0.12	0.2	0.758
ENSMUSG00000054404.13	Slfn5	1.27e-06	9.77	7.96	9.13	12.15	7.32	6.58	6.12	10.58	7.39	10.26	7.62	9.41	10.63	7.43	6.12	-0.07	0.814	0.06	0.814	-0.42	0.259	0.35	0.254	-0.07	0.744
ENSMUSG00000036572.16	Upf3b	2.37e-05	4.58	3.52	3.25	3.8	3.89	4.36	2.96	3.04	3.53	3.11	3.65	3.32	4.27	3.33	4.63	-0.04	0.892	0.04	0.875	0.33	0.259	-0.18	0.449	0.15	0.372
ENSMUSG00000000197.7	Nalcn	9.6e-07	0	0.03	0.02	0.04	0.02	0.02	0.04	0	0.01	0	0.01	0.01	0.03	0.01	0.03	0.22	1	-0.21	1	-2.16	0.259	1.03	0.522	-1.13	0.273
ENSMUSG00000079415.2	Cntf	4.61e-06	0.57	1.52	2.7	0.53	0.64	0.6	0.65	1.15	1.29	1.27	1.28	0	0	2.3	1.56	0.05	1	-0.05	1	2.57	0.259	-2.36	0.251	0.21	0.83
ENSMUSG00000000215.11	Ins2	3.63e-06	0.05	0.12	0.05	0.08	0	0	0.05	0.05	0.05	0.1	0	0	0.27	0.05	0.08	-0.17	1	0.16	1	-2.96	0.259	2.59	0.241	-0.37	0.794
ENSMUSG00000020941.7	Map3k14	0.000107	0.95	0.79	0.85	0.97	0.5	0.84	0.53	0.93	0.92	0.77	1.13	1.07	0.89	0.63	1.7	-0.51	0.06	0.51	0.0749	0.56	0.26	0.19	0.647	0.75	0.0071
ENSMUSG00000029328.15	Hnrnpdl	4.53e-05	32.54	27.38	27.74	29.96	31.43	29.38	27.05	31.78	28.49	27.71	25.39	21.05	28.77	28.72	22.39	0.11	0.333	-0.11	0.328	0.21	0.26	-0.26	0.0947	-0.05	0.639
ENSMUSG00000046519.15	Golph3l	1.45e-05	14.57	16.47	15.27	17.2	20.01	15.45	15.76	13.49	14.76	14.33	15.99	15.43	14.77	15.58	14.74	0.09	0.533	-0.09	0.617	-0.22	0.26	0.07	0.684	-0.16	0.157
ENSMUSG00000062604.11	Srpk2	3.66e-05	4.66	5.82	5.1	4.13	5.11	4.32	4.99	4.72	4.65	4.42	3.88	4.11	4.75	4.09	3.97	0.12	0.439	-0.11	0.47	-0.22	0.261	0.03	0.827	-0.18	0.0905
ENSMUSG00000035165.14	Kcne3	0.000115	0.83	0.46	1.89	2.62	0.31	0.22	1.9	0.66	0.78	0.85	1.17	1.29	1.04	0.42	2.53	-0.09	0.937	0.1	0.868	-1.31	0.261	1.22	0.209	-0.08	0.895
ENSMUSG00000030683.11	Sez6l2	1.97e-05	1.02	0.85	0.97	0.64	0.72	0.59	0.79	1.11	0.84	0.79	1.19	0.49	0.69	0.83	0.46	-0.04	0.948	0.03	0.932	0.61	0.261	-0.39	0.386	0.22	0.465
ENSMUSG00000090053.9	Palm2	9.35e-06	0.11	0.05	0.13	0.03	0.04	0.31	0.04	0.29	0.04	0.2	0.04	0.04	0.15	0.07	0.03	0	1	0	1	1.96	0.261	-1.12	0.423	0.84	0.42
ENSMUSG00000031292.14	Cdkl5	3.5e-06	0.1	0.29	0.29	0.31	0.32	0.29	0.13	0.26	0.23	0.21	0.2	0.33	0.2	0.24	0.22	0	1	0	0.983	-0.71	0.261	0.51	0.336	-0.21	0.56
ENSMUSG00000053907.10	Mat2a	3.85e-05	25.34	25.44	24.8	24.2	21.77	25.61	24.92	28.62	26.45	25.8	28.14	25.98	25.81	25.07	25.58	-0.17	0.00816	0.17	0.0128	0.13	0.262	0.08	0.399	0.21	0.00111
ENSMUSG00000031391.18	L1cam	0.00014	0.28	0.28	0.3	0.34	0.25	0.27	0.16	0.42	0.27	0.28	0.58	0.42	0.3	0.24	1.29	-0.83	0.0253	0.83	0.0286	0.9	0.262	0.45	0.505	1.34	0.0024
ENSMUSG00000028528.16	Dnajc6	9.59e-05	0.24	0.08	0.43	0.06	0.18	0.7	0.17	0.42	0.56	0.08	0.77	0.52	0.76	0.53	0.33	-0.73	0.0961	0.77	0.0744	1.06	0.262	0.48	0.532	1.54	0.00432
ENSMUSG00000028080.16	Lrba	1.54e-05	2.31	3.13	2.93	2.47	2.98	2.66	2.31	3.26	2.97	3.16	2.78	3.4	2.74	2.59	2.53	-0.18	0.25	0.18	0.281	-0.26	0.262	0.37	0.0582	0.11	0.419
ENSMUSG00000020918.14	Kat2a	4e-05	12.31	8.13	9.92	10.2	8.27	9.47	9.77	11.35	9.96	10.66	9.89	9.94	10.68	10.41	10.05	-0.13	0.386	0.13	0.385	0.22	0.262	-0.02	0.895	0.2	0.0711
ENSMUSG00000039768.16	Dnajc11	2.91e-05	7.61	6.95	6.02	6.88	7.21	7.05	6.62	6.89	7.03	7.37	6.54	5.69	6.81	7.11	5.52	0.06	0.636	-0.06	0.624	0.16	0.262	-0.18	0.144	-0.01	0.871
ENSMUSG00000057170.5	Prl3d1	0.00014	119.16	111.06	69.98	165.58	64.36	53.9	76.45	99.58	157.11	97.84	160.66	50.35	49.47	147.04	20.57	0.03	0.982	-0.03	0.924	0.93	0.262	-0.73	0.289	0.2	0.665
ENSMUSG00000070570.5	Slc17a7	1.93e-05	0.01	0.05	0	0	0.04	0.05	0.01	0.04	0.01	0.01	0.03	0	0.01	0.12	0.02	0.09	1	-0.09	1	2.64	0.262	-2.28	0.266	0.36	0.755
ENSMUSG00000021679.3	S100z	1.74e-05	1.07	0.48	0	0.34	1.22	1.91	0.82	2.18	0.81	0.81	0	0.39	0.72	0.73	0.66	0.01	1	-0.01	1	2.08	0.262	-1.36	0.371	0.72	0.498
ENSMUSG00000048388.3	Fam171b	8.36e-05	0.09	0.12	0.11	0.06	0.09	0.11	0.06	0.17	0.16	0.17	0.29	0.18	0.12	0.09	0.4	-0.99	0.0115	0.98	0.0195	0.99	0.263	0.65	0.38	1.64	0.000796
ENSMUSG00000029213.11	Commd8	3.63e-05	9.73	11.21	9.77	10.19	10.54	10.39	11.17	9.24	8.53	9.48	8.61	8.45	9.74	8.02	8.2	0.2	0.0147	-0.19	0.0255	-0.16	0.263	-0.09	0.441	-0.25	0.0017
ENSMUSG00000025521.15	Tmem192	4.12e-05	18.33	19.58	16.31	18.66	21.54	18.83	17.79	15.93	15.12	15.76	14.73	16.01	17.94	17.57	14.73	0.2	0.0568	-0.2	0.0617	-0.19	0.263	-0.07	0.6	-0.27	0.00572
ENSMUSG00000003379.7	Cd79a	2.63e-05	0.75	0.5	0.52	0.65	0.57	0.13	1.22	0.57	0.14	0.42	0.07	0.55	0.32	0.45	0.29	0.54	0.284	-0.51	0.493	-1.34	0.263	0.03	0.974	-1.31	0.0548
ENSMUSG00000027203.15	Dut	4.19e-06	9.68	12.2	10.29	13.02	9.74	9.7	8.91	7.3	7.7	10.81	10.14	9.93	9.37	11.06	9.66	0.16	0.41	-0.16	0.436	-0.32	0.263	0.05	0.822	-0.26	0.0946
ENSMUSG00000002983.17	Relb	5.66e-05	6.53	4.39	4.05	5.65	3.21	4.32	5.2	4.29	5.01	5.4	4.3	4.66	4.24	5	6.28	-0.06	0.855	0.06	0.834	0.42	0.263	-0.22	0.472	0.2	0.349
ENSMUSG00000030823.6	9130019O22Rik	4.48e-05	0.63	0.92	1.24	1.02	0.54	0.62	0.98	0.7	0.69	0.7	0.87	0.83	0.93	0.91	1.23	-0.09	0.879	0.1	0.876	-0.59	0.263	0.54	0.221	-0.05	0.861
ENSMUSG00000027071.14	P2rx3	2.16e-06	0.38	0.32	0.32	0.35	0.37	0.43	0.25	0.33	0.34	0.36	0.39	0.12	0.41	0.38	0.42	0	1	0	1	0.8	0.263	-0.56	0.352	0.25	0.534
ENSMUSG00000078144.4	Capns2	1.97e-05	0.32	0.11	0.38	0.07	0	0.17	0.09	0.16	0.63	0.18	0.09	0.09	0.16	0.08	0.22	-0.2	1	0.19	1	2.05	0.263	-0.92	0.547	1.13	0.265
ENSMUSG00000028332.13	Hemgn	5.71e-06	0.03	0.16	0.11	0.06	0.07	0	0.03	0.09	0.1	0.1	0.14	0.03	0.12	0.15	0.03	-0.2	1	0.2	1	-2.27	0.263	2.38	0.194	0.11	0.901
ENSMUSG00000039294.14	BC017643	6.06e-05	23.31	25.66	24.17	25.05	25.95	23.57	23.01	20.13	22.14	24	20.32	19.2	21.97	24.16	16.63	0.23	0.00114	-0.23	0.00282	-0.15	0.264	-0.13	0.231	-0.28	0.000157
ENSMUSG00000064210.6	Ano6	5.64e-05	34.91	43.74	38.02	42.47	49.34	39.48	37.25	39.52	39.2	41.18	34.81	34.93	37.5	42.05	29.3	0.14	0.242	-0.13	0.377	-0.22	0.264	0.02	0.92	-0.2	0.0639
ENSMUSG00000058921.3	Slc10a5	0.000108	0.04	0	0.22	0.04	0	0.04	0.19	0.1	0.14	0.05	0.18	0.36	0.16	0.1	0.2	-0.67	0.32	0.63	0.412	-1.82	0.264	2.71	0.0497	0.88	0.312
ENSMUSG00000042581.14	Thsd7b	7.31e-05	0	0.02	0.01	0.03	0	0.01	0.03	0.02	0.01	0	0.02	0.07	0.01	0.03	0.06	-0.46	0.715	0.43	0.871	-2.22	0.264	2.83	0.0971	0.6	0.556
ENSMUSG00000031442.20	Mcf2l	0.000105	4.68	4.96	4.22	5.23	5.77	3.54	4.09	5.84	4.54	5.78	3.38	3.63	5.62	4.94	2.15	0.1	0.748	-0.1	0.814	-0.48	0.264	0.22	0.536	-0.26	0.279
ENSMUSG00000050188.8	Lsm10	2.94e-05	32.57	28.4	27.24	30.77	33.22	31.02	34.58	30.31	32.75	33.89	26.33	30.14	37.25	28.91	21.29	0.03	0.868	-0.04	0.861	-0.26	0.264	0.14	0.474	-0.12	0.35
ENSMUSG00000072949.5	Acot1	2.29e-05	5.34	3.38	2.47	5.63	2.77	4.82	3.65	3.98	3.96	2.5	3.85	3.92	4.11	3.84	4.29	-0.04	0.925	0.04	0.901	0.49	0.264	-0.28	0.429	0.2	0.411
ENSMUSG00000027670.4	Ocstamp	3.2e-05	0.04	0	0.02	0.06	0.05	0	0.05	0	0.07	0.07	0.02	0.09	0.1	0.04	0.06	-0.35	0.946	0.33	1	-2.17	0.264	2.27	0.16	0.1	0.925
ENSMUSG00000003423.15	Pih1d1	1.8e-05	14.74	10.85	12.11	12.42	11.75	12.48	11.78	11.82	12.15	12.04	11.14	11.09	12.85	13.37	13.14	-0.02	0.963	0.01	0.916	0.21	0.264	-0.13	0.407	0.08	0.444
ENSMUSG00000036208.13	Nepro	2.88e-06	2.9	3.31	3.19	3.33	3.15	3.07	3.09	3.28	3.32	3.83	3.07	3.13	3.34	2.45	2.68	-0.04	0.963	0.04	0.757	-0.19	0.264	0.17	0.217	-0.02	0.865
ENSMUSG00000078921.3	Tgtp2	2.74e-05	2.79	0.47	0.42	1.64	0.26	0.74	1.46	0.59	1.19	1.44	0.92	0.77	0.94	1.66	1.39	0.1	1	-0.09	0.953	1.29	0.264	-0.99	0.297	0.3	0.648
ENSMUSG00000030255.13	Sspn	1.82e-06	4.82	4.36	3.54	3.94	3.58	3.37	3.02	4.27	3.3	3.92	3.53	2.92	3.85	4.41	4.1	0	1	0	0.982	0.31	0.264	-0.22	0.347	0.09	0.545
ENSMUSG00000055027.17	Smyd1	1.2e-05	0.08	0.04	0.04	0.1	0.13	0.05	0.09	0.05	0.04	0.05	0.09	0.1	0.14	0.13	0.09	-0.13	1	0.12	1	-1.25	0.264	0.99	0.279	-0.26	0.687
ENSMUSG00000069515.5	Lyz1	7.94e-05	0	0.08	0	0.12	0.14	0.07	0	0.13	0.14	0	0.43	1.04	0.32	0.06	0.47	-1.11	0.0183	1.08	0.0205	-2.34	0.265	4.45	0.0146	2.11	0.042
ENSMUSG00000052928.8	Ctif	5.38e-05	16.56	16.5	13.77	15.38	14.76	14.52	11.89	15.59	13.95	15.21	12.56	11.47	12.46	16.5	10.65	0.16	0.228	-0.16	0.283	0.23	0.265	-0.32	0.0582	-0.09	0.413
ENSMUSG00000062012.13	Zfp13	1.2e-06	2.65	1.79	2.05	2.51	1.99	2.44	1.97	1.42	1.55	2.47	1.98	1.67	1.65	2.14	2.24	0.26	0.258	-0.26	0.28	0.41	0.265	-0.56	0.065	-0.15	0.466
ENSMUSG00000023764.18	Sfi1	4.77e-05	13.83	12.16	15	9.96	12.07	13.99	12.58	13.9	10.97	11.43	11	7.61	12.76	13.75	9.52	0.18	0.368	-0.18	0.404	0.32	0.265	-0.41	0.0899	-0.08	0.6
ENSMUSG00000048047.3	Zbtb33	1.03e-05	3.46	5.16	5.78	5.15	4.73	3.95	3.64	5.3	4.93	4.64	4.99	5.07	3.88	4.29	4.14	-0.1	0.727	0.11	0.594	-0.31	0.265	0.33	0.146	0.03	0.86
ENSMUSG00000001082.12	Mfsd10	2.56e-05	14.72	14.08	14.07	14.74	14.85	12.09	13.24	16.24	11.55	15.84	11.66	11.98	16.1	16.25	11.21	0.05	0.792	-0.05	0.82	-0.24	0.265	0.12	0.511	-0.12	0.308
ENSMUSG00000036955.16	Kif1bp	8.56e-06	11.34	11.82	12.54	11.67	12.07	12.54	10.89	11.06	12.15	11.82	12.55	12.07	6.87	7.03	11.81	0.04	0.867	-0.04	0.913	0.32	0.265	-0.26	0.27	0.06	0.721
ENSMUSG00000046159.15	Chrm3	4.61e-06	0.23	0.24	0.1	0.2	0.07	0.19	0.15	0.15	0.15	0.17	0.15	0.09	0.15	0.28	0.21	0.09	0.916	-0.09	1	0.93	0.265	-0.76	0.272	0.17	0.715
ENSMUSG00000004100.12	Ppan	3.65e-06	10.88	8.59	8.01	9.47	8.79	8.71	10	8.94	9.48	10.44	9.25	7.42	9.43	10	8.26	0.02	0.948	-0.02	0.874	0.21	0.265	-0.16	0.287	0.04	0.68
ENSMUSG00000021403.2	Serpinb9b	6.46e-05	107.34	137.84	104.24	122.08	125.89	129.36	112.07	96.93	102.1	117.75	95.86	106.61	104.04	115.79	80.88	0.24	0.0222	-0.25	0.0265	-0.2	0.266	-0.11	0.464	-0.32	0.00202
ENSMUSG00000030342.8	Cd9	4.43e-05	296.57	258.14	297.68	327.9	252.76	292.9	328.23	301.7	288.19	310.4	301.32	327.66	343.74	263.37	288.15	-0.12	0.296	0.11	0.403	-0.19	0.266	0.24	0.0862	0.05	0.575
ENSMUSG00000024925.10	Rnaseh2c	7.19e-05	9.76	6.23	8.54	6.12	5.99	5.89	7.47	7.63	7.47	8.46	8.75	7.18	7.65	8.96	11.17	-0.26	0.301	0.25	0.317	0.42	0.266	-0.02	0.951	0.4	0.0571
ENSMUSG00000029814.10	Igf2bp3	8.41e-06	8.57	8.69	9.55	8.68	9.57	9.51	9.85	9.67	9.94	8.52	9.31	9.43	10.62	8.14	8.11	-0.09	0.379	0.09	0.449	-0.17	0.266	0.2	0.0984	0.04	0.644
ENSMUSG00000028884.14	Rpa2	2.87e-05	4.43	3.96	4.24	3.97	5.51	4.47	4.21	3.95	3.49	4.49	3.88	3.73	5.3	4.55	3.31	0.11	0.627	-0.12	0.551	-0.29	0.266	0.07	0.735	-0.22	0.141
ENSMUSG00000001847.14	Rac1	8.07e-06	199.7	206.57	207.27	222.9	213.57	202.92	214.81	201.26	193.88	209.79	205.36	210.9	196.12	198.48	197.39	0.01	0.737	-0.01	0.981	-0.12	0.266	0.08	0.421	-0.05	0.426
ENSMUSG00000035215.8	Lsm7	9.94e-06	1.5	0.89	1.59	1.72	0.57	0.53	1.91	0.51	0.95	0.56	1.32	0.92	2.19	1.52	0.92	0.07	1	-0.07	1	-1.16	0.266	0.66	0.444	-0.51	0.398
ENSMUSG00000032725.10	Folr2	0.000212	11.68	6.2	7.03	6.62	4.8	8.62	10.43	11.32	6.41	7.21	22.57	16.24	13.2	7.57	32.4	-0.92	0.00866	0.91	0.0113	0.84	0.267	0.6	0.338	1.44	0.000662
ENSMUSG00000039943.16	Plcb4	7.27e-05	4.04	4.47	4.07	5.16	4.81	3.39	3.29	4.43	4.2	4.41	3.11	3.37	4.27	3.84	2.49	0.15	0.518	-0.14	0.547	-0.35	0.267	0.09	0.725	-0.26	0.142
ENSMUSG00000032715.9	Trib3	2.56e-05	9.88	11.65	10.63	8.82	17.97	8.35	10.09	7.77	8.62	7.62	9.37	10.04	9.03	11.18	11.04	0.18	0.532	-0.17	0.559	-0.44	0.267	0.13	0.7	-0.31	0.156
ENSMUSG00000031627.9	Irf2	4.48e-05	11.46	13.55	12.9	12.45	12.82	12.6	13.34	13.31	12.48	14.2	11.73	10.94	13.63	12.4	8.41	0.07	0.586	-0.07	0.717	-0.23	0.267	0.08	0.627	-0.14	0.205
ENSMUSG00000052187.4	Hbb-y	1.41e-06	0.67	0.54	1.45	0.89	3.21	0.14	0	1.37	3.21	2.12	0.46	1.93	1.36	0.96	0.74	-0.3	0.626	0.29	0.667	-1.8	0.267	2.07	0.131	0.27	0.758
ENSMUSG00000022579.10	Gpihbp1	4.6e-05	6.63	4.8	5.12	8.09	5.48	4.34	6.68	8.77	8.02	9.75	5.8	6.98	10.01	8.04	5.92	-0.38	0.0759	0.38	0.0957	-0.41	0.268	0.68	0.0254	0.28	0.181
ENSMUSG00000035357.16	Pdzrn3	0.000146	3.7	2.59	4.27	3.24	1.5	2.55	2.37	3.89	4.14	3.94	3.71	3.22	3.48	3.89	5.67	-0.48	0.0766	0.48	0.0956	0.53	0.268	0.16	0.688	0.7	0.00966
ENSMUSG00000026196.7	Bard1	5.81e-05	0.21	0.16	0.14	0.16	0.1	0.21	0.15	0.17	0.18	0.17	0.28	0.2	0.24	0.12	0.37	-0.52	0.203	0.51	0.195	0.76	0.268	0.12	0.825	0.88	0.0244
ENSMUSG00000027485.15	Bpifb1	3.66e-05	0.08	0.05	0.12	0.11	0.13	0.08	0.07	0.04	0	0.13	0.02	0.04	0.06	0.08	0.02	0.79	0.207	-0.76	0.189	-1.61	0.268	-0.6	0.587	-2.21	0.0178
ENSMUSG00000030878.11	Cdr2	7.59e-05	13.01	14.2	14.51	16.48	15.1	14.08	15.88	16.02	12.4	14.65	15.01	18.7	16.48	14.92	20.61	-0.21	0.242	0.21	0.298	-0.31	0.268	0.44	0.0618	0.12	0.427
ENSMUSG00000079042.10	Apela	0.000142	6.75	7.44	6.25	8.3	16.99	9.76	9.27	7.6	7.32	11.3	3.38	4.62	11.5	7.77	0.96	0.45	0.32	-0.45	0.361	-0.99	0.268	0	1	-0.99	0.0487
ENSMUSG00000028629.9	Exo5	2.61e-05	9.22	9.41	8.81	8.71	9.66	7.88	9.4	7.95	8.55	8.7	8.26	7.6	9.22	9.12	7.04	0.1	0.404	-0.1	0.43	-0.2	0.268	0.03	0.83	-0.17	0.0969
ENSMUSG00000026204.15	Ptprn	5.74e-06	1.57	2.57	1.6	2.13	1.48	0.93	1.82	1.52	1.01	1.24	1.92	1.88	0.94	2.06	1.43	0.17	0.686	-0.16	0.688	-0.58	0.268	0.24	0.579	-0.34	0.242
ENSMUSG00000000339.14	Rtca	3.57e-06	15.61	17.44	17.77	17.98	15.45	15.62	16.71	15.63	16.11	17.65	16.72	14.71	17.26	16.74	14.33	0.03	0.785	-0.03	0.834	-0.17	0.268	0.09	0.479	-0.08	0.353
ENSMUSG00000066196.11	Spag8	6.77e-06	0.35	0.12	0.26	0.2	0.29	0.51	0.25	0.18	0.15	0.24	0.34	0.24	0.18	0.31	0.28	0.19	1	-0.18	1	1.11	0.268	-0.99	0.224	0.12	0.84
ENSMUSG00000033065.13	Pfkm	3.76e-05	5	5.8	6.11	5.04	8.35	4.81	4.77	5.57	6.54	4.83	4.91	4.84	6.33	7.23	4.45	0.02	1	-0.02	0.976	-0.37	0.268	0.24	0.382	-0.13	0.494
ENSMUSG00000020875.9	Hoxb9	1e-05	2.91	2.18	1.97	1.94	1.11	1.76	3.04	3.61	2.54	3.27	1.52	1.42	1.86	2.22	1.57	-0.01	1	0	0.994	0.66	0.268	-0.45	0.357	0.2	0.537
ENSMUSG00000044390.4	Tigd3	7.88e-06	0.57	0.62	0.46	0.57	0.35	0.49	0.39	0.62	0.52	0.56	0.52	0.29	0.46	0.39	0.63	-0.08	1	0.08	1	0.75	0.268	-0.43	0.449	0.32	0.386
ENSMUSG00000021539.8	Lect2	4.56e-05	0.19	0.13	0.33	0	0	0	0.21	0.09	0	0.21	0.32	0	0	0.09	0.77	-0.15	1	0.16	1	3.56	0.268	-2.31	0.407	1.25	0.436
ENSMUSG00000026784.14	Pdss1	3.24e-05	1.07	0.96	0.94	1.02	0.94	0.86	0.93	1.57	1.13	1.05	1.08	0.81	1.15	1.01	1.35	-0.33	0.135	0.33	0.129	0.39	0.269	0.08	0.795	0.47	0.0161
ENSMUSG00000031557.16	Plekha2	5.41e-05	20.42	22.39	20.36	22.76	25.44	19.33	18.82	19.34	17.63	21.18	20.17	19.78	17.71	20.09	14.17	0.19	0.176	-0.18	0.227	-0.24	0.269	-0.02	0.895	-0.26	0.0295
ENSMUSG00000035105.5	Egln3	0.000219	25.67	66.84	90.2	93.57	28.9	55.54	58.32	39.05	40.95	55.65	85.47	104.87	54.5	37.46	126.94	-0.31	0.449	0.32	0.463	-0.85	0.269	1.04	0.104	0.19	0.662
ENSMUSG00000048796.7	Cyb561d1	1.35e-05	4.68	4.59	4.68	4.72	4.4	4.13	4.57	4.45	4.33	5.36	3.97	4.33	4.43	4.36	3.66	0.07	0.57	-0.07	0.565	-0.17	0.269	0.05	0.706	-0.12	0.158
ENSMUSG00000035572.16	Dcaf10	3.05e-05	7.8	11.52	10.13	9.49	10.64	9.72	9.93	10.7	9.83	11	9.08	8.66	9.48	9.21	7.9	0.05	0.791	-0.04	0.867	-0.2	0.269	0.1	0.5	-0.1	0.328
ENSMUSG00000037572.16	Wdhd1	4.49e-07	1.15	1.31	1.27	0.95	1.15	1.43	1.09	1.44	1.15	1.34	1.32	1.07	1.17	1.16	1.07	-0.06	0.794	0.06	0.783	0.31	0.269	-0.15	0.521	0.16	0.305
ENSMUSG00000036959.15	Bcorl1	6.4e-05	3.3	3.09	2.82	2.91	4.95	4.65	3.12	4.58	3.28	5.32	2.23	4.14	5.82	2.23	1.86	-0.07	0.842	0.04	0.921	-0.52	0.269	0.37	0.343	-0.15	0.568
ENSMUSG00000039830.8	Olig2	5.41e-05	0.12	0.08	0.11	0.03	0.59	0.07	0.11	0.09	0.1	0.31	0	0.1	0.12	0.25	0.03	0.41	0.892	-0.39	0.757	-1.99	0.269	0.31	0.832	-1.68	0.104
ENSMUSG00000034041.4	Lyl1	0.000131	2.42	0.97	1.26	1.51	1.11	0.95	1.36	2.24	1.3	1.1	2.49	2.43	1.71	1.64	4.6	-0.73	0.0374	0.72	0.0523	0.8	0.27	0.37	0.54	1.16	0.00403
ENSMUSG00000001143.13	Lman2l	1.32e-05	5.28	5.7	5.52	5.68	6.34	5.16	4.82	4.52	3.98	4.4	4.81	4.94	5.17	5.06	5.24	0.15	0.293	-0.15	0.317	-0.23	0.27	0.01	0.953	-0.22	0.0591
ENSMUSG00000037531.8	Mrpl47	2.69e-05	4.1	4.76	3.98	4.45	3.91	3.51	4.09	3.6	4.16	4.2	3.79	3.45	4.23	4.33	3.05	0.1	0.559	-0.1	0.554	-0.24	0.27	0.07	0.714	-0.18	0.153
ENSMUSG00000056656.5	Apol8	3.52e-05	0.03	0.04	0	0.08	0	0	0.03	0.09	0	0.03	0	0.09	0.2	0.09	0.08	-0.43	0.66	0.4	0.827	-2.87	0.27	3.38	0.123	0.51	0.714
ENSMUSG00000036913.15	Trim67	2.93e-05	0.01	0	0	0	0.03	0	0.03	0.03	0.01	0.04	0.01	0.03	0.04	0.01	0.02	-0.4	0.78	0.37	0.757	-2.65	0.27	3.07	0.136	0.43	0.73
ENSMUSG00000049134.15	Nrap	5.24e-06	0.12	0.17	0.2	0.12	0.12	0.11	0.12	0.1	0.1	0.09	0.12	0.2	0.09	0.26	0.08	0.14	0.944	-0.14	0.876	-0.88	0.27	0.41	0.531	-0.47	0.301
ENSMUSG00000025899.14	Alkbh8	1.04e-06	1.93	2.59	2.43	2.26	2.39	2.38	1.98	2.39	2.61	2.23	2.37	2.03	1.72	1.83	2.29	-0.02	1	0.02	0.89	0.24	0.27	-0.14	0.432	0.1	0.417
ENSMUSG00000060586.10	H2-Eb1	0.000303	4.85	4.19	3.64	7.98	6.7	2.2	4.26	7.68	8.3	2.47	12.89	21.8	17.97	3.72	34.79	-1.44	1.98e-05	1.42	3.74e-05	-0.91	0.271	2.56	0.000198	1.65	0.000323
ENSMUSG00000002204.9	Napsa	0.00105	1.4	1.36	16.01	1.81	0.91	0.34	1.28	40.17	38.54	4.6	94	152.06	50.59	1.14	328.75	-1.54	3.97e-05	1.57	2.45e-05	-2	0.271	6.96	3.99e-06	4.97	7.79e-07
ENSMUSG00000041617.10	Ccdc74a	0.000114	0.13	0.31	0.4	0.68	0.18	0.28	0.42	0.37	0.36	0.18	0.71	0.75	0.71	0.24	1.29	-0.76	0.0771	0.76	0.122	-1.06	0.271	1.89	0.0192	0.84	0.104
ENSMUSG00000022176.11	Rem2	7.55e-05	0.03	0	0.1	0.13	0.16	0.06	0.03	0.09	0.1	0.19	0.23	0.19	0.46	0.03	0.37	-0.88	0.106	0.84	0.169	-1.69	0.271	2.91	0.0262	1.22	0.13
ENSMUSG00000035914.11	Cd276	2.88e-05	10.57	13.2	12.17	10.35	8.94	11.52	12.24	13.06	15.95	10.09	13.98	11.14	10.28	15.42	11.06	-0.2	0.241	0.2	0.238	0.28	0.271	0.01	0.947	0.29	0.0373
ENSMUSG00000037944.8	Ccr7	4.19e-05	0.54	0.21	0.37	0.61	0.39	0.04	0.35	0.23	0.22	0.04	0.13	0.25	0.31	0.16	0.04	0.5	0.376	-0.48	0.382	-1.34	0.271	0.02	0.986	-1.32	0.0607
ENSMUSG00000033128.8	Gga1	2.6e-05	46.36	38.57	40.35	34.22	37.52	41.02	38.06	40.07	39.09	40.79	39.33	37.94	44.63	43.38	41.46	-0.08	0.421	0.08	0.411	0.16	0.271	-0.03	0.822	0.13	0.102
ENSMUSG00000037466.13	4930427A07Rik	2.56e-05	2.41	1.64	1.65	2.41	1.66	2.06	1.8	1.91	2.03	2.19	1.69	1.54	1.73	2.39	1.3	0.15	0.51	-0.15	0.508	0.34	0.271	-0.39	0.123	-0.05	0.758
ENSMUSG00000020232.17	Hmg20b	4.36e-05	37.56	28.2	29.95	31.14	25.66	31.71	34.62	29.07	30.05	27.68	32.34	28.23	33.72	36.03	35.16	-0.06	0.711	0.06	0.729	0.24	0.271	-0.11	0.551	0.13	0.278
ENSMUSG00000095788.6	Sirpb1a	2.26e-05	0.04	0.11	0.05	0.04	0.13	0	0.05	0.04	0.13	0	0.04	0.13	0.04	0.04	0	-0.07	1	0.06	1	-2.56	0.271	2.13	0.291	-0.43	0.712
ENSMUSG00000066224.13	Arid3c	2.43e-05	0	0.05	0	0.04	0.14	0	0	0.08	0.05	0.09	0.05	0	0.16	0.12	0	-0.16	1	0.14	1	-3.51	0.271	3.43	0.2	-0.07	0.966
ENSMUSG00000019256.17	Ahr	5.79e-05	1.17	1.21	1.26	1.67	1.35	1.06	1.03	1.59	1.57	1.69	1.35	1.98	1.38	1.02	1.67	-0.38	0.0511	0.38	0.0596	-0.37	0.272	0.66	0.0183	0.29	0.122
ENSMUSG00000024006.16	Stk38	1.84e-05	19.52	18.83	19.66	18.44	20.5	20.21	19.19	19.77	18.44	19.22	18.83	16.56	17.87	17.89	16.43	0.07	0.317	-0.07	0.373	0.12	0.272	-0.15	0.0937	-0.03	0.6
ENSMUSG00000030022.14	Adamts9	8.75e-06	5.36	6.24	7.5	8.79	7.97	5.8	6.64	9.65	8.73	10.82	7.07	6.84	7.29	6.32	6.17	-0.18	0.378	0.2	0.259	-0.27	0.272	0.4	0.0523	0.13	0.353
ENSMUSG00000051596.13	Otop1	0.000108	0.88	1.62	1.17	1.13	3.26	0.87	0.91	1.97	1.25	1.4	1.11	0.92	1.4	1.43	0.38	0.18	0.739	-0.16	0.75	-0.9	0.272	0.46	0.502	-0.44	0.328
ENSMUSG00000070385.12	Ampd1	4.52e-06	0.02	0.03	0.05	0.07	0.15	0.06	0.09	0.12	0.09	0.06	0.02	0.06	0.17	0.06	0.09	-0.28	0.957	0.27	1	-1.55	0.272	1.62	0.174	0.07	0.929
ENSMUSG00000071562.5	Stfa1	1.42e-05	0.76	1.7	0.91	1.43	1.15	0.27	1.45	2.31	0.58	2.28	0.57	1.39	0.77	1.55	0.47	0.03	1	-0.03	1	-1.51	0.272	1.11	0.343	-0.39	0.58
ENSMUSG00000027931.12	Npr1	0.000125	20.53	10.97	17.65	14.8	12.96	18.39	15.85	21.31	19.16	13.22	20.47	18.64	27.09	19.02	23.5	-0.47	0.00853	0.48	0.00392	0.31	0.273	0.28	0.232	0.59	0.000186
ENSMUSG00000041740.16	Rnf10	4.66e-05	45.22	48.03	49.92	46.15	46.7	45.07	47.48	47.84	49.19	50.42	49.86	52.33	51.93	51.38	53.72	-0.16	0.0254	0.16	0.0444	-0.14	0.273	0.27	0.0152	0.12	0.0986
ENSMUSG00000000730.13	Dnmt3l	0.000206	2.84	5.12	4.75	5.03	8.98	5.42	5.14	7.63	3.48	4.93	1.52	3.59	5.68	2.51	0.66	0.34	0.484	-0.34	0.51	-1	0.273	0.21	0.786	-0.79	0.118
ENSMUSG00000033970.15	Rfc3	1.44e-05	3.36	2.75	2.55	3.44	2.88	2.83	2.8	2.46	3.19	2.88	2.95	2.59	2.14	3.47	2.39	0.12	0.538	-0.12	0.555	0.3	0.273	-0.33	0.142	-0.03	0.821
ENSMUSG00000073414.8	G6b	2.65e-06	1.23	0.65	0.77	0.97	0.8	1	1	0.85	1.91	1.53	0.95	0.78	1.08	0.66	0.74	-0.19	0.619	0.19	0.69	0.64	0.273	-0.21	0.665	0.43	0.19
ENSMUSG00000050150.16	Slc9b1	8.59e-05	0.88	0.45	0.13	0.58	0.72	0.56	0.19	0.44	0.55	0.38	0.53	0.18	0.41	0.46	0.07	0.29	0.708	-0.28	0.953	1.16	0.273	-1.21	0.168	-0.05	0.93
ENSMUSG00000017286.15	Glod4	1.77e-05	11.21	10.88	10.28	11.86	11.33	8.43	11.41	9.65	11.16	11.28	10.79	11.13	10.61	9.9	11.13	-0.05	0.799	0.05	0.793	-0.22	0.273	0.21	0.221	-0.02	0.886
ENSMUSG00000061882.12	Ccdc62	5.09e-05	0.98	1.15	1.07	0.73	0.98	1.1	0.79	1.26	1.02	0.93	0.83	0.48	1	1.02	0.67	0.1	0.814	-0.1	0.774	0.48	0.273	-0.44	0.226	0.04	0.87
ENSMUSG00000046168.8	Kcnrg	1.3e-05	0	0.26	0	0.18	0	0.2	0.22	0.1	0.22	0	0.22	0.74	0.29	0.29	0	-0.35	0.92	0.34	1	-2.4	0.273	2.42	0.174	0.02	0.988
ENSMUSG00000051951.5	Xkr4	1.94e-05	0.02	0.06	0.07	0.06	0.23	0.09	0.04	0.11	0.09	0.11	0.07	0.13	0.1	0.04	0.03	-0.09	1	0.09	0.964	-1.34	0.273	1.07	0.29	-0.26	0.699
ENSMUSG00000030629.15	Zfand6	5.14e-05	18.91	21.17	20.79	21.33	23.32	21.19	20.06	19.48	18.5	18.31	17.3	17.52	18.96	18.62	14.92	0.19	0.0244	-0.19	0.0419	-0.16	0.274	-0.08	0.501	-0.24	0.00309
ENSMUSG00000026663.6	Atf6	8.56e-05	18.06	25.54	21.05	21.13	28.06	21.66	20.38	19.14	19.38	21.9	17.15	18.58	16.75	18.83	14.32	0.29	0.0331	-0.28	0.0619	-0.26	0.274	-0.11	0.575	-0.37	0.00514
ENSMUSG00000038349.10	Plcl1	4.52e-05	1.05	1.25	1.34	1.33	1.02	0.85	1.25	1.78	1.22	1.4	1.45	1.46	1.26	1.15	1.28	-0.32	0.0873	0.33	0.0615	-0.32	0.274	0.57	0.0197	0.25	0.119
ENSMUSG00000020402.11	Vdac1	2.69e-05	102.65	103.26	99.65	99.64	103.23	95.25	99.82	99.74	94.21	99.13	86.52	88.65	99.57	87.81	81.22	0.09	0.116	-0.09	0.152	-0.1	0.274	-0.02	0.83	-0.12	0.0228
ENSMUSG00000014606.14	Slc25a11	9.31e-06	45.82	38.07	35.77	39.15	40.17	38.73	42.23	35.71	39.06	38.76	38.45	33.67	37.95	40.4	35.83	0.07	0.468	-0.07	0.516	0.16	0.274	-0.18	0.126	-0.03	0.755
ENSMUSG00000079620.13	Muc4	2.25e-05	2.96	4.07	3.23	2.72	4.16	3.08	3.02	3.02	2.93	2.7	4.24	5.39	2.51	3.45	3.11	-0.13	0.636	0.13	0.693	-0.47	0.274	0.46	0.191	0	0.988
ENSMUSG00000031299.10	Pdha1	8.75e-06	54.51	64.15	58.19	62.53	65.97	62.39	58.15	66.38	62.79	68.57	53.03	59.15	65.41	51.17	55.19	-0.03	0.723	0.03	0.765	-0.16	0.274	0.15	0.235	-0.02	0.846
ENSMUSG00000074677.11	Sirpb1c	1.23e-05	0.03	0.15	0	0.31	0.03	0.18	0	0.08	0.13	0.19	0.03	0	0.03	0.11	0.13	0.16	1	-0.16	1	2.74	0.274	-2.78	0.206	-0.04	0.972
ENSMUSG00000027801.7	Tm4sf4	3.8e-05	0.16	0	0.06	0.05	0	0.06	0.18	0	0.12	0	0.12	0.06	0	0.16	0.19	-0.06	1	0.06	1	2.8	0.274	-1.87	0.396	0.93	0.478
ENSMUSG00000022583.12	Ly6f	0.000505	0.09	0.75	3.09	0.26	0.63	0.4	0.11	9.78	7.16	0.94	19.67	18.27	15.44	0.28	49.66	-1.84	1.2e-06	1.86	8.55e-07	-1.6	0.275	6.18	9.51e-07	4.57	1.69e-09
ENSMUSG00000067006.12	Serpinb5	0.000265	0.1	0.21	0.22	0.19	0	0	0	0.37	0.82	0.32	1.43	2.54	0.68	0.08	1.81	-1.72	1.26e-05	1.59	0.000103	-1.79	0.275	5.04	0.00031	3.24	0.000166
ENSMUSG00000025946.13	Pth2r	0.000136	0.12	0.08	0.17	0.11	0.1	0.19	0.03	0.18	0.1	0.03	0.49	0.16	0.47	0.09	1.72	-1.08	0.0152	1.04	0.0177	1.66	0.275	1.09	0.383	2.75	0.00131
ENSMUSG00000091694.8	Apol11b	8.32e-05	0.32	0.12	0.17	0.36	0.5	0.12	0.13	0.27	0.43	0.23	0.3	0.71	1.18	0.74	0.94	-0.92	0.0347	0.9	0.0371	-1.15	0.275	2.13	0.0146	0.98	0.0971
ENSMUSG00000039929.14	Urb1	2.99e-05	5.82	7.28	7.57	6.74	5.49	5.88	4.8	5.36	5.14	6.74	5.34	5.55	5.58	5.96	4.66	0.19	0.193	-0.19	0.266	-0.26	0.275	-0.01	0.942	-0.27	0.0388
ENSMUSG00000030521.11	Mphosph10	5.85e-05	8.8	8.84	8.73	9.76	10.27	9.47	9.67	9.46	8.55	9.56	7.56	8.26	9.45	8.37	5.48	0.16	0.327	-0.16	0.322	-0.26	0.275	0.01	0.962	-0.25	0.0603
ENSMUSG00000020611.14	Gna13	1.45e-05	36.04	46.86	48.33	41.83	48.06	42.77	42.17	37.25	40.52	41.89	41.06	41.36	36.21	38.96	38.87	0.11	0.345	-0.1	0.448	-0.2	0.275	0.04	0.806	-0.16	0.111
ENSMUSG00000001524.14	Gtf2h4	4.56e-05	8.17	6.91	6.45	6.37	7.05	6	6.44	6.54	7.33	6.92	6.11	4.98	6	7.1	4.82	0.14	0.369	-0.14	0.397	0.25	0.275	-0.31	0.1	-0.06	0.623
ENSMUSG00000026634.16	Angel2	2.23e-05	12.19	11.97	10.66	11.04	10.82	11.56	10.34	11.05	11.06	11.76	9.83	9.34	11.04	10.8	9.55	0.08	0.369	-0.08	0.412	0.13	0.275	-0.17	0.0918	-0.04	0.587
ENSMUSG00000052572.16	Dlg2	3.82e-05	0.1	0.22	0.2	0.1	0.45	0.12	0.09	0.11	0.1	0.11	0.12	0.12	0.14	0.11	0.18	0.32	0.5	-0.31	0.533	-0.92	0.275	0.28	0.689	-0.64	0.167
ENSMUSG00000021958.4	Pinx1	6.24e-05	7.35	4.65	6.13	5.64	3.86	6.54	4.24	6.04	4.99	4.36	4.5	6.55	5.77	5.7	8.28	-0.18	0.576	0.18	0.564	0.45	0.275	-0.11	0.743	0.34	0.146
ENSMUSG00000021241.6	Isca2	2.05e-06	45.7	38.68	40.71	45.05	40.93	40.53	43.28	39.39	39.22	36.42	42.01	34.61	38.72	46.72	40.14	0.06	0.586	-0.06	0.583	0.17	0.275	-0.18	0.161	-0.01	0.896
ENSMUSG00000029918.9	Mrps33	3.56e-06	2.33	2	1.99	1.9	1.89	2.22	2.73	2.05	1.89	2.21	2.28	1.38	1.8	1.76	1.97	0.12	0.701	-0.12	0.704	0.47	0.275	-0.46	0.201	0.01	0.966
ENSMUSG00000033365.14	Ipo13	5.25e-06	13.56	11.57	10.62	10.73	9.9	11.22	10.66	11.06	11.17	11.44	10.46	10.67	11.67	10.63	10.28	-0.01	0.945	0.01	1	0.15	0.275	-0.09	0.396	0.05	0.487
ENSMUSG00000062683.11	Atp5g2	1.69e-05	0.91	1.38	0.94	0.45	1.03	0.32	0.55	0.37	0.82	0.61	0.55	0.73	0.92	0.55	0.67	0.13	1	-0.13	0.885	-0.94	0.275	0.47	0.507	-0.47	0.333
ENSMUSG00000020876.14	Snx11	7.51e-06	10.95	9.89	8.57	9.52	7.63	9.29	8.86	9.52	8.93	9.84	8.76	8.09	9.82	9.84	8.85	-0.01	1	0.01	0.984	0.19	0.275	-0.12	0.392	0.07	0.496
ENSMUSG00000000817.10	Fasl	2.7e-05	0.08	0.1	0.05	0	0.09	0.17	0.18	0.2	0.13	0.13	0.18	0.04	0.04	0.04	0	-0.03	1	0.03	1	2.14	0.275	-1.52	0.366	0.63	0.538
ENSMUSG00000025145.13	Lrrc45	3.4e-05	7.04	5.89	5.94	6.19	5.69	5.81	5.14	5.94	4.99	4.47	5.83	4.48	6.51	6.58	8.19	-0.06	1	0.06	0.825	0.34	0.275	-0.17	0.506	0.17	0.335
ENSMUSG00000072849.10	Serpina1e	0.000878	1.18	1.13	8.86	6.93	0.25	0.6	3.91	26.2	26.99	5.79	81.37	98.29	28.89	1.65	205.43	-1.6	3.12e-05	1.67	1.28e-05	-1.83	0.276	6.26	8.47e-06	4.42	1.95e-06
ENSMUSG00000026594.14	Ralgps2	9.96e-05	6.42	8.72	6.77	6.81	8.79	7.86	7.36	5.25	5.69	6.91	5.6	5.82	5.55	7.13	4.36	0.43	0.000344	-0.43	0.000914	-0.25	0.276	-0.27	0.147	-0.52	3.97e-05
ENSMUSG00000063060.5	Sox7	1.99e-05	7.55	5.8	6.57	8.7	7.06	5.62	5.95	9.77	8.26	11.6	8.96	11.05	8.84	8.31	4.28	-0.35	0.157	0.34	0.181	-0.43	0.276	0.66	0.0449	0.23	0.304
ENSMUSG00000029072.3	Tas1r3	3.31e-05	0.06	0.17	0.08	0.14	0.19	0.07	0.17	0.19	0.17	0.29	0.31	0.26	0.15	0.28	0.21	-0.61	0.202	0.61	0.272	-1.07	0.276	1.69	0.048	0.61	0.209
ENSMUSG00000057147.13	Dph6	1.57e-05	1.43	1.85	1.73	1.65	1.75	1.48	1.16	1.86	1.87	1.83	1.67	1.34	1.34	1.45	1.96	-0.13	0.583	0.14	0.475	0.29	0.276	-0.06	0.782	0.23	0.117
ENSMUSG00000025127.15	Gcgr	2.73e-05	10.41	8.42	12.53	10.08	19.07	17.76	17.83	15.59	12.3	11.8	11.83	15.76	22.93	10.6	12.66	-0.16	0.637	0.15	0.705	-0.52	0.276	0.5	0.203	-0.02	0.951
ENSMUSG00000033111.15	3830406C13Rik	2.08e-05	5.46	5.16	4.98	5.2	4.63	5.94	4.16	4.91	5.13	4.57	4.78	5.03	5.13	4.71	5.65	-0.06	0.798	0.06	0.76	0.24	0.276	-0.11	0.556	0.13	0.286
ENSMUSG00000109561.1	Ankrd31	2.36e-05	0.11	0.05	0.05	0.06	0.05	0.11	0.12	0.11	0.08	0.08	0.13	0.07	0.1	0.08	0.09	-0.26	0.8	0.26	0.944	0.94	0.276	-0.26	0.706	0.68	0.177
ENSMUSG00000020831.18	0610010K14Rik	9.64e-06	3.09	2.32	0.29	1.27	1.68	2.37	1.7	1.5	2.1	1.39	2.09	1.36	2.86	3.01	2.38	-0.17	0.882	0.17	0.807	0.86	0.276	-0.32	0.618	0.54	0.238
ENSMUSG00000019894.13	Slc6a15	4.38e-05	0.18	0.24	0.26	0.8	0.09	0.17	0.46	0.36	0.27	0.31	0.27	0.44	0.2	0.1	0.38	-0.05	0.998	0.06	0.995	-1.1	0.276	0.94	0.268	-0.16	0.771
ENSMUSG00000062017.15	Abca14	4.38e-05	0.01	0.08	0.1	0.06	0.01	0.08	0.07	0.04	0.01	0.04	0.05	0.11	0.12	0.14	0.12	-0.25	1	0.23	1	-1.49	0.276	1.41	0.211	-0.07	0.923
ENSMUSG00000025666.16	Tmem47	0.000176	1.8	0.92	1.21	1.2	0.48	0.67	0.88	1.93	1.73	1.89	2.06	2.19	1.47	0.99	3.42	-0.94	0.0023	0.92	0.00415	0.71	0.277	0.64	0.239	1.35	0.000226
ENSMUSG00000030315.15	Vgll4	1.84e-05	7.49	7.8	8.15	8.4	9.07	8.3	8.51	10.53	9.87	11.22	8.75	10.18	9.39	6.43	7.26	-0.22	0.0593	0.22	0.0777	-0.21	0.277	0.37	0.0232	0.16	0.154
ENSMUSG00000024430.13	Cabyr	7.51e-05	0.15	0.4	0.53	0.7	0.37	0.38	0.85	0.3	0.27	0.33	0.44	0.23	0.3	0.64	0	0.56	0.257	-0.54	0.289	-1.23	0.277	0.05	0.956	-1.18	0.0573
ENSMUSG00000027035.10	Cers6	3.73e-05	11.08	14.89	13.1	15.8	11.61	11.48	12.95	13.39	12.08	13.91	11.04	11.14	10.59	11.46	9.53	0.15	0.281	-0.14	0.328	-0.21	0.277	0	0.979	-0.21	0.0554
ENSMUSG00000099689.6	Zfp383	4.14e-05	2.34	2.29	2.33	2.53	2.8	2.73	2.21	2.16	2.4	2.7	2.26	1.24	2.31	1.92	1.92	0.21	0.306	-0.21	0.32	0.34	0.277	-0.46	0.0809	-0.12	0.507
ENSMUSG00000027406.12	Idh3b	3.49e-06	27.89	23.25	24	24.98	25.67	23.25	24.73	28.67	25.82	24.99	24.63	22.39	25.3	22.75	23.1	-0.05	0.595	0.05	0.651	0.15	0.277	-0.04	0.687	0.1	0.178
ENSMUSG00000025340.14	Rabgef1	4.12e-05	20.9	20.82	19.94	21.7	21.26	18.84	20.68	21.27	21.85	23.36	16.42	19.13	21.03	18.88	14.4	0.07	0.632	-0.07	0.699	-0.21	0.277	0.07	0.657	-0.14	0.198
ENSMUSG00000021824.12	Ap3m1	1.19e-05	8.22	8.57	9.89	8.61	10.59	7.81	8.81	8.66	8.28	8.11	8.63	7.94	8.27	8.17	7.92	0.06	0.665	-0.05	0.737	-0.18	0.277	0.07	0.599	-0.11	0.242
ENSMUSG00000029270.10	Fam69a	0.000115	14.36	22.65	16.15	18.32	35.25	22.51	19.58	22.02	21.01	19.66	16.35	18.24	22.44	16.97	9.5	0.17	0.674	-0.16	0.672	-0.54	0.277	0.19	0.645	-0.35	0.206
ENSMUSG00000030088.15	Aldh1l1	0.000102	2.7	1.12	1.24	1.97	0.28	2.42	2.01	1.34	1.42	1.55	1.87	1.93	1.83	1.25	2.19	-0.1	0.907	0.11	0.838	0.81	0.277	-0.38	0.53	0.42	0.312
ENSMUSG00000035506.16	Slc12a8	2.12e-05	0.59	0.72	0.53	0.69	0.58	0.61	0.58	0.81	0.42	0.71	0.37	0.56	0.84	0.38	0.44	0.05	0.96	-0.06	0.906	-0.52	0.277	0.28	0.476	-0.24	0.378
ENSMUSG00000031596.15	Slc7a2	6.97e-05	2.6	4.22	4.36	3.19	12.5	6.45	4.43	6.37	5.51	4.86	3.69	5.98	6.51	3.07	3.17	0.01	0.982	-0.02	0.947	-0.78	0.277	0.51	0.389	-0.27	0.503
ENSMUSG00000060882.5	Kcnd2	2.08e-05	0.03	0.06	0.03	0.12	0.03	0.02	0.03	0	0	0.05	0.03	0.08	0.03	0.07	0.09	0.06	1	-0.06	1	-2.08	0.277	1.36	0.399	-0.72	0.486
ENSMUSG00000019232.14	Etnppl	0.000225	0.01	0.01	0.01	0.02	0	0	0	0.03	0.02	0.01	0.12	0.02	0.03	0	1.1	-1.06	1	1.22	1	2.84	0.277	2.65	0.239	5.49	3.39e-05
ENSMUSG00000026420.16	Il24	0.000184	0.05	0.07	0.12	0.23	0	0	0	0.55	0.39	0.05	0.77	1.29	0.94	0.15	1.8	-1.92	4.79e-07	1.78	7.55e-06	-2.1	0.278	5.53	0.00142	3.44	4.94e-05
ENSMUSG00000073125.10	Xlr3b	8.28e-05	2.09	2.98	2.49	1.92	2.47	2.51	2.09	1.13	1.77	1.55	1.6	0.98	0.9	1.85	1.06	0.81	0.000412	-0.81	0.000556	0.5	0.278	-1.24	0.00137	-0.74	0.00273
ENSMUSG00000021214.13	Akr1c18	0.00107	1.75	1.86	34.94	2.49	0.34	0.77	1.31	67.73	55.22	11.13	156.64	190.22	115.47	1.78	541.74	-1.19	0.00145	1.21	0.00108	-2.26	0.278	7	5.45e-05	4.74	4.06e-05
ENSMUSG00000026725.17	Tnn	0.000158	0.05	0	0.05	0.04	0.03	0.08	0.05	0.03	0	0.46	0.1	0.18	0.04	0	0.83	-0.73	0.126	0.69	1	2.28	0.278	0.72	0.676	3	0.0117
ENSMUSG00000015659.12	Serac1	4.72e-05	2.88	2.68	2.65	2.85	2.4	2.69	2.08	2.6	2.23	2.13	2.37	1.75	2.17	2.52	1.63	0.24	0.142	-0.24	0.167	0.29	0.278	-0.45	0.0423	-0.16	0.284
ENSMUSG00000027968.11	Larp7	1.64e-05	9.66	7.91	8.05	9.42	8.09	9.22	8.68	7.18	8.64	10.03	7.88	6.23	8.67	8.46	7.53	0.14	0.331	-0.14	0.349	0.22	0.278	-0.29	0.0855	-0.07	0.545
ENSMUSG00000024773.14	Atg2a	4.09e-05	20.27	17.8	16.59	17.45	14.86	17.11	17.58	17.61	16.74	15.52	19.11	17.19	18.19	19.17	19.19	-0.1	0.338	0.1	0.444	0.18	0.278	-0.02	0.872	0.16	0.0886
ENSMUSG00000106918.3	Mrpl33	2.73e-05	6.76	4.95	5.03	6.41	3.63	5.31	5.51	4.26	4.73	5.01	4.13	4.03	4.83	5.24	6.35	0.12	0.6	-0.12	0.662	0.38	0.278	-0.39	0.175	-0.01	0.942
ENSMUSG00000027940.18	Tpm3	9.19e-06	27.1	22.19	23.42	25.2	20.43	22	23.2	26.44	23.41	23.94	22.4	20.7	23.69	22.9	21.52	-0.03	0.753	0.03	0.787	0.17	0.278	-0.09	0.483	0.08	0.367
ENSMUSG00000076433.4	BC100451	9.84e-06	1.09	0.31	0.42	0.66	0.66	0.79	0.45	0.63	0.58	0.83	0.4	0.69	0.63	0.63	0.68	0.02	1	-0.02	1	0.69	0.278	-0.46	0.368	0.23	0.545
ENSMUSG00000026511.7	Srp9	3.33e-05	7.31	8.68	7.03	8.01	9.54	7.8	7.78	6.63	7.08	7.14	6.81	6.92	7.43	8	6.8	0.16	0.184	-0.15	0.214	-0.2	0.279	-0.02	0.903	-0.22	0.0342
ENSMUSG00000070576.4	Mn1	0.000127	2.27	3.82	3.5	2.2	9.46	3.56	2.28	2.61	2.9	2.49	2.72	2.48	3.36	3.46	1.98	0.4	0.288	-0.39	0.329	-0.75	0.279	0.05	0.936	-0.7	0.0677
ENSMUSG00000027018.11	Hat1	6.03e-05	12.67	13.87	12.1	12.61	16.16	13.16	11.86	11.96	11.37	14.77	10.73	11.69	12.3	11.63	8.74	0.2	0.123	-0.2	0.147	-0.23	0.28	-0.05	0.772	-0.28	0.0183
ENSMUSG00000040596.15	Pogk	1.74e-05	6.07	7.31	6.21	5.84	6.63	5.79	5.49	5.29	5.55	6.59	5.45	6.14	5.53	6.3	5.51	0.1	0.45	-0.1	0.493	-0.2	0.28	0.04	0.81	-0.16	0.115
ENSMUSG00000110344.1	RP23-220F20.2	3.59e-05	0.2	0.54	0.6	0.38	0.06	0.11	0.23	0.41	0.17	0.17	0.57	0.5	0.31	0.62	0.37	-0.27	0.749	0.27	0.984	-1.3	0.28	1.44	0.162	0.13	0.831
ENSMUSG00000034777.2	Vax2	0.000128	5.08	6.56	4.08	5.96	6.04	4.94	4.21	5.41	5.05	4.93	3.51	4.4	7.81	4.78	0.47	0.16	0.759	-0.17	0.805	-0.89	0.28	0.33	0.628	-0.56	0.227
ENSMUSG00000057596.13	Trim30d	2.58e-05	3.11	1.98	2.44	3.13	1.14	1.77	1.17	1.97	1.95	1.84	1.75	1.64	1.61	2.1	2.33	0.1	0.864	-0.09	0.814	0.6	0.28	-0.52	0.255	0.08	0.807
ENSMUSG00000018923.13	Med11	4.24e-05	18.5	13.85	15.54	15.5	12.12	16.27	14.13	12.2	14.16	14.45	17.21	16.09	13.73	14.16	16.86	-0.04	0.871	0.04	0.857	0.3	0.28	-0.16	0.481	0.14	0.377
ENSMUSG00000046185.10	Zfp84	8.76e-06	3.9	5.61	4.68	5.12	4.31	4.06	4.25	4.18	4.44	5.33	5.08	4.94	3.89	5.09	4.25	-0.02	0.945	0.03	0.893	-0.26	0.28	0.21	0.291	-0.05	0.717
ENSMUSG00000034690.13	Nlrp4c	4.96e-05	0.21	0.2	0.33	0	0.13	0.1	0.09	0.25	0.04	0.1	0.13	0	0.06	0.09	0.03	0.33	1	-0.32	1	2	0.28	-2.37	0.134	-0.38	0.69
ENSMUSG00000001663.10	Gstt1	0.00016	1.27	0.68	0.97	1.14	0.23	0.92	1.34	1.19	1.44	0.57	2.47	1.45	1.69	0.67	4.85	-0.92	0.0193	0.89	0.0265	1.01	0.281	0.58	0.457	1.58	0.00234
ENSMUSG00000029179.14	Zcchc4	2.33e-05	2.11	2.34	2.01	2.33	1.94	2.4	1.93	2.23	2.28	2.28	1.62	1.54	2.08	2.13	1.97	0.09	0.578	-0.09	0.644	0.25	0.281	-0.27	0.172	-0.01	0.921
ENSMUSG00000027674.16	Pex5l	8.5e-05	0.66	0.66	0.31	0.31	0.74	0.58	0.39	0.45	0.74	0.46	0.45	0.23	0.49	0.37	0.24	0.19	0.662	-0.19	0.698	0.73	0.281	-0.74	0.189	-0.01	0.983
ENSMUSG00000039519.6	Cyp7b1	2.03e-07	0.49	0.56	0.58	0.82	0.71	0.37	0.36	0.57	0.48	0.51	0.32	0.54	0.64	0.53	0.64	0.02	1	-0.01	1	-0.73	0.281	0.5	0.376	-0.23	0.539
ENSMUSG00000032567.15	Aste1	1.51e-05	3.35	3.18	3.02	3.12	3.23	2.61	3.06	3.97	3.18	3.32	3.35	2.43	2.75	2.87	2.56	-0.02	1	0.03	0.886	0.25	0.281	-0.15	0.449	0.1	0.417
ENSMUSG00000075012.4	Fjx1	5.27e-05	1.76	2.29	3.02	2.67	2.23	1.8	2.8	3.01	3.39	2.67	2.54	2.56	2.56	2.85	3.24	-0.32	0.145	0.34	0.0451	-0.31	0.282	0.58	0.0166	0.27	0.0795
ENSMUSG00000007589.8	Tinf2	4.86e-05	18.83	15.81	15.46	17.41	17.08	15.71	17.06	15.2	17.37	18.99	15.27	10.89	15.22	16.81	11.83	0.18	0.185	-0.18	0.224	0.24	0.282	-0.35	0.0546	-0.11	0.351
ENSMUSG00000007888.15	Crlf1	9.7e-05	2.36	3.8	3.22	3.26	8.66	3.44	3.39	3.22	3.36	3.28	2.62	2.36	3.25	3.62	1.93	0.41	0.26	-0.4	0.278	-0.65	0.282	0	0.997	-0.65	0.0529
ENSMUSG00000027102.4	Hoxd8	2.35e-05	9.53	9.92	9.81	7.7	6.88	8.84	7.17	10.06	8.57	10.09	8.16	7.32	9.29	8.8	9.59	-0.1	0.607	0.09	0.619	0.27	0.282	-0.09	0.666	0.18	0.198
ENSMUSG00000029472.13	Anapc5	3.45e-05	34.48	29.86	32.17	29.69	32.21	31.19	29.71	29.53	29.61	28.53	32.24	27.95	31.6	35.06	37.95	-0.06	0.634	0.06	0.697	0.21	0.282	-0.09	0.597	0.12	0.253
ENSMUSG00000039230.14	Tbcd	2.85e-05	8.94	9.6	9.33	9.91	11.09	8.74	8.24	8.94	9.66	8.78	9.01	9.3	8.79	10.51	7.22	0.05	0.744	-0.04	0.83	-0.2	0.282	0.09	0.548	-0.11	0.3
ENSMUSG00000062906.12	Hdac10	2.07e-05	5.26	3	3.8	3.68	3.95	3.34	3.72	4.52	3.05	2.96	3.97	2.75	4.48	4.78	4.27	-0.05	0.869	0.05	0.85	0.37	0.282	-0.2	0.482	0.17	0.377
ENSMUSG00000020865.16	Abcc3	0.000196	2.93	2.52	1.92	2.66	1.4	2.15	1.63	2.89	2.65	2.55	3.49	3.58	3.12	1.68	7.46	-0.77	0.00947	0.76	0.013	0.63	0.283	0.46	0.345	1.1	0.00087
ENSMUSG00000028568.16	Btf3l4	3.97e-05	3.64	3.44	3	3.04	3.67	3.43	3.77	3.48	2.78	3.2	3.24	2.39	2.71	2.66	2.44	0.22	0.178	-0.22	0.193	0.28	0.283	-0.42	0.0509	-0.14	0.323
ENSMUSG00000046516.10	Cox17	2.91e-05	3.23	3.52	3.46	3.23	3.77	2.96	3.83	3.23	3.16	3.36	3.68	2.82	3.55	3.05	2.42	0.08	0.7	-0.07	0.697	-0.25	0.283	0.1	0.616	-0.15	0.237
ENSMUSG00000021520.4	Uqcrb	5.6e-06	20.01	19.24	16.62	20.5	17.79	20.28	18.09	15.82	17.5	15.25	21.01	13.42	19.19	18.54	17.73	0.07	0.719	-0.07	0.729	0.26	0.283	-0.25	0.214	0.01	0.94
ENSMUSG00000031549.16	Ido2	5.55e-05	0.66	0.19	0.93	0.24	0.34	0.7	0.39	0.57	0.63	0.43	0.56	0.44	0.72	0.57	0.73	-0.28	0.722	0.28	0.85	0.81	0.283	-0.18	0.776	0.63	0.139
ENSMUSG00000039488.15	Cntn5	3.63e-06	0.05	0.07	0.13	0.02	0.02	0.15	0.06	0.05	0	0	0.04	0.02	0.02	0.04	0.07	0.45	0.751	-0.42	0.898	1.93	0.283	-2.4	0.118	-0.47	0.622
ENSMUSG00000029346.12	Srrd	1.35e-05	12.83	12	12.04	10.88	11.74	14.72	13.05	9.59	12.51	13.04	11.62	10.62	11.83	13.5	13.8	0.04	0.896	-0.04	0.853	0.28	0.283	-0.24	0.273	0.04	0.766
ENSMUSG00000020413.11	Hus1	4.67e-05	2.76	3.94	3.38	3.2	4.06	2.9	3.15	3.66	3.61	3.53	3.42	3.05	3.16	3.45	2.15	0.03	0.927	-0.02	0.931	-0.3	0.283	0.19	0.41	-0.11	0.485
ENSMUSG00000056167.7	Cnot10	1.41e-05	9.87	8.98	8.97	7.7	9.16	8.38	7.84	9.7	7.67	7.6	8.46	6.69	8.89	9.74	7.98	0.03	0.948	-0.03	0.909	0.21	0.283	-0.18	0.272	0.03	0.769
ENSMUSG00000026822.14	Lcn2	0.000752	4.79	3.32	10.15	7.49	2.33	1.76	9.64	35.5	36.01	7.47	86.49	108.08	29.27	2.83	94.3	-2.24	1.9e-10	2.2	5.99e-10	-1.17	0.284	4.49	7.32e-07	3.32	4.32e-08
ENSMUSG00000079470.8	Utp14b	6.6e-05	3.43	3.42	4.07	3.49	2.97	4.42	4.21	4.45	4.43	3.97	4.51	4.13	3.87	3.31	4.46	-0.25	0.0748	0.25	0.0991	0.26	0.284	0.08	0.678	0.34	0.011
ENSMUSG00000038489.8	Polr2l	4.46e-05	2.03	0.96	0.92	1.7	1.06	1.52	1.32	1.34	1.56	1.98	2.04	1.27	2.16	1.01	2.02	-0.34	0.33	0.34	0.532	0.58	0.284	0	0.998	0.58	0.0615
ENSMUSG00000027164.8	Traf6	7.6e-06	8.28	11.28	11.34	9.8	9.93	10.32	9.4	9.85	9.59	10.97	8.84	9.64	9.35	9.02	9.07	0.05	0.739	-0.04	0.825	-0.19	0.284	0.09	0.558	-0.1	0.293
ENSMUSG00000035545.13	Leng8	3.33e-05	74.7	60.52	62.72	46.16	59.7	59.63	50.43	73.15	52.12	49.57	51.89	36.72	70.91	73.3	51.59	0.03	0.744	-0.03	0.872	0.35	0.284	-0.28	0.307	0.07	0.69
ENSMUSG00000025981.13	Coq10b	3.3e-05	9.88	9.48	8.42	9.41	8.72	9.75	9.37	9.32	8.66	9.1	9.06	9.31	8.25	9.5	11.11	-0.05	0.797	0.05	0.814	0.22	0.284	-0.1	0.559	0.12	0.293
ENSMUSG00000037171.6	Nodal	1.98e-05	0.22	0.15	0.22	0.2	0.29	0.08	0.54	0.15	0.12	0.08	0.24	0.44	0	0.11	0.03	0.25	1	-0.23	1	-1.67	0.284	0.66	0.61	-1.01	0.246
ENSMUSG00000073609.9	D2hgdh	9.02e-06	3.67	3.82	4.61	3.99	3.89	3.73	4.57	4.01	4.25	4	4.18	4.37	3.8	4.64	3.42	-0.03	1	0.04	0.856	-0.24	0.284	0.2	0.274	-0.04	0.769
ENSMUSG00000060508.16	Nlrp9b	2.96e-05	0	0	0	0.04	0.04	0	0	0	0	0	0.02	0.04	0.04	0.12	0.04	-0.19	1	0.17	1	-3.63	0.284	3.53	0.208	-0.1	0.959
ENSMUSG00000021730.8	Hcn1	6.74e-05	0	0.01	0.01	0.01	0.01	0	0.02	0	0.01	0	0	0.01	0.01	0	0.07	-0.49	1	0.52	1	-2.53	0.284	3.84	0.0685	1.31	0.224
ENSMUSG00000072772.3	Grcc10	2.35e-05	6.07	3.67	3.19	3.68	5.26	4.57	4.63	3.56	4.59	4.08	3.15	3.01	4.38	4.05	3.99	0.17	0.567	-0.17	0.594	0.42	0.285	-0.47	0.145	-0.05	0.813
ENSMUSG00000034266.5	Batf	6.52e-05	1.87	0.46	0.61	1.19	0.1	0.81	0.49	0.69	0.67	1.91	1.34	1.12	1.2	1.12	1.48	-0.33	0.712	0.34	0.56	1.07	0.285	-0.15	0.853	0.92	0.116
ENSMUSG00000027865.10	Gdap2	2.68e-05	9.35	10.06	10	9.11	10.05	10.43	9.85	9.83	9.82	9.9	8.39	10.07	9.89	9.9	7.14	0.05	0.73	-0.06	0.723	-0.19	0.285	0.07	0.636	-0.12	0.228
ENSMUSG00000042500.11	Ago4	4.27e-05	4.47	4.07	3.38	3.73	2.87	4.86	3.9	4.7	4.01	4.65	3.34	3.24	3.98	2.58	2.25	0.08	0.826	-0.08	0.804	0.35	0.285	-0.32	0.237	0.03	0.875
ENSMUSG00000001270.8	Ckb	7.76e-07	144.24	117.03	104.54	127.42	98.16	102.94	105.93	121.14	117.52	138.19	96.97	84.84	125.17	128.65	115.82	0	0.943	0	0.944	0.26	0.285	-0.18	0.361	0.08	0.578
ENSMUSG00000024844.14	Banf1	1.68e-05	78.43	70.65	65.49	71.3	62.71	65.13	64.86	63.14	66.61	65.75	64.69	56.18	69.49	72.26	76.67	0	1	0	1	0.2	0.285	-0.14	0.387	0.07	0.53
ENSMUSG00000061100.3	Retnla	0.000335	0	0	0.35	0	0	0	0.67	0.74	0.99	0.16	8.2	8.8	3.23	0	18.29	-1.52	0.000104	1.43	0.000189	-2.63	0.286	7.85	0.000252	5.22	1.71e-05
ENSMUSG00000024530.7	Slmo1	1.6e-05	0.28	0.37	0.5	1.14	0.36	0.56	1	0.46	0.16	0.51	0.24	0.15	0.74	0.28	0.45	0.44	0.432	-0.43	0.438	-1.13	0.286	0.13	0.883	-1	0.0908
ENSMUSG00000024771.6	Lipk	7.04e-05	0.14	0	0	0	0	0	0	0.03	0	0.04	0.15	0.07	0.1	0	0.16	-0.42	0.594	0.38	0.683	3.22	0.286	0.45	0.854	3.67	0.042
ENSMUSG00000031789.17	Cngb1	4.19e-05	0.11	0.06	0.04	0.06	0.01	0.07	0.05	0.04	0.08	0.09	0.11	0.09	0.07	0.06	0.07	-0.31	0.717	0.31	0.832	0.95	0.286	-0.16	0.826	0.8	0.132
ENSMUSG00000025701.12	Alox5	4.93e-05	1.09	0.7	0.41	0.73	0.36	0.59	0.4	0.37	0.49	0.46	1.04	0.8	0.49	0.53	0.81	-0.15	0.802	0.15	0.748	0.74	0.286	-0.31	0.593	0.44	0.267
ENSMUSG00000068134.13	Zfp120	4.19e-06	2.73	3.05	3.76	3.31	2.84	2.9	3.09	3.08	2.92	2.7	2.81	2.85	2.92	2.7	2.58	0.07	0.867	-0.06	0.705	-0.22	0.286	0.09	0.599	-0.13	0.257
ENSMUSG00000059142.15	Zfp945	3.91e-05	0.81	0.85	0.83	0.76	0.49	0.72	0.65	0.88	0.56	0.73	0.59	0.55	0.66	0.7	1.12	-0.05	0.912	0.05	0.891	0.48	0.286	-0.28	0.452	0.2	0.426
ENSMUSG00000051451.6	Crebzf	1.32e-05	19.67	18.31	19.31	18.76	17.98	19.06	18.38	21.62	19.7	20.67	18.39	16.15	18.61	17.61	15.27	-0.01	1	0.01	1	0.16	0.286	-0.1	0.403	0.05	0.505
ENSMUSG00000019990.15	Pde7b	0.000133	0.35	0.22	0.3	0.29	0.14	0.17	0.2	0.47	0.29	0.32	0.4	0.4	0.26	0.12	0.71	-0.75	0.0194	0.74	0.0259	0.69	0.287	0.41	0.444	1.1	0.0022
ENSMUSG00000019737.14	Syne4	0.000164	1.43	0.41	1.75	1.21	0.75	1.71	1.22	1.97	1.45	0.71	2.32	1.3	2.73	1.7	3.41	-0.73	0.0338	0.73	0.0415	0.75	0.287	0.4	0.494	1.15	0.00359
ENSMUSG00000026628.13	Atf3	7.48e-06	39.31	42.8	40.38	39.9	34.77	41.28	43.72	41.76	44.85	49.3	40.24	40.63	49.64	33.96	33.84	-0.1	0.443	0.09	0.511	-0.18	0.287	0.22	0.125	0.04	0.708
ENSMUSG00000062373.7	Tmem65	1.32e-05	24.16	29.93	26.74	32.18	23.79	25.48	23.43	25.38	25.44	28.55	24.78	25.2	25	23.6	21.68	0.06	0.576	-0.06	0.744	-0.19	0.287	0.07	0.623	-0.12	0.239
ENSMUSG00000019917.9	Sept10	1.82e-05	6.18	8.69	7.82	7.16	7.87	6.46	6.36	6.39	6.61	6.45	6.2	6.67	5.87	6.22	6.57	0.12	0.592	-0.11	0.489	-0.23	0.287	0.05	0.798	-0.18	0.124
ENSMUSG00000022449.14	Adamts20	3.37e-05	0.02	0.01	0.02	0	0.01	0.01	0.01	0.05	0	0.01	0.03	0.01	0.02	0.02	0.04	-0.44	0.62	0.41	0.817	2.08	0.287	-0.33	0.839	1.75	0.107
ENSMUSG00000035969.15	Rusc2	1.51e-05	28.31	29.43	30.19	26.71	25.2	28.52	25.21	28.2	27.16	26.96	27.36	25.24	26.72	32.83	28.08	-0.02	0.763	0.02	0.908	0.14	0.287	-0.07	0.497	0.07	0.368
ENSMUSG00000034211.14	Mrps17	5.36e-05	6.43	6.27	6.06	6.45	5.87	6.54	6.63	6.94	6.7	6.55	7.84	6.07	7.26	6.33	7.83	-0.22	0.0286	0.22	0.0451	0.18	0.288	0.09	0.511	0.28	0.00392
ENSMUSG00000019756.10	Prl8a1	0.000142	22.35	54.06	40.07	29.31	102.48	44.65	32.91	20.85	39.74	30.52	34.29	24.35	40.28	47.98	27.39	0.44	0.245	-0.43	0.287	-0.7	0.288	-0.01	0.979	-0.72	0.0514
ENSMUSG00000039989.7	Cbx4	7.24e-05	37.83	39.13	34.43	32.72	41.05	38.48	31.31	34.96	40.13	36.85	37.75	25.65	33.14	50.18	22.89	0.12	0.481	-0.12	0.438	0.29	0.288	-0.33	0.148	-0.04	0.8
ENSMUSG00000022564.6	Grina	1.76e-05	265.97	201.7	196.99	200.33	186.25	220.51	186.86	165.81	165.93	178.61	188.29	189.79	206.15	219.53	220.41	0.08	0.532	-0.08	0.655	0.22	0.288	-0.24	0.165	-0.02	0.872
ENSMUSG00000032897.17	Nfyc	1.59e-05	11.86	9.37	8.17	9.29	10.93	8.68	9.35	8.61	9.75	9.8	9.69	7.12	9.67	9.68	8.98	0.06	0.774	-0.06	0.759	0.25	0.288	-0.24	0.234	0.02	0.894
ENSMUSG00000044792.6	Isca1	2.43e-05	16.37	16.75	18.25	17.2	20.37	17.72	18.82	17.73	18.53	16.08	16.91	16.07	19.19	16.76	13.75	0.03	0.855	-0.03	0.828	-0.19	0.288	0.1	0.496	-0.09	0.373
ENSMUSG00000089857.9	Zfp882	1.84e-05	0.48	0.81	0.49	0.65	0.59	0.46	0.62	0.5	0.42	0.61	0.78	0.55	0.57	0.72	0.34	0.1	0.862	-0.09	1	-0.58	0.288	0.31	0.5	-0.27	0.366
ENSMUSG00000024212.8	Mllt1	2.27e-06	24.41	23.08	20.11	18.97	20.12	20.57	19.27	20.17	21.01	22.76	19.45	18.05	21.8	21.82	20.37	0.01	0.979	-0.01	1	0.16	0.288	-0.12	0.346	0.04	0.616
ENSMUSG00000060678.4	Hist1h4c	9.04e-06	1.49	0.5	0.89	2.45	1.27	1.19	1.71	2.65	0.85	1.68	0.84	0.41	0.38	2.65	1.03	0.2	1	-0.19	1	1.71	0.288	-1.72	0.225	-0.01	0.986
ENSMUSG00000031831.6	Dnaaf1	4.74e-05	0.47	0.64	0.81	0.89	0.57	0.47	0.43	0.72	0.65	0.8	0.53	0.41	0.89	0.69	0.09	0.09	1	-0.09	0.955	-0.91	0.288	0.51	0.474	-0.4	0.4
ENSMUSG00000020493.8	Prr11	3.21e-05	0.45	0.42	0.4	0.59	0.29	0.67	0.45	0.36	0.27	0.46	0.77	0.32	0.47	0.46	0.63	-0.05	1	0.05	1	0.73	0.288	-0.44	0.444	0.29	0.444
ENSMUSG00000029656.13	C8b	7.34e-05	0	0	0	0.19	0	0	0.1	0	0.03	0.1	0.06	0.09	0.06	0	0.21	-0.2	1	0.19	1	-3.37	0.288	3.87	0.155	0.5	0.758
ENSMUSG00000021678.8	F2rl1	8.16e-05	15.69	13.61	18.1	18.2	20.5	23.47	25.68	26.36	24.15	25.36	24.02	31.29	29.43	15.8	19.53	-0.43	0.0381	0.42	0.0427	-0.36	0.289	0.69	0.015	0.33	0.0859
ENSMUSG00000015083.11	C8g	0.000117	0.53	0.26	0.54	0.25	0.35	1.3	0.78	0.73	0.56	0.56	1.46	1.01	1.54	1.05	1.89	-0.78	0.0715	0.79	0.0972	0.96	0.289	0.52	0.487	1.48	0.00464
ENSMUSG00000035831.2	Krt25	0.000103	2.16	3.41	2.8	1.74	5.59	2.01	2.56	1.91	2.1	2.86	2.39	1.48	2.29	2.74	1.06	0.49	0.164	-0.48	0.179	-0.66	0.289	-0.09	0.857	-0.76	0.029
ENSMUSG00000025395.14	Prim1	3.14e-05	0.75	1.03	1.23	1.02	0.91	0.89	1.16	0.89	0.79	0.84	1.25	0.86	1.3	0.82	1.23	-0.12	0.705	0.13	0.687	-0.44	0.289	0.45	0.194	0.01	0.969
ENSMUSG00000061524.8	Zic2	4.86e-05	0.05	0.28	0.25	0.05	0.35	0.11	0.03	0.03	0.12	0.12	0	0.03	0.18	0.11	0.12	0.39	0.726	-0.37	0.933	-1.88	0.289	0.42	0.775	-1.46	0.139
ENSMUSG00000037474.13	Dtl	2.55e-05	0.12	0.06	0.1	0.11	0.06	0.09	0.08	0.12	0.08	0.11	0.12	0.07	0.1	0.08	0.11	-0.16	0.731	0.16	0.766	0.64	0.289	-0.25	0.62	0.39	0.246
ENSMUSG00000029676.15	Pot1a	9.37e-06	1.41	1.81	1.48	1.59	1.49	1.45	1.34	1.71	1.65	1.3	1.78	1.15	1.39	1.7	1.37	-0.04	0.846	0.05	0.807	0.23	0.289	-0.11	0.538	0.12	0.319
ENSMUSG00000073968.4	Trim68	1.11e-06	5.38	5.01	4.28	4.45	4.62	4.67	4.25	4.89	4.28	4.36	3.84	3.26	5.09	4.8	5.31	0.02	0.964	-0.02	0.959	0.29	0.289	-0.22	0.338	0.07	0.635
ENSMUSG00000051627.2	Hist1h1e	4.72e-07	0.85	1.96	1.89	0.92	0.83	1.3	0.98	0.37	0.97	1.23	1.38	2.01	0.86	1.24	0.78	0.12	1	-0.12	0.915	-1.01	0.289	0.48	0.54	-0.53	0.331
ENSMUSG00000062773.6	Tex101	7.24e-05	0.61	0.65	0.57	0.86	0.5	0.28	0.55	0.22	0.1	0	0.05	0.14	0.22	0.27	0.12	1.34	0.000408	-1.31	0.000915	-1.06	0.29	-1.23	0.125	-2.29	0.000108
ENSMUSG00000026581.14	Sell	5.18e-05	0.58	0.35	0.37	0.65	0.49	0.31	0.46	0.21	0.42	0.29	0.37	0.12	0.26	0.24	0.27	0.59	0.0758	-0.59	0.0841	0.66	0.29	-1.17	0.0266	-0.51	0.133
ENSMUSG00000029392.12	Rilpl1	9.08e-05	21.1	23.15	20.45	21.41	26.88	21.86	22.92	23.2	18.88	22.41	14.92	18.33	21.03	21.03	12.44	0.26	0.133	-0.27	0.157	-0.3	0.29	-0.07	0.757	-0.37	0.0186
ENSMUSG00000020271.17	Fbxw11	4.16e-05	34.83	38.87	37.46	38.07	42.39	34.18	37	36.3	37.84	41.07	33.76	33.39	33.1	34.91	27.82	0.11	0.269	-0.1	0.313	-0.16	0.29	0	0.972	-0.15	0.0644
ENSMUSG00000022901.13	Cd86	7.43e-05	0.57	0.32	0.52	0.2	0.34	0.32	0.54	0.38	0.45	0.24	0.56	0.3	0.52	0.28	1.18	-0.43	0.391	0.42	0.385	0.88	0.29	-0.06	0.93	0.82	0.075
ENSMUSG00000033752.7	Mnd1	2.63e-05	0.51	0.55	0.61	0.96	0.58	0.44	0.82	0.83	1.05	0.23	0.81	1.36	0.83	0.84	0.76	-0.43	0.395	0.43	0.39	-0.95	0.29	1.25	0.095	0.31	0.527
ENSMUSG00000057469.7	E2f6	1.71e-05	13.29	14.76	13.29	16.8	13.28	13.7	12.56	11.28	11.68	13.25	13.92	11.9	14.6	12.01	11.25	0.12	0.397	-0.12	0.432	-0.22	0.29	0.03	0.872	-0.19	0.0988
ENSMUSG00000029123.8	Stk32b	1.05e-05	0.34	0.43	0.38	1.19	0.24	0.53	0.32	0.04	0.12	0.24	0.34	0.26	0.59	0.44	0.36	0.46	0.428	-0.45	0.412	-1.18	0.29	0	0.997	-1.19	0.0621
ENSMUSG00000027353.14	Mcm8	3.7e-05	1.15	1.07	0.9	1.1	1.19	0.75	0.85	0.87	1.08	1.07	0.86	1.01	1.06	1.19	0.52	0.11	0.742	-0.11	0.728	-0.45	0.29	0.18	0.607	-0.27	0.263
ENSMUSG00000004535.12	Tax1bp1	1.6e-05	42.86	47.72	47.68	50.4	44.75	44.76	46.57	36.75	42.73	40.75	45.05	48.82	41.03	45.1	45.87	0.04	0.762	-0.04	0.775	-0.2	0.29	0.1	0.54	-0.11	0.325
ENSMUSG00000029394.11	Cdk2ap1	3.44e-05	6.4	5.46	5.63	6.2	4.2	5.73	6.32	5.23	6.1	5.47	5.49	4.48	5.79	5.46	7.74	-0.07	0.802	0.07	0.87	0.38	0.29	-0.19	0.536	0.2	0.328
ENSMUSG00000054383.2	Pnma1	1.2e-05	0.73	0.22	0.39	0.27	0.37	0.26	0.51	0.58	0.32	0.82	0.14	0.18	0.29	0.54	0.33	0.22	0.827	-0.21	0.783	1.05	0.29	-1.03	0.211	0.02	0.977
ENSMUSG00000026274.11	Pask	1.01e-05	0.84	0.88	1.08	0.88	0.73	1.05	0.92	1.29	1.27	1.06	0.83	0.86	0.69	1.16	0.65	-0.07	0.848	0.07	0.825	0.43	0.29	-0.22	0.506	0.2	0.363
ENSMUSG00000073771.11	Btbd19	5.32e-05	2.38	1.78	1.81	2.16	2.02	2.09	1.71	2.15	2.24	1.91	2.52	2	2.66	2.37	2.8	-0.3	0.0644	0.3	0.082	0.29	0.291	0.11	0.62	0.41	0.0092
ENSMUSG00000004837.2	Grap	0.000133	22.44	21.57	17.68	21.71	20.56	19.12	19.11	17.6	16.8	20.86	10.51	14	21.47	15.76	7.62	0.4	0.0868	-0.42	0.0701	-0.41	0.291	-0.18	0.572	-0.59	0.00651
ENSMUSG00000030134.11	Rasgef1a	7.88e-05	2.15	2.07	1.79	2.69	1.75	1.36	1.85	1.68	1.83	1.61	0.91	1.21	2.01	1.5	0.8	0.39	0.181	-0.39	0.207	-0.53	0.291	-0.07	0.857	-0.61	0.0317
ENSMUSG00000043505.8	Gimap5	2.83e-05	0.57	0.56	0.54	0.79	0.45	0.51	0.58	0.81	0.5	0.78	0.41	0.7	0.88	0.61	0.7	-0.25	0.437	0.24	0.468	-0.52	0.291	0.62	0.13	0.1	0.73
ENSMUSG00000049285.4	Mblac1	1.1e-05	2.74	2.72	2.48	2.85	2.5	3.81	2.66	2.9	2.97	2.54	3.56	2.49	3.18	2.42	2.68	-0.11	0.705	0.1	0.707	0.39	0.291	-0.15	0.619	0.24	0.254
ENSMUSG00000001036.17	Epn2	4.6e-05	23.98	22.99	17.87	28.42	18.93	22.4	25.14	28.24	21.29	28.26	16.13	23.54	28.16	16.14	13.26	0.03	0.827	-0.04	0.86	-0.38	0.291	0.21	0.479	-0.17	0.401
ENSMUSG00000031461.4	Myom2	7.51e-05	0.12	0.11	0.2	0.31	0.08	0.31	0.25	0.19	0.2	0.16	0.17	0.19	0.11	0.08	0.47	-0.17	0.905	0.17	1	0.99	0.291	-0.47	0.547	0.52	0.316
ENSMUSG00000050122.18	Vwa3b	1.61e-05	0.01	0	0	0.01	0.1	0.03	0.03	0.01	0.04	0	0.03	0.07	0.08	0.01	0.02	-0.28	0.937	0.27	1	-2	0.291	1.94	0.213	-0.06	0.958
ENSMUSG00000069300.3	Hist1h2bj	1.93e-05	1.36	0.91	3.64	1.91	0.77	0.72	3.11	0.69	2.31	2.67	2.68	1.87	2.4	1.04	1.25	-0.07	1	0.07	1	-1.32	0.291	1.08	0.304	-0.24	0.725
ENSMUSG00000036596.6	Cpz	0.000202	1.29	0.91	1.42	1.03	0.66	0.9	0.96	2.06	1.5	1.82	2.04	2.03	1.79	1.08	6.95	-1.12	1	1.11	0.00214	0.87	0.291	0.87	0.207	1.74	0.000151
ENSMUSG00000001700.9	Gramd3	8.58e-05	28.04	39.65	33.91	29.87	42.66	30.1	26.96	21.57	24.41	26.13	22.07	22.07	25.3	32.04	25.34	0.43	0.00443	-0.42	0.00682	-0.28	0.292	-0.24	0.269	-0.52	0.000404
ENSMUSG00000054150.11	Syne3	0.00015	1.2	0.71	0.92	1.3	0.57	0.91	0.87	1.52	0.97	0.99	1.88	1.52	1.17	1.47	2.31	-0.71	0.011	0.71	0.0157	0.58	0.292	0.41	0.362	0.99	0.00119
ENSMUSG00000032523.11	Hhatl	5.14e-05	0.41	0.36	0.32	0.18	0.34	0.52	0.22	0.25	0.12	0.18	0.03	0.06	0.19	0.52	0.22	0.77	0.0802	-0.75	0.0868	1.05	0.292	-1.82	0.0274	-0.77	0.165
ENSMUSG00000048376.5	F2r	0.000112	160.53	200.39	197.83	175.98	250.38	181.63	167.63	185.55	180.63	219.15	148.48	151.94	175.81	167.83	95.75	0.24	0.244	-0.23	0.261	-0.34	0.292	-0.01	0.971	-0.35	0.0517
ENSMUSG00000030847.8	Bag3	8.77e-06	88.36	82.89	81.68	81.82	78.15	81.99	76.75	70.1	73.68	84.01	69.77	77.92	82.62	80.18	71.7	0.09	0.257	-0.09	0.125	-0.1	0.292	-0.03	0.701	-0.12	0.0145
ENSMUSG00000021645.16	Smn1	1.67e-06	9.9	8.17	9.04	9.33	9.62	10.14	8.45	8.51	10.53	10.78	9.29	8.47	9.46	10.3	8.4	-0.02	0.9	0.02	0.88	0.19	0.292	-0.11	0.471	0.08	0.415
ENSMUSG00000030822.15	Prr14	2.56e-05	24.39	17.12	17.4	18.6	16.37	17.8	19.62	17.78	18.32	18.73	17.76	17.66	19.75	19.14	19.25	-0.02	0.918	0.02	0.959	0.2	0.292	-0.12	0.458	0.08	0.433
ENSMUSG00000020888.16	Dvl2	2.39e-06	7.63	6.78	7.06	5.98	7.24	6.96	6.78	6.8	7.09	6.97	6.36	5.96	6.85	6.72	6.68	0.01	0.93	-0.01	0.936	0.17	0.292	-0.13	0.326	0.04	0.669
ENSMUSG00000042638.14	Gucy2c	9.4e-06	0.09	0.15	0.07	0.31	0.12	0.04	0.19	0.19	0.06	0.12	0.08	0.16	0.04	0.15	0.08	0.23	1	-0.22	1	-1.32	0.292	0.66	0.535	-0.66	0.316
ENSMUSG00000009378.3	Slc16a12	0.000121	3.86	5.06	4.56	3.61	8.02	6.15	6.54	7.33	6.17	7.22	1.98	6.3	6.46	2.51	1.75	0.06	1	-0.07	0.876	-0.75	0.292	0.4	0.497	-0.35	0.379
ENSMUSG00000043165.7	Lor	8.75e-06	0.13	0.52	0.61	0.97	0.44	0.73	0.39	0.35	0.58	0.87	0.58	0.76	0.56	0.83	0.39	-0.02	1	0.02	1	-0.95	0.292	0.68	0.363	-0.27	0.593
ENSMUSG00000024354.11	Slc23a1	0.000509	1.07	0.2	1.79	0.45	0.3	1.32	0.67	3.48	3.18	0.83	5.98	7.63	4.36	1.33	18.05	-1.96	7.61e-08	1.92	1.95e-07	1.18	0.293	2.4	0.00952	3.58	1.1e-08
ENSMUSG00000109865.1	Hspa14	8.63e-05	13.95	13.63	12.91	14.73	14.81	12.37	14.49	12.88	12.11	12.97	10.56	10.39	13.26	11.88	7.2	0.28	0.0674	-0.28	0.0934	-0.27	0.293	-0.1	0.631	-0.37	0.00945
ENSMUSG00000024018.17	Ccdc167	7.8e-05	6.81	11.6	8.69	7.62	13.43	8.48	7.8	7.19	7.77	6.61	7.76	6.16	8.3	11.88	6.19	0.29	0.223	-0.28	0.235	-0.37	0.293	-0.03	0.917	-0.4	0.0406
ENSMUSG00000032834.10	Pwp2	3.43e-05	7.44	6.64	7.17	6.04	7.69	7.95	6.15	7.05	6.94	7.65	6.12	6.02	6.31	7.33	5.21	0.11	0.44	-0.11	0.44	0.21	0.293	-0.26	0.117	-0.05	0.663
ENSMUSG00000022525.13	Hrasls	2.82e-05	0.33	0.23	0.18	0.2	0.37	0.61	0.2	0.27	0.15	0.32	0.15	0.14	0.29	0.33	0.22	0.4	0.482	-0.4	0.59	0.83	0.293	-1.06	0.0981	-0.23	0.625
ENSMUSG00000030401.16	Rtn2	5.6e-05	5.88	4.07	3.46	4.6	3.98	3.68	4.69	4.58	4.95	4.23	3.69	2.47	4.41	4.46	2.76	0.14	0.616	-0.14	0.642	0.4	0.293	-0.43	0.177	-0.03	0.904
ENSMUSG00000016018.3	Skiv2l2	3.19e-05	19.42	22.83	21.56	20.86	21.99	19.37	20.98	22.76	19.96	21.99	19.35	18.8	19.75	19.69	15.8	0.07	0.64	-0.06	0.644	-0.16	0.293	0.05	0.709	-0.11	0.182
ENSMUSG00000022095.9	Fam160b2	1.11e-05	18.43	16.55	17.41	16.24	17.11	16.91	15.34	18.75	15.51	17.23	17.57	15.35	17.51	16.71	16.55	-0.05	0.642	0.05	0.707	0.14	0.293	-0.05	0.662	0.09	0.218
ENSMUSG00000033106.6	Slc7a6os	9.98e-07	6.86	7.35	6.3	6.66	7.1	6.32	7.02	6.59	6.69	7.86	6.59	6	8.34	7.22	6.6	-0.05	0.703	0.05	0.773	-0.19	0.293	0.17	0.234	-0.01	0.905
ENSMUSG00000034758.12	Tle6	3.35e-05	2.26	1.4	1.16	1.42	1.5	1.46	1.09	1.76	1.45	1.41	1.1	1.1	1.64	1.1	0.98	0.09	0.839	-0.09	0.787	0.43	0.293	-0.39	0.251	0.04	0.851
ENSMUSG00000007021.4	Syngr3	3.2e-06	0.4	0.59	0.61	0.62	0.33	0.55	0.5	0.37	0.33	0.37	0.21	0.44	0.7	1	0.57	0.13	0.995	-0.14	0.862	-0.77	0.293	0.33	0.586	-0.44	0.292
ENSMUSG00000041984.2	Rptn	3.35e-05	0.05	0	0	0	0	0	0.04	0.04	0.06	0.06	0	0.02	0	0.02	0.05	-0.19	1	0.17	1	3.58	0.293	-1.4	0.622	2.18	0.245
ENSMUSG00000035557.9	Krt17	0.000223	0.8	0.27	1.95	0.79	0.28	0.95	1.19	1.51	0.68	0.67	1.18	7.66	2.11	0.81	4.79	-1.02	0.0171	1.01	0.0207	-1.3	0.294	2.57	0.0125	1.26	0.0689
ENSMUSG00000037447.16	Arid5a	9.3e-05	1.29	1.11	0.93	1.18	0.69	1.07	1.04	1.08	1.36	1.34	1.1	1.05	1.38	1.29	1.92	-0.36	0.14	0.36	0.158	0.42	0.294	0.1	0.772	0.52	0.0209
ENSMUSG00000032059.13	Alg9	2.53e-05	12.51	13.41	12.33	13.24	13.53	12.85	12.19	11.53	12.27	11.82	11.32	11.8	12.33	11.32	10.37	0.1	0.193	-0.1	0.234	-0.13	0.294	-0.01	0.886	-0.14	0.0375
ENSMUSG00000007594.10	Hapln4	9.81e-05	1.41	3.49	2.54	1.57	5.32	2.65	1.72	2.13	2.51	2.07	1.72	1.9	2.42	2.81	1.48	0.3	0.452	-0.29	0.468	-0.68	0.294	0.13	0.804	-0.54	0.13
ENSMUSG00000029068.16	Ccnl2	1.43e-05	36.89	30.88	37.14	30.63	35.25	33.47	28.85	38.63	32.44	25.14	32.64	24.17	39.44	37.69	37.32	-0.08	0.663	0.08	0.673	0.26	0.294	-0.1	0.63	0.16	0.244
ENSMUSG00000026841.7	Fibcd1	8.87e-06	0.12	0.15	0.15	0.07	0.09	0.08	0.16	0.11	0.04	0.03	0.1	0.12	0.14	0.14	0.06	0.17	0.797	-0.17	0.835	-1	0.294	0.39	0.62	-0.62	0.268
ENSMUSG00000038417.4	Fig4	2.83e-05	13.15	14.6	12.37	14.85	15.59	15.22	12.98	14.56	15.16	16.74	12.66	15.37	15.2	13.69	10.04	-0.01	0.874	0.01	0.942	-0.23	0.294	0.16	0.367	-0.07	0.591
ENSMUSG00000101174.6	Hoxd4	1.39e-05	1.85	1.84	2.56	1.4	1.35	0.96	1.91	1.76	0.95	1.01	1.82	1.31	2.47	1.64	1.7	-0.03	1	0.03	1	-0.65	0.294	0.48	0.347	-0.16	0.631
ENSMUSG00000063929.6	Cyp4a32	7.58e-05	0	0	0.28	0.71	0	0.06	0.33	0.29	0.13	0.07	0.39	0.32	0.06	0.06	0.42	-0.17	1	0.18	1	-2.44	0.294	2.72	0.191	0.28	0.788
ENSMUSG00000090071.4	Cdk5r2	2.64e-05	0	0.04	0.03	0.13	0.06	0.03	0.06	0.08	0.06	0.03	0.03	0.12	0.03	0.03	0.12	-0.27	1	0.26	1	-2.17	0.294	2.44	0.189	0.27	0.771
ENSMUSG00000031349.4	Nsdhl	0.000141	6.55	5.25	6.67	5.75	4.61	8.27	6.74	6.93	8.56	5.32	9.25	9.17	8.88	8.12	11.92	-0.56	0.00442	0.56	0.0053	0.37	0.295	0.34	0.246	0.71	0.000334
ENSMUSG00000093904.2	Tomm20	5.43e-05	9.73	8.98	10.22	9.99	8.98	11.08	9.8	10.78	11.87	9.82	10.92	10.53	11.14	10.31	11.62	-0.23	0.0118	0.23	0.0207	0.17	0.295	0.11	0.388	0.28	0.00163
ENSMUSG00000029141.16	Slc4a1ap	3.97e-05	6.84	8.08	7.83	6.64	8.02	6.57	6.71	6.72	6.61	7.06	6.33	6.51	6.16	6.29	5.4	0.15	0.178	-0.15	0.219	-0.19	0.295	-0.02	0.872	-0.21	0.034
ENSMUSG00000014030.15	Pax5	6.04e-05	0.14	0.14	0.08	0.22	0.19	0.06	0.15	0.1	0.13	0.11	0.04	0.1	0.1	0.14	0.04	0.5	0.317	-0.49	0.459	-0.92	0.295	-0.02	0.982	-0.93	0.0559
ENSMUSG00000020752.11	Recql5	2.48e-05	6.38	5.4	5.34	5.19	5.4	5.34	5.49	5.79	4.99	5.22	4.7	4.09	5.53	5.83	4.65	0.1	0.385	-0.1	0.415	0.18	0.295	-0.23	0.109	-0.05	0.617
ENSMUSG00000022322.8	Shcbp1	3.68e-05	0.07	0.09	0.16	0.15	0.11	0.1	0.14	0.19	0.07	0.07	0.11	0.2	0.12	0.14	0.18	-0.3	0.64	0.3	0.565	-0.84	0.295	1	0.14	0.15	0.727
ENSMUSG00000090272.7	Mndal	3.4e-05	2.37	1.47	2.12	1.88	1.21	1.09	1.02	1.66	1.81	1.51	1.49	1.13	1.63	1.27	2.22	-0.1	0.851	0.1	0.811	0.55	0.295	-0.27	0.531	0.28	0.343
ENSMUSG00000042477.7	Tfap2e	5.64e-05	0.4	0.49	0.35	1.06	0.29	0.54	0.92	1.33	0.7	0.78	0.08	0.88	1.43	0.26	0	-0.18	0.915	0.17	0.858	-1.57	0.295	1.34	0.28	-0.23	0.784
ENSMUSG00000043648.7	Pld6	3.33e-05	0.04	0	0.05	0	0	0.13	0.05	0.04	0.05	0.05	0.09	0	0.12	0.17	0.11	-0.26	0.943	0.25	1	2.42	0.295	-0.42	0.816	2	0.162
ENSMUSG00000047804.15	Akap10	1.73e-05	7.15	9.42	8.83	8.38	8.29	8.37	8.11	8.18	9.15	8.48	8.21	8.11	8.16	7.8	6.57	0.01	0.966	0	1	-0.18	0.295	0.12	0.393	-0.06	0.543
ENSMUSG00000020902.12	Ntn1	0.000109	14.09	15.22	11.29	11.71	14.68	14	11.89	11.89	13.57	12.19	18.5	14.1	14.49	14.91	27.87	-0.36	0.161	0.36	0.203	0.45	0.296	0.08	0.818	0.53	0.0265
ENSMUSG00000066687.5	Zbtb16	8.4e-05	3.94	5.56	4.59	6.03	3.59	3.85	4.55	5.66	3.44	4.08	5.51	5.72	5.39	4.89	6.65	-0.27	0.254	0.28	0.258	-0.39	0.296	0.57	0.0647	0.18	0.377
ENSMUSG00000042642.13	Flad1	1.88e-05	18.3	14.81	13.3	15.33	15.99	15.64	15.32	14.31	15.2	15.98	13.62	13.76	14.52	14.5	13.1	0.09	0.38	-0.1	0.371	0.16	0.296	-0.21	0.102	-0.05	0.584
ENSMUSG00000052852.8	Reep1	6.81e-05	5.35	6.64	5.47	4.76	4.05	4.65	5.02	6.34	5.25	5.58	4.5	3.08	3.92	5.42	2.98	0.19	0.473	-0.19	0.452	0.37	0.296	-0.46	0.122	-0.09	0.664
ENSMUSG00000034189.5	Hsdl1	1.73e-05	16.41	13.48	15.13	17.15	16.29	15.32	17.34	14.54	15.06	17.16	14.05	15.8	15.31	15.07	11.8	0.09	0.49	-0.1	0.458	-0.19	0.296	0.03	0.839	-0.16	0.118
ENSMUSG00000027130.15	Slc12a6	3.12e-05	6.88	7.07	7.19	6.92	5.76	7.49	6.91	8.03	6.48	6.11	6.9	6.21	7.18	7.67	7.66	-0.09	0.493	0.09	0.551	0.2	0.296	-0.05	0.761	0.15	0.155
ENSMUSG00000012187.13	Mogat1	4e-05	0.52	0.35	0.23	0.43	0.89	0.56	0.22	0.26	0.59	0.59	0.22	0.14	0.2	0.6	0.24	0.44	0.613	-0.42	0.701	1.26	0.296	-1.6	0.117	-0.35	0.585
ENSMUSG00000078588.10	Ccdc24	3.6e-05	0.18	0.08	0	0	0	0.07	0	0.25	0	0.07	0.07	0.2	0	0.06	0.17	-0.29	0.813	0.27	0.896	2.94	0.296	-0.22	0.924	2.73	0.107
ENSMUSG00000031370.12	Zrsr2	3.34e-06	4.52	4.05	3.9	4.09	4.09	4.36	3.65	4.65	4.06	4.26	3.64	3.82	4.19	4.16	3.75	-0.02	0.879	0.02	0.886	0.16	0.296	-0.09	0.47	0.07	0.427
ENSMUSG00000085584.3	Rgag1	1.8e-05	0.05	0.07	0.02	0.1	0.16	0.02	0.06	0.02	0.06	0	0.02	0.02	0.11	0.07	0.08	0.18	1	-0.17	1	-1.67	0.296	0.86	0.524	-0.82	0.347
ENSMUSG00000031631.15	Cfap97	4.21e-05	4.86	5.96	5.42	5.51	5.78	5.79	5.69	5.16	5.38	5.53	4.54	4.94	5.15	4.83	3.9	0.15	0.196	-0.15	0.234	-0.2	0.297	-0.02	0.887	-0.22	0.0381
ENSMUSG00000020830.3	Vmo1	2.96e-05	1.13	0.67	0.9	0.59	0.71	0.94	0.72	0.13	0.57	0.42	0	0.28	0.13	0.77	0.81	0.71	0.271	-0.67	0.284	1.48	0.297	-2.31	0.0551	-0.84	0.257
ENSMUSG00000048480.5	Cxcr1	2.52e-05	1.4	1.18	0.99	0.58	1.64	1.77	1.25	0.84	0.94	0.82	1.29	0.68	1.1	1.63	0.95	0.28	0.567	-0.28	0.539	0.66	0.297	-0.78	0.136	-0.12	0.743
ENSMUSG00000036186.5	Fam69b	3.59e-05	1.15	1.05	1.37	0.95	2.19	0.93	1.32	1.21	0.68	1.04	1.14	0.86	1.35	1.31	0.72	0.27	0.572	-0.27	0.561	-0.65	0.297	0.14	0.792	-0.51	0.14
ENSMUSG00000032418.15	Me1	5.19e-05	24.92	30.69	33.46	32.16	32.52	33.91	33.98	25.94	28.02	30.51	31.56	37.44	31.52	27.23	38.77	-0.08	0.752	0.08	0.814	-0.3	0.297	0.29	0.232	-0.01	0.928
ENSMUSG00000031101.6	Sash3	9.69e-08	1.2	1.62	0.97	1.1	1.08	1.02	1.25	1.22	1.14	1.1	0.98	1.2	1.55	1.11	1.13	-0.09	0.78	0.08	0.862	-0.41	0.297	0.37	0.262	-0.05	0.834
ENSMUSG00000023391.8	Dlx2	2.1e-05	0.52	0	0.16	0.51	0.21	0.53	0.33	0.34	0.27	0.26	0.35	0.2	0.37	0.37	0.19	0.09	0.934	-0.09	0.974	1.1	0.297	-0.83	0.332	0.26	0.663
ENSMUSG00000028578.8	Caap1	2.96e-05	2.45	3.64	2.92	2.67	3.2	2.8	2.48	3.17	2.81	2.76	2.45	2.51	3.22	3.27	2.23	0.03	0.948	-0.02	0.914	-0.3	0.297	0.18	0.447	-0.12	0.459
ENSMUSG00000024049.14	Myom1	0.000145	2.36	2.09	2.07	2.39	1.63	2.17	2.19	3.92	1.86	2.29	2.12	2.04	3.14	2.7	6.7	-0.59	0.08	0.58	0.0901	0.64	0.298	0.24	0.642	0.88	0.0103
ENSMUSG00000071172.12	Srsf3	6.83e-06	16.26	13.74	15.47	15.3	13.93	14.98	14.68	15.71	12.73	13.35	12.61	12.09	13.9	14.11	13.71	0.1	0.326	-0.1	0.377	0.16	0.298	-0.21	0.0979	-0.05	0.551
ENSMUSG00000032528.5	Vipr1	4.77e-05	0.03	0.13	0.04	0.02	0.01	0.01	0.07	0.11	0.06	0.01	0.03	0.11	0.08	0.09	0.16	-0.58	0.486	0.56	0.474	-1.58	0.298	2.33	0.075	0.76	0.317
ENSMUSG00000058441.7	Panx2	3.72e-05	0.04	0.08	0.07	0.07	0.02	0.11	0.07	0.04	0.07	0.04	0.16	0.33	0.12	0.1	0.05	-0.53	0.567	0.54	0.512	-1.33	0.298	1.7	0.097	0.37	0.629
ENSMUSG00000024653.2	Scgb1a1	3.11e-05	23.62	14.02	19.6	21.97	9.86	14.65	28.57	13.54	5.27	16.54	7.86	15.54	27.53	13.97	21.68	0.2	0.696	-0.21	0.652	-0.79	0.298	0.22	0.728	-0.57	0.18
ENSMUSG00000038135.4	Crygn	4.57e-06	1.65	0.42	0.98	0.48	0.82	0.99	1.06	0.73	1.06	0.46	0.93	0.57	0.94	0.73	0.57	0.12	0.98	-0.12	0.911	0.91	0.298	-0.76	0.289	0.15	0.762
ENSMUSG00000022534.13	Mefv	1.22e-05	0.38	0.09	0.1	0.12	0	0.09	0.12	0.07	0.19	0	0.14	0.12	0.11	0.11	0.04	0.1	1	-0.1	1	1.39	0.298	-1.02	0.347	0.37	0.634
ENSMUSG00000057363.12	Uxs1	5.51e-05	9.24	9.54	9.59	10.28	10.48	8.64	8.4	6.97	7.72	7.47	7.51	7.91	7.02	7.84	6.71	0.32	0.000383	-0.32	0.00111	-0.18	0.299	-0.2	0.154	-0.38	7.05e-05
ENSMUSG00000024069.12	Slc30a6	6.58e-05	18.53	17.71	18.52	17.29	20.6	17.75	17.25	15.83	16.13	18.49	13.79	14.3	18.01	15.22	11.44	0.24	0.0366	-0.25	0.0393	-0.2	0.299	-0.11	0.481	-0.32	0.00386
ENSMUSG00000038496.16	Slc19a3	0.000123	2.79	3.65	1.93	2.71	4.19	2.52	3.88	2.59	2.09	2.44	1.86	1.86	2.46	2.47	1.01	0.55	0.044	-0.54	0.0576	-0.52	0.299	-0.25	0.556	-0.77	0.00628
ENSMUSG00000042901.10	Aida	2.3e-05	6.76	7.85	7.37	8.05	7.29	7.35	7.22	7.33	6.33	7.22	6.71	6.34	7.1	6.94	5.99	0.11	0.203	-0.11	0.23	-0.14	0.299	-0.01	0.904	-0.15	0.0416
ENSMUSG00000025255.18	Zfhx4	7.02e-05	0.06	0.11	0.1	0.1	0.07	0.04	0.02	0.13	0.07	0.16	0.14	0.06	0.03	0.04	0.25	-0.49	0.32	0.53	0.265	0.98	0.299	-0.02	0.982	0.96	0.052
ENSMUSG00000026737.12	Pip4k2a	1.66e-06	16.79	19.71	17.53	20.27	16.52	17.96	17.56	15.68	15.37	20.21	17.5	17.01	17.15	18.6	16.21	0.08	0.537	-0.08	0.552	-0.16	0.299	0.03	0.804	-0.13	0.136
ENSMUSG00000001134.9	Uxt	3.89e-05	2.47	1.86	2.94	1.75	2.86	3.01	2.34	2.32	2.18	2.84	2.78	1.85	2.73	2.81	4.2	-0.16	0.703	0.16	0.681	0.56	0.299	-0.21	0.644	0.35	0.239
ENSMUSG00000039686.14	Zer1	2.09e-05	9.31	7.68	8.18	7.27	7.05	8.34	8.54	8.1	7.66	7.94	8.33	7.54	8.64	9.09	7.74	-0.04	0.776	0.04	0.846	0.15	0.299	-0.07	0.568	0.08	0.312
ENSMUSG00000030055.16	Rab43	4.57e-06	8.45	10.29	11.19	9.62	10.46	8.34	8.42	6.74	10.84	9.77	9.09	9.82	8.45	11.85	8.55	0.05	0.907	-0.04	0.872	-0.32	0.299	0.18	0.48	-0.14	0.415
ENSMUSG00000048332.13	Lhfp	6.83e-06	10.12	11.87	11.18	11.25	12.64	9.82	10.69	12.27	10.77	12.55	8.87	9.77	11.51	11.21	11.31	0	0.982	0.01	1	-0.2	0.299	0.15	0.343	-0.05	0.654
ENSMUSG00000039783.15	Kmo	2.05e-05	0.11	0.1	0.03	0.04	0.11	0.06	0	0.01	0.05	0.06	0.14	0.06	0.03	0.03	0.16	-0.14	1	0.13	1	1.65	0.299	-0.87	0.512	0.78	0.373
ENSMUSG00000045475.5	Lce3c	1.25e-05	8.57	1.64	0.49	2.3	0	1.09	1.17	1.24	0	1.83	0.46	1.12	1.03	0	1.69	0.43	0.42	-0.45	0.422	1.78	0.3	-2.09	0.135	-0.32	0.75
ENSMUSG00000020395.13	Itk	4.31e-05	0.1	0.38	0.19	0.11	0.25	0.3	0.22	0.09	0.1	0.25	0.22	0.16	0.24	0.11	0.07	0.4	0.488	-0.39	0.679	-0.96	0.3	0.04	0.953	-0.92	0.0865
ENSMUSG00000089798.9	1700028K03Rik	7.3e-05	0.19	0.26	0.23	0.18	0.29	0.15	0.16	0.24	0.14	0.04	0.05	0.14	0.21	0.15	0.01	0.42	0.512	-0.41	0.457	-1.03	0.3	0.07	0.927	-0.95	0.0919
ENSMUSG00000040140.14	Tdrd6	1.75e-05	0.09	0.05	0.04	0.05	0.03	0.1	0.06	0.03	0.03	0.07	0.03	0.02	0.04	0.09	0.04	0.5	0.589	-0.5	0.557	1.14	0.3	-1.51	0.0884	-0.38	0.555
ENSMUSG00000021608.14	Lpcat1	1.81e-05	15.85	15.97	14.83	16.98	16.31	15.65	15.94	18.7	17.85	16.58	14.6	16.13	19.3	17.2	11.84	-0.08	0.605	0.08	0.678	-0.21	0.3	0.22	0.186	0.01	0.911
ENSMUSG00000025384.15	Faap100	2.29e-05	6.14	4.95	5.13	4.99	4.74	5.32	4.71	4.67	5.08	5.53	5.6	4.82	5.76	6.1	5.25	-0.06	0.666	0.06	0.691	0.18	0.3	-0.06	0.667	0.12	0.226
ENSMUSG00000050891.8	Tatdn1	1.65e-05	4.97	4.9	4.42	5.84	5.75	5.36	4.77	5.09	6.22	4.49	4.96	3.71	5.41	6.04	6.92	-0.11	0.677	0.11	0.683	0.35	0.3	-0.13	0.655	0.22	0.229
ENSMUSG00000042250.13	Pglyrp4	1.35e-05	0.15	0.04	0.04	0.11	0	0.03	0.11	0	0	0.1	0	0.13	0.09	0.09	0.06	0.15	1	-0.16	1	-2.25	0.3	0.36	0.824	-1.89	0.194
ENSMUSG00000029273.10	Sult1d1	0.000734	0.31	0.16	4.77	1.52	0.1	0.07	0.87	6.57	3.47	1.03	17	16.89	6.88	0.12	62.42	-1.11	0.00455	1.19	0.00234	-2.08	0.301	6.09	0.000309	4.01	0.000271
ENSMUSG00000020335.13	Zfp354b	3.69e-05	0.44	0.55	0.45	0.41	0.33	0.25	0.2	0.12	0.13	0.2	0.2	0.29	0.21	0.3	0.16	0.73	0.0726	-0.72	0.0829	-0.88	0.301	-0.42	0.539	-1.29	0.00973
ENSMUSG00000071317.4	Bves	0.000145	1.09	0.56	0.52	0.99	0.36	0.65	0.92	1.01	0.42	0.43	0.98	0.9	0.89	0.54	2.72	-0.54	0.217	0.53	0.227	0.91	0.301	0.1	0.889	1.01	0.039
ENSMUSG00000026418.16	Tnni1	3e-05	0.69	0.57	0.28	0.49	0.41	0.41	0.44	0.51	0.42	0.54	0.35	0.23	0.43	0.47	0.34	0.24	0.638	-0.23	0.614	0.61	0.301	-0.69	0.158	-0.08	0.808
ENSMUSG00000025877.14	Hk3	1.8e-05	0.88	0.67	0.45	0.64	0.55	0.86	0.41	0.45	0.55	0.22	0.73	0.59	0.83	0.75	0.76	-0.07	0.908	0.08	0.835	0.48	0.301	-0.23	0.538	0.25	0.359
ENSMUSG00000090551.1	A730015C16Rik	2.26e-05	0.5	0	0.3	0.71	0.85	0.27	0	0.25	0.85	0.56	0.57	0.28	0	0	1.15	-0.17	1	0.16	1	2.42	0.301	-1.47	0.476	0.95	0.389
ENSMUSG00000030854.17	Ptpn5	0.00026	0.11	0.06	0.07	0.24	0.07	0.03	0.12	0.64	0.12	0.11	1.33	1.32	0.73	0.06	0.94	-1.92	1.38e-07	1.86	5.22e-07	-1.22	0.302	4.01	5.47e-05	2.79	1.33e-05
ENSMUSG00000056429.4	Tgoln1	3.84e-05	131.62	173.61	155.94	157.43	162.31	152.8	138.98	117.17	120.95	146.64	132.94	135.56	117.14	137.01	125.06	0.24	0.0217	-0.24	0.0395	-0.19	0.302	-0.11	0.467	-0.3	0.00332
ENSMUSG00000030376.8	Slc8a2	0.000134	0.06	0.04	0.07	0.03	0.08	0.15	0.06	0.07	0.08	0.12	0.19	0.21	0.18	0.06	0.77	-1.03	0.023	0.99	0.0273	1.45	0.302	1.02	0.377	2.46	0.00212
ENSMUSG00000071112.12	Spx	8.43e-05	1.29	2.01	1.64	0.98	2.78	2.04	1.86	1.65	1.18	1.41	1.17	0.23	1.13	2.2	1.11	0.55	0.158	-0.56	0.139	0.75	0.302	-1.25	0.0422	-0.49	0.21
ENSMUSG00000038508.7	Gdf15	7.44e-05	1.98	0.88	1.27	1.12	1.54	1.97	1.46	1.08	1.77	1.2	1.62	1.81	2.16	1.67	3.25	-0.4	0.265	0.4	0.265	0.63	0.302	0.06	0.902	0.69	0.046
ENSMUSG00000012017.3	Scarf2	4.07e-05	23.41	18.38	18.2	20.83	19.03	18.81	21.19	25.02	19.31	19.53	20.42	17.55	23.26	21.7	24.04	-0.16	0.279	0.16	0.316	0.23	0.302	0	0.982	0.23	0.0594
ENSMUSG00000020469.8	Myl7	4.52e-05	1.91	3.34	4.89	2.75	10.13	3.44	1.51	2.53	1.17	3.13	4.63	5.32	5.92	5.07	8.62	-0.19	0.744	0.19	0.81	-1.14	0.302	1.12	0.223	-0.02	0.976
ENSMUSG00000042804.13	Gpr153	0.00017	14.04	9.36	11.04	12.59	2.59	8.13	13.15	8.34	9.87	7.12	14.09	9.72	7.4	11.38	18.01	-0.17	0.753	0.17	0.705	0.73	0.302	-0.3	0.608	0.43	0.276
ENSMUSG00000055409.14	Nell1	1.93e-05	0.15	0.07	0.12	0.21	0.09	0.05	0.16	0.17	0.2	0.32	0.01	0.24	0.18	0.19	0.13	-0.26	0.758	0.25	1	-1.11	0.302	1.12	0.207	0.01	0.982
ENSMUSG00000063659.11	Zbtb18	4.19e-05	3.33	5.23	4.79	3.98	5.37	3.84	3.37	4.9	4.01	4.2	4.17	3.75	4.05	4.17	3.13	0.05	0.86	-0.04	0.877	-0.3	0.302	0.18	0.471	-0.13	0.436
ENSMUSG00000069184.2	Zfp72	1.66e-05	0.66	0.63	0.51	0.62	0.32	0.6	0.76	0.77	0.7	0.53	1.01	0.68	0.29	0.48	0.52	-0.17	0.872	0.16	0.804	0.78	0.302	-0.34	0.586	0.43	0.291
ENSMUSG00000027490.17	E2f1	9.51e-05	1.7	1.41	1.75	1.57	1.35	2.56	1.68	2.09	1.79	1.55	2.48	2.37	2.52	1.51	3.07	-0.49	0.0355	0.49	0.0337	0.41	0.303	0.25	0.438	0.66	0.00323
ENSMUSG00000030762.11	Aqp8	0.000277	138.64	31.31	122.44	96.94	35.23	77.69	75.91	138.1	109.89	102.52	122.54	91.82	166.94	116.68	193.68	-0.64	0.056	0.64	0.0748	0.71	0.303	0.31	0.593	1.02	0.00812
ENSMUSG00000052373.14	Mpp3	7.45e-05	0.1	0.07	0.09	0.14	0.04	0.13	0.07	0.07	0.1	0.05	0.12	0.08	0.14	0.09	0.32	-0.45	0.403	0.44	0.595	1.01	0.303	-0.05	0.949	0.96	0.0806
ENSMUSG00000023345.16	Poc1a	1.5e-05	1.19	1.13	1.26	1.61	1.28	1.19	1.13	1.18	1.66	1.48	1.42	1.63	1.45	1.6	1.06	-0.19	0.417	0.18	0.446	-0.35	0.303	0.43	0.125	0.08	0.672
ENSMUSG00000037197.11	Rbm17	3.45e-05	34.68	31.3	29.08	30.02	33.53	32.65	31.78	31.81	32.49	33.4	30.46	26.07	30.59	28.05	23.98	0.08	0.473	-0.08	0.542	0.16	0.303	-0.19	0.14	-0.03	0.73
ENSMUSG00000027505.2	Fam209	2.36e-05	0.73	1.13	0.58	1.81	1.23	0.77	0.41	0.49	0.41	0.54	0.41	0.66	0.85	1.23	0.67	0.44	0.717	-0.42	0.864	-1.09	0.303	0.08	0.931	-1.01	0.0942
ENSMUSG00000058392.12	Rrp1b	9.98e-05	6.06	7.24	6.31	5.96	8.71	6.52	6.94	8.53	7.04	8.36	4.83	6.07	7.91	5.4	3.17	0.08	0.739	-0.08	0.829	-0.43	0.303	0.2	0.559	-0.23	0.328
ENSMUSG00000039218.16	Srrm2	5.74e-06	87.93	85.01	86.13	75.02	83.09	81.64	70.72	98	77.33	77.79	79.31	63.23	89.7	94.62	78.25	-0.04	0.74	0.04	0.885	0.2	0.303	-0.1	0.535	0.1	0.356
ENSMUSG00000044795.12	Cyb5d1	5.49e-06	5.58	3.87	5.88	3.79	3.63	4.51	5.87	5.59	4.44	5.41	4.77	4.37	3.04	4.04	3.77	0.08	0.859	-0.08	0.814	0.43	0.303	-0.38	0.273	0.05	0.833
ENSMUSG00000022229.2	Atp12a	6.09e-06	0.09	0.35	0.34	0.25	0	0.18	0.11	0.13	0.02	0.06	0.15	0.06	0.34	0.08	0.1	0.21	0.868	-0.2	0.8	-1.56	0.303	0.58	0.64	-0.97	0.254
ENSMUSG00000031957.6	Ctrb1	4.58e-06	0.56	0.37	0.22	0.7	0.1	0.1	0.74	0	0.21	0.21	0.21	0.41	0.28	0.38	0.17	0.41	0.93	-0.38	0.794	-1.64	0.303	0.13	0.92	-1.51	0.113
ENSMUSG00000058385.7	Hist1h2bg	1.7e-06	2.01	0.68	3	3.31	2.28	1.07	1.15	1.53	2.86	3.96	1.14	1.66	4.57	5.63	1.39	-0.12	1	0.11	1	-1.33	0.303	1.06	0.316	-0.27	0.717
ENSMUSG00000030865.4	Chp2	0.000151	0.29	0.06	0.11	0.36	0.27	0.15	0.16	0.58	0.33	0.22	1.89	0.79	0.34	0.34	2.37	-1.33	0.0011	1.32	0.00239	1.35	0.304	1.43	0.192	2.78	0.000128
ENSMUSG00000022136.7	Dnajc3	8.8e-05	68.28	106.59	78.16	77.59	114.02	85.95	72.52	65.74	67.34	74.61	62.66	65.97	67.54	76.07	62.38	0.34	0.0271	-0.33	0.0409	-0.28	0.304	-0.15	0.495	-0.43	0.00419
ENSMUSG00000042350.13	Arel1	2.74e-05	14.26	14	13.81	13.94	12.7	15.17	14.61	15.5	15.31	15.58	15.16	14.95	13.73	14.8	13.81	-0.11	0.161	0.11	0.208	0.14	0.304	0.02	0.843	0.16	0.0328
ENSMUSG00000002332.15	Dhrs1	1.12e-05	23.75	19.04	20.28	23.01	17.59	19.33	19.37	20.37	18.41	18.32	16.98	15.99	18.9	20.88	17.87	0.12	0.324	-0.12	0.327	0.18	0.304	-0.25	0.0916	-0.07	0.507
ENSMUSG00000042812.5	Foxf1	6.93e-05	15.38	13.05	13.7	17.08	14.8	11.36	12.46	17.63	12.05	16.18	9.74	11.42	17.33	15.35	7.34	0.11	0.717	-0.11	0.745	-0.41	0.304	0.15	0.636	-0.25	0.255
ENSMUSG00000032122.15	Slc37a2	2.92e-06	1.15	1.18	0.98	1.19	0.83	0.86	0.77	0.75	0.84	0.8	0.72	1.01	1.14	1.02	0.99	0.08	0.805	-0.08	0.765	-0.36	0.304	0.15	0.604	-0.21	0.29
ENSMUSG00000042523.12	Dnal1	8.19e-06	2.09	2.51	2.57	2.5	2.86	2.1	1.93	2.65	2.11	2.42	2.29	1.98	2.69	2.14	2.26	-0.03	0.928	0.03	0.87	-0.25	0.304	0.21	0.306	-0.04	0.751
ENSMUSG00000033031.13	C330027C09Rik	2.41e-05	0.69	0.54	0.59	0.85	0.61	0.63	0.75	0.8	0.5	0.69	0.96	0.62	0.42	0.7	0.71	-0.05	0.959	0.05	0.897	0.47	0.304	-0.28	0.465	0.19	0.446
ENSMUSG00000032652.13	Crebl2	1.31e-05	10.38	11.07	10.07	10.65	10	10.77	11.74	11.26	10.76	10.8	9.41	10.66	11.11	9.4	8.4	0.01	0.972	-0.01	1	-0.16	0.304	0.1	0.453	-0.06	0.466
ENSMUSG00000004359.16	Spic	6.92e-06	0.09	0	0.02	0	0.13	0.04	0.06	0.06	0	0.04	0.04	0	0.02	0.08	0.05	0.23	1	-0.21	1	2.59	0.304	-2.72	0.213	-0.13	0.918
ENSMUSG00000051590.9	Map3k19	2.83e-05	0	0.04	0.03	0.03	0.05	0.02	0.11	0.07	0	0.06	0.05	0.02	0.03	0.06	0	0.16	1	-0.16	1	-2.42	0.304	1.64	0.435	-0.78	0.465
ENSMUSG00000037738.11	Nek5	4.3e-05	0.09	0.06	0.22	0.26	0	0.05	0.05	0.07	0.05	0.08	0.05	0.15	0.14	0.12	0.15	-0.01	1	0.01	1	-1.59	0.304	1.1	0.391	-0.49	0.57
ENSMUSG00000053519.15	Kcnip1	2.02e-06	0.03	0.05	0	0.03	0	0.05	0.04	0.02	0.04	0	0.06	0	0.03	0.02	0.02	-0.05	1	0.04	1	1.89	0.304	-1.2	0.434	0.69	0.494
ENSMUSG00000078630.8	Tomt	4.87e-06	0.25	0.34	0.74	0.59	0.85	0.13	0	0.25	0.99	0.56	0.85	0.55	0.76	0.51	0.11	-0.25	1	0.24	1	-1.68	0.304	1.82	0.194	0.13	0.874
ENSMUSG00000036825.12	Ssx2ip	9.88e-05	2.7	3.71	3.18	3.19	3.28	3.28	3.09	3.37	3.84	3.28	4.94	6.05	3.78	3.11	4.86	-0.51	0.00791	0.5	0.0128	-0.36	0.305	0.78	0.00726	0.42	0.0313
ENSMUSG00000030870.12	Ubfd1	7.61e-05	22.41	24.71	20.56	23.1	25.6	20.35	22.9	21.23	19.77	24.58	19.44	17.71	20.96	22.61	14.23	0.23	0.0351	-0.22	0.0615	-0.2	0.305	-0.09	0.569	-0.29	0.00714
ENSMUSG00000015149.14	Sirt2	2.06e-05	24.73	20.71	21.2	20.38	21.55	20.83	20.52	18.24	19.33	19.47	18.34	17.44	19.66	20.27	18.84	0.15	0.0379	-0.15	0.0419	0.13	0.305	-0.24	0.0183	-0.11	0.0963
ENSMUSG00000015759.10	Cnih1	1.52e-05	47.64	51.51	50.63	55.24	46.67	48.08	49.17	48.38	42.86	51.27	43.97	41.74	49.3	45.64	42.75	0.1	0.171	-0.1	0.234	-0.12	0.305	-0.02	0.86	-0.14	0.0357
ENSMUSG00000054626.11	Xlr	2.15e-05	1.27	2.07	1.7	1.23	1.44	1.39	1.77	1.12	1.12	0.62	1.03	1.13	1.44	1.33	1.31	0.29	0.317	-0.28	0.325	-0.46	0.305	0.01	0.985	-0.45	0.071
ENSMUSG00000024528.7	Srfbp1	1.52e-05	10.73	9.62	12.02	12.1	10.16	12.06	10.88	10.71	11.21	10.15	9.52	8.59	9.32	10.74	9.12	0.14	0.331	-0.14	0.346	0.22	0.305	-0.29	0.098	-0.07	0.532
ENSMUSG00000062376.7	Borcs7	4.16e-06	6.46	7.22	5.75	6.06	6.88	7.48	6.75	6.76	8	6.48	6.38	5.81	6.9	7.23	7.01	-0.08	0.655	0.08	0.66	0.23	0.305	-0.08	0.678	0.15	0.222
ENSMUSG00000038543.13	BC028528	2.67e-05	16.85	13.32	12.46	16.64	13.66	8.32	12.18	15.82	11.07	15.35	8.2	13.27	14.13	13.16	8.95	0.11	0.74	-0.11	0.802	-0.45	0.305	0.18	0.621	-0.27	0.272
ENSMUSG00000028825.7	Rhd	1.96e-05	0.1	0.39	0.06	0.23	0.55	0.67	0.39	0.3	0.44	0.38	0.22	0.59	0.88	0.35	0.09	-0.18	0.809	0.17	0.841	-1.27	0.305	0.98	0.327	-0.29	0.691
ENSMUSG00000103088.1	Pcdhgb6	2.17e-05	2.52	3.14	2.93	3.08	2.13	3.01	1.56	2.46	2.69	3.14	3.25	2.44	2.14	3.33	2.95	-0.07	0.852	0.07	0.829	0.41	0.305	-0.21	0.521	0.2	0.377
ENSMUSG00000031979.17	Cog2	9.71e-06	11.5	11.15	11.2	10.58	11.54	10.32	11.75	10.27	11.72	11.33	10.29	10.73	11.38	12.66	9.44	0.02	0.86	-0.02	0.882	-0.14	0.305	0.08	0.512	-0.07	0.388
ENSMUSG00000096351.1	Samd11	6.34e-06	0.39	0.57	0.46	0.18	0.53	0.41	0.44	0.28	0.53	0.57	0.13	0.64	0.67	0.39	0.57	-0.15	0.987	0.14	0.877	-0.9	0.305	0.76	0.289	-0.14	0.785
ENSMUSG00000036819.14	Jmjd4	2.42e-05	2.64	2.72	2.31	2.2	2.33	2.5	2.32	2.66	2.74	2.34	2.55	2.2	2.19	2.44	1.76	0.01	1	-0.01	0.966	0.24	0.305	-0.17	0.378	0.07	0.599
ENSMUSG00000044430.11	Klk12	1.47e-05	0.13	0	0.08	0.06	0.08	0	0.08	0.07	0.15	0.07	0.15	0	0	0.34	0	0	1	0	1	2.94	0.305	-2.32	0.345	0.63	0.675
ENSMUSG00000029168.14	Dpysl5	0.000271	0.28	0.2	0.27	0.22	0.26	0.17	0.2	0.27	0.33	0.21	0.54	0.41	0.71	0.31	4.16	-1.3	1	1.29	1	1.28	0.305	1.36	0.19	2.64	0.000137
ENSMUSG00000033233.17	Trim45	5.37e-05	1.51	1.57	1.46	1.28	2.02	1.48	1.42	1.31	1.33	1.39	0.96	1.27	1.48	1.26	1.04	0.26	0.185	-0.26	0.198	-0.32	0.306	-0.06	0.814	-0.38	0.0309
ENSMUSG00000030994.15	D7Ertd443e	7.25e-05	1.04	1.22	0.61	1.63	1.2	1.6	1.28	1.19	0.68	1.36	0.58	1.08	1.32	0.79	0.53	0.36	0.325	-0.38	0.26	-0.56	0.306	-0.09	0.845	-0.65	0.0363
ENSMUSG00000037266.18	Rsrp1	1.76e-05	187.67	156.04	169.37	143.38	159.55	152.03	144.76	158.53	131.28	131.7	143.12	117.94	159.09	154.04	145.01	0.11	0.376	-0.11	0.401	0.19	0.306	-0.24	0.114	-0.05	0.605
ENSMUSG00000021179.7	Nrde2	7.15e-05	8.97	10.2	9.27	9.75	12.67	10.82	11.34	11.04	9.4	10.69	7.53	7.85	11.93	8.99	6.43	0.16	0.476	-0.16	0.487	-0.32	0.306	0.05	0.858	-0.27	0.117
ENSMUSG00000031844.8	Hsd17b2	0.00015	96.45	122.66	106.46	117.81	196.46	95.71	120.69	120.73	129.31	124.22	112.04	86.53	117.03	139.83	45.87	0.21	0.518	-0.19	0.516	-0.49	0.306	0.13	0.737	-0.35	0.182
ENSMUSG00000033917.15	Gde1	4.51e-06	66.19	60.43	66.3	66.73	91.16	60.06	73.7	51.58	60.96	58.44	61.95	64.91	63.32	65.02	68.55	0.11	0.522	-0.1	0.564	-0.27	0.306	0.08	0.711	-0.19	0.199
ENSMUSG00000090137.8	Uba52	9.65e-06	11.83	8.02	10.37	6.22	9.71	7.07	7.73	8.04	8.56	9.79	7.03	6.86	6.55	9.38	8.35	0.14	0.662	-0.14	0.704	0.41	0.306	-0.44	0.193	-0.02	0.919
ENSMUSG00000034724.17	Cnot6l	1.54e-05	7.56	9.53	9.33	8.85	8.81	8.65	8.13	9.34	8.18	9.17	8.58	9.51	7.48	7.39	6.65	0.02	0.914	-0.02	1	-0.21	0.306	0.13	0.458	-0.09	0.466
ENSMUSG00000054057.2	A930004D18Rik	1.66e-05	1.32	1.71	1.39	1.9	1.64	1.74	1.54	2.1	1.05	1.76	1.24	1.57	1.86	1.12	1.21	0.04	0.954	-0.05	0.958	-0.41	0.306	0.22	0.496	-0.18	0.413
ENSMUSG00000039330.4	Tsga10ip	4.6e-05	0.56	0.25	0.22	0.18	0.42	1.2	0.64	0.57	0.42	1.68	0.21	0	0.38	0	0	0.34	1	-0.33	1	1.97	0.306	-2.15	0.177	-0.18	0.866
ENSMUSG00000032558.19	Nphp3	3.35e-05	2.71	2.61	2.38	2.29	2.46	2.83	2.2	3.21	2.68	2.61	2.18	2.01	2.64	2.34	1.79	0.01	1	-0.01	0.965	0.28	0.306	-0.2	0.381	0.08	0.595
ENSMUSG00000027983.13	Cyp2u1	9.83e-05	1.22	1.37	1.09	1.23	2.01	1.22	1.58	0.96	0.91	1.36	0.72	0.92	0.83	1.01	0.57	0.67	0.00176	-0.66	0.00321	-0.43	0.307	-0.43	0.216	-0.85	0.000262
ENSMUSG00000021186.8	Fbln5	0.000255	6.58	4.51	5.16	6.26	2.21	3.63	5.33	7.7	4.82	5.99	6.76	6.37	6.33	5.29	19.36	-0.72	0.0422	0.71	0.0525	0.74	0.307	0.38	0.525	1.12	0.00537
ENSMUSG00000034902.17	Pip5k1c	6.14e-05	41.26	31.94	36.46	36.61	29.75	35.37	33.36	33.9	36.65	34.37	38.95	38.13	36.15	39.76	40.89	-0.15	0.215	0.15	0.251	0.19	0.307	0.02	0.92	0.21	0.0474
ENSMUSG00000014873.15	Surf2	3.39e-06	6.95	6.09	5.73	5.95	4.66	5.44	5.04	5.11	4.4	5.3	5.38	4.29	5.36	6.53	5.38	0.14	0.395	-0.14	0.414	0.24	0.307	-0.3	0.116	-0.07	0.615
ENSMUSG00000095930.1	Nim1k	6.88e-05	0.2	0.17	0.16	0.15	0.05	0.17	0.18	0.13	0.17	0.13	0.3	0.22	0.12	0.12	0.29	-0.37	0.396	0.36	0.666	0.79	0.307	-0.07	0.912	0.71	0.0963
ENSMUSG00000073494.5	Sh2d1b2	2.13e-05	0.03	0.12	0.11	0.06	0.21	0.03	0.03	0.16	0.17	0.24	0.03	0.17	0.12	0.12	0.25	-0.48	0.748	0.47	0.639	-1.65	0.307	2.27	0.111	0.62	0.418
ENSMUSG00000038827.11	Fam206a	1.26e-05	3.5	3.87	3.38	3.62	3.68	3.56	3.12	3.54	3.56	3.86	3.28	2.94	3.1	3.33	3.34	0.05	0.756	-0.05	0.717	0.17	0.307	-0.17	0.231	0	0.964
ENSMUSG00000040415.15	Dtx3	4.26e-05	43.88	28.18	34.79	31.61	28	29.5	31.61	34.68	27.46	25.29	32.9	25.14	39.26	39.17	38.76	-0.07	0.785	0.07	0.832	0.3	0.307	-0.14	0.577	0.17	0.316
ENSMUSG00000018570.17	2810408A11Rik	9.14e-06	1.36	0.78	0.98	0.97	0.32	0.65	0.64	0.74	1.43	1	0.66	0.39	1.06	0.9	0.8	-0.08	0.889	0.08	0.882	0.76	0.307	-0.42	0.493	0.34	0.417
ENSMUSG00000023078.6	Cxcl13	4e-06	0.55	0	0.25	0.39	0.08	0.29	0	0.35	0	0.39	0.31	0	0.21	0.42	0.06	0.16	1	-0.14	1	2.31	0.307	-1.97	0.293	0.34	0.788
ENSMUSG00000022677.14	Fopnl	3.58e-06	17.32	17.95	18.65	16.61	18.04	17.05	20.01	17.84	16.83	18.97	17.02	17.16	18.65	16.42	16.51	0	1	0	1	-0.17	0.307	0.12	0.397	-0.05	0.569
ENSMUSG00000033855.15	Ston1	0.000127	7.91	9.61	11.15	10.04	8.44	8.83	9.18	12.44	12.92	12.51	12.8	16.67	10.8	10.27	14.59	-0.56	0.000178	0.56	0.000311	-0.29	0.308	0.78	0.000837	0.49	0.00161
ENSMUSG00000007216.6	Zfp775	2.74e-05	5.46	5.41	7.94	6.19	5.43	4.4	4.83	4.38	4.01	4.53	3.29	4.15	4.55	4.44	5.03	0.35	0.0758	-0.34	0.0928	-0.34	0.308	-0.12	0.65	-0.46	0.0121
ENSMUSG00000032512.7	Wdr48	2.63e-05	12.2	13.41	13.77	13.49	13.11	12.48	12.61	12.86	12.49	12.85	12.1	10.92	12.88	13.43	10.25	0.08	0.288	-0.08	0.307	-0.12	0.308	0	0.983	-0.11	0.0722
ENSMUSG00000009739.16	Pou6f1	3.68e-05	3.58	3	3.61	3.31	2.71	3.01	2.78	3.47	3.31	3.26	3.65	3.1	3.24	3.15	3.38	-0.14	0.288	0.14	0.313	0.21	0.308	0	0.99	0.21	0.0652
ENSMUSG00000036273.15	Lrrk2	2e-05	0.63	0.77	0.6	0.7	0.67	0.63	0.64	0.71	0.67	0.7	0.65	0.79	0.74	0.69	0.72	-0.15	0.375	0.15	0.378	-0.25	0.308	0.33	0.109	0.08	0.584
ENSMUSG00000022780.5	Mfi2	0.00023	6.56	0.79	7.08	0.93	1.63	9.72	6	5.39	7.99	1.25	8.04	6.08	10.97	8.39	6.53	-0.42	0.423	0.49	0.302	1.02	0.308	0.11	0.899	1.12	0.0437
ENSMUSG00000039987.15	Phtf2	4.38e-05	2.35	2.85	2.53	2.68	2.5	2.8	2.15	2.54	2.7	2.33	2.55	1.85	2.17	2.23	1.75	0.13	0.596	-0.13	0.473	0.25	0.308	-0.3	0.137	-0.05	0.696
ENSMUSG00000020709.15	Adap2	3.52e-05	18.46	17.75	21.28	19.98	21.86	17.67	24.31	27.29	26.72	23.16	19.02	23.05	23.59	20.68	10.55	-0.13	0.647	0.13	0.65	-0.41	0.308	0.43	0.202	0.02	0.943
ENSMUSG00000026940.3	Ccdc183	5.05e-05	0	0	0	0.03	0	0	0.11	0.06	0.03	0.03	0	0.14	0.03	0.03	0.08	-0.36	0.782	0.32	0.884	-3.11	0.308	3.91	0.127	0.8	0.626
ENSMUSG00000038398.8	Upf3a	3.11e-05	7.17	5.64	5.65	6	5.58	6.03	6.24	5.47	5.6	5.98	6.46	5.6	6.27	6.4	6.7	-0.04	0.84	0.04	0.833	0.2	0.308	-0.1	0.557	0.11	0.342
ENSMUSG00000005474.9	Myl10	6.69e-06	0.51	1.13	0.67	0.69	1.21	0.78	0.77	0.63	0.51	0.44	0.76	0.74	0.91	0.8	0.88	0.07	1	-0.07	0.985	-0.72	0.308	0.42	0.473	-0.3	0.446
ENSMUSG00000050994.20	Adgb	1.46e-05	0.02	0.06	0.08	0.14	0.12	0.05	0.02	0.03	0.04	0.04	0.07	0.04	0.11	0.11	0.14	-0.05	1	0.05	1	-1.34	0.308	1.15	0.307	-0.2	0.776
ENSMUSG00000040855.15	Reps2	0.000131	3.9	7.18	5.56	4.15	8.98	5.32	4.77	3.91	4.04	4.99	3.92	3.63	3.73	4.57	3.1	0.53	0.0188	-0.52	0.0224	-0.4	0.309	-0.27	0.407	-0.67	0.00218
ENSMUSG00000014633.15	Cmc2	1.02e-05	4.37	4.21	3.7	5.11	3.94	3.54	4.58	2.03	3.04	2.56	3.85	3.39	4.16	4.88	3.73	0.25	0.286	-0.26	0.312	-0.38	0.309	-0.01	0.964	-0.4	0.0599
ENSMUSG00000038552.14	Fndc4	0.000115	4.3	4.56	6.74	3.34	14.59	3.24	3.51	4.15	4.09	4.15	3.38	2.34	4.96	4.82	3.61	0.45	0.345	-0.44	0.286	-0.74	0.309	0	0.995	-0.74	0.0657
ENSMUSG00000000204.16	Slfn4	2.52e-05	3.09	2.11	1.34	2.64	0.93	1.71	1.06	1.03	1.3	1.02	2.05	1.35	1.22	1.36	1.06	0.34	0.369	-0.34	0.367	0.63	0.309	-0.83	0.105	-0.2	0.562
ENSMUSG00000002812.4	Flii	2.06e-05	48.31	42.35	40.23	40.83	38.88	44.23	38.58	45.9	40.51	45.97	38.9	43.32	45.18	38.96	42.2	-0.07	0.414	0.07	0.367	0.11	0.309	-0.01	0.939	0.11	0.0883
ENSMUSG00000027562.12	Car2	9.27e-05	51.26	86.59	73.29	45.71	236.31	80.45	69.56	68.98	78.41	62.59	64.88	62.31	85.13	68.33	70.33	0.26	0.493	-0.25	0.628	-0.7	0.309	0.21	0.718	-0.5	0.198
ENSMUSG00000040123.16	Zmym5	3.88e-05	12.85	14.58	14.72	13.18	15.1	13.18	13.66	14.8	13.69	13.64	12.12	12.54	13.31	14.08	10.06	0.08	0.54	-0.08	0.632	-0.18	0.309	0.05	0.75	-0.13	0.177
ENSMUSG00000078552.10	Dcdc2b	6.52e-06	1.49	1.14	1.14	0.6	0.79	1.02	1.1	0.76	0.54	0.6	0.78	0.35	0.97	1.3	1.22	0.29	0.598	-0.29	0.811	0.75	0.309	-0.88	0.15	-0.13	0.753
ENSMUSG00000029134.14	Plb1	9.17e-05	0.56	0.69	0.69	0.85	0.83	0.81	0.67	1.02	0.71	1.02	0.35	0.65	0.98	0.56	0.21	0.1	0.844	-0.11	0.829	-0.65	0.309	0.3	0.57	-0.35	0.329
ENSMUSG00000004567.16	Mcoln1	2.57e-06	22.97	18.39	20.11	18.52	19.14	18.89	20.05	19.79	19.13	16.41	20.36	16.85	20.38	21.34	17.06	0.01	0.87	-0.01	0.965	0.14	0.309	-0.11	0.331	0.03	0.704
ENSMUSG00000037029.8	Zfp146	3.6e-06	11.5	12.46	12.29	12.15	13.35	10	9.78	11.52	11.06	12.26	12.3	11.37	11.55	11.68	10.57	-0.02	0.938	0.02	0.92	-0.18	0.309	0.15	0.321	-0.04	0.728
ENSMUSG00000020434.4	4921536K21Rik	7.57e-06	0.87	1.28	0.86	1.14	0.59	0.93	0.7	0.97	0.72	0.94	0.95	1.05	1.17	1.09	0.53	-0.02	1	0.02	0.959	-0.53	0.309	0.36	0.396	-0.17	0.574
ENSMUSG00000021219.16	Rgs6	4.08e-06	0.1	0.1	0.16	0.16	0.14	0.05	0.09	0.15	0.11	0.09	0.15	0.09	0.14	0.07	0.08	-0.09	1	0.1	0.911	-0.69	0.309	0.64	0.264	-0.05	0.892
ENSMUSG00000037134.17	Prmt9	6.72e-05	5.41	5.92	5.53	5.88	7.11	5.45	6.26	4.7	5.01	5.55	4.68	4.22	4.94	6.12	4.03	0.32	0.00214	-0.31	0.00268	-0.18	0.31	-0.19	0.206	-0.37	0.000208
ENSMUSG00000040170.13	Fmo2	0.000249	1.68	1.13	1.08	1.55	0.49	0.91	0.82	2.41	1.18	1.6	2.01	2.42	1.72	1.8	5.77	-1.01	0.00475	0.99	0.00662	0.82	0.31	0.75	0.262	1.56	0.000481
ENSMUSG00000071369.11	Map3k5	9.07e-05	6.57	5.02	7.04	5.61	5.05	7.24	7	7.57	7.91	6.32	7.76	8.05	6.89	6.86	7.83	-0.34	0.0201	0.34	0.0274	0.26	0.31	0.17	0.405	0.43	0.00226
ENSMUSG00000040857.15	Erf	9.25e-05	14.59	10.68	12.62	14.13	9.81	13.13	14.05	14.54	14.05	14.5	15.18	14.83	13.8	13.5	17.39	-0.28	0.0669	0.28	0.0828	0.26	0.31	0.11	0.616	0.37	0.0103
ENSMUSG00000018893.14	Mb	8.77e-06	3.48	3.82	2.87	2.97	2.65	3.17	3.77	1.73	1.65	3.2	2.64	3.41	2.68	2.64	2.62	0.32	0.255	-0.33	0.241	-0.45	0.31	-0.07	0.848	-0.51	0.0415
ENSMUSG00000035621.13	Midn	2.38e-05	74.91	70.28	63.92	62.43	67.36	63.81	64.72	68.05	66.48	69.91	71.41	65.97	65.94	78.51	71.35	-0.08	0.366	0.08	0.454	0.14	0.31	-0.01	0.904	0.12	0.1
ENSMUSG00000058914.12	C1qtnf3	0.000123	2.57	0.92	1.94	2.97	0.39	0.76	0.95	1.91	3.24	1.89	1.35	1.25	1.78	1.01	3.85	-0.44	0.372	0.43	0.386	0.99	0.31	-0.07	0.929	0.91	0.0905
ENSMUSG00000078789.9	Dph1	3.28e-05	6	4.48	4.8	5.13	3.74	4.33	5.04	5.01	5.05	4.83	5.83	4.47	5.1	6.02	5.06	-0.13	0.531	0.13	0.538	0.27	0.31	-0.06	0.801	0.22	0.15
ENSMUSG00000028575.11	Eqtn	3.96e-05	0.45	0.98	0.13	0.21	0.26	0.48	0.64	0.23	0.32	0.51	0.38	0.06	0.17	0.74	0.21	0.54	0.534	-0.53	0.522	1.35	0.31	-1.94	0.0892	-0.59	0.383
ENSMUSG00000040016.16	Ptger3	3.84e-05	5.09	7.12	7.88	4.61	9.93	5.2	3.43	4.23	5.36	6.42	4.77	5.39	5.62	6.45	5.81	0.18	0.609	-0.17	0.62	-0.49	0.31	0.15	0.7	-0.34	0.212
ENSMUSG00000047205.12	Dusp18	3.75e-05	9.03	8.43	9.27	9.95	5.2	9.26	8.49	10.52	10	11.77	9.51	8.92	7.5	9.08	7.56	-0.12	0.633	0.12	0.599	0.32	0.31	-0.09	0.719	0.22	0.199
ENSMUSG00000048154.16	Kmt2d	2.9e-05	22.27	21	20.88	17.46	17.47	19.47	16.63	26.16	19.47	22.52	19.79	16.54	19.57	21.11	13.71	-0.03	0.792	0.03	0.821	0.27	0.31	-0.15	0.488	0.12	0.431
ENSMUSG00000020871.8	Dlx4	7.86e-05	1.59	1.4	1.51	1.19	1.86	1.35	1.14	1.64	1.5	1.99	1.07	1.34	2.36	0.81	0.27	0.04	0.96	-0.05	0.916	-0.7	0.31	0.38	0.51	-0.33	0.404
ENSMUSG00000053687.14	Dpep2	3.2e-05	0.72	0.54	0.34	1.06	0.46	0.21	0.6	0.22	0.44	0.34	0.49	0.65	0.68	0.51	0.74	0	1	-0.01	1	-0.84	0.31	0.56	0.411	-0.27	0.551
ENSMUSG00000075604.5	Cyp11b1	2.4e-05	0.72	1.39	0.96	1.32	0.62	0.89	0.82	0.73	0.78	0.94	0.39	1.23	0.93	1.11	1.42	0	1	0	1	-0.71	0.31	0.49	0.4	-0.22	0.569
ENSMUSG00000002006.12	Pdzd4	9.27e-05	0.74	0.59	0.55	0.69	0.52	0.47	0.55	0.92	0.98	0.54	1.12	0.9	0.76	0.56	1.53	-0.78	0.00188	0.78	0.00223	0.5	0.311	0.52	0.202	1.02	0.000167
ENSMUSG00000040297.12	Suco	6.49e-05	11.63	19.72	17.63	15.42	21.2	17.91	13.78	15.19	14.68	16.35	13.5	14.39	13.93	14.81	12.01	0.21	0.238	-0.2	0.28	-0.29	0.311	-0.01	0.978	-0.3	0.0627
ENSMUSG00000063019.5	Manbal	2.37e-05	72.45	56.1	55.55	61.94	63.55	63.82	66.27	58.64	59.46	67.46	59.3	50.99	61.6	67.48	49.41	0.11	0.351	-0.11	0.372	0.16	0.311	-0.22	0.0964	-0.06	0.515
ENSMUSG00000024168.7	Tmem204	2.23e-05	11.62	8.65	10.67	10.65	9.89	9.47	9.99	11.63	10.81	11.8	8.66	9.65	16.86	11.96	10.15	-0.19	0.355	0.18	0.365	-0.29	0.311	0.38	0.107	0.09	0.568
ENSMUSG00000025735.13	Rhbdl1	1.58e-05	3.79	3.7	2.05	3.55	1.95	4.04	2.76	2.79	1.56	3.1	3.5	1.52	2.08	2.1	1.9	0.33	0.584	-0.32	0.559	0.9	0.311	-1.06	0.15	-0.16	0.741
ENSMUSG00000031757.7	Mt4	4.4e-05	0.48	0.97	0.29	0.68	3.83	0	0.55	0	0.55	0.54	0.27	0	0.73	0.74	0.67	0.41	0.736	-0.4	0.812	-2.34	0.311	0.63	0.749	-1.7	0.149
ENSMUSG00000034648.9	Lrrn1	4.44e-05	0.04	0.08	0	0.02	0	0.02	0	0.06	0	0	0.09	0.02	0.02	0.04	0.13	-0.39	0.874	0.37	0.864	2.46	0.311	-0.49	0.812	1.98	0.135
ENSMUSG00000037542.13	Aldh8a1	4.61e-05	0.03	0.04	0	0.05	0.02	0.02	0.09	0.03	0	0.02	0	0	0.07	0.02	0	0.28	1	-0.25	1	-2.65	0.311	0.43	0.836	-2.22	0.166
ENSMUSG00000028937.14	Acot7	3.55e-05	8.11	6.97	5.57	7.61	4.63	7.02	7.06	6.6	5.86	6.15	5.04	5.37	6.74	5.25	9.19	0	1	0	0.985	0.39	0.311	-0.27	0.407	0.13	0.561
ENSMUSG00000061559.15	Wdr61	8.6e-05	43.05	46.68	42.52	39.5	56.18	47.2	47.14	36.25	40.8	44.62	34.04	35.07	44.06	42.7	28.45	0.29	0.0296	-0.29	0.0365	-0.23	0.312	-0.14	0.471	-0.37	0.00391
ENSMUSG00000016510.11	Mtif3	1.74e-05	7.6	8.13	6.94	7.57	7.38	7.34	8.47	6.1	6.95	6.91	7.03	6.64	7.73	7.5	6.3	0.12	0.294	-0.12	0.343	-0.18	0.312	0	0.998	-0.18	0.0715
ENSMUSG00000059409.8	Ppp2r5d	2.83e-05	33.99	29.16	28.56	28.73	31.34	27.26	29.17	28.21	26.64	31.68	25.44	27.11	31.72	29.12	22.86	0.09	0.407	-0.1	0.358	-0.15	0.312	0	0.984	-0.15	0.067
ENSMUSG00000026154.4	Sdhaf4	6.98e-06	12.58	14.4	13.95	14.75	13.63	11.56	13.28	8.9	10.96	11.95	12.59	10.62	13.12	11.35	12.94	0.16	0.408	-0.16	0.417	-0.28	0.312	0.03	0.894	-0.25	0.106
ENSMUSG00000027833.16	Shox2	2.64e-05	0.69	0.98	0.65	0.93	0.72	0.83	0.62	0.72	0.51	1.36	0.75	0.83	0.76	0.84	0.39	0.17	0.655	-0.17	0.614	-0.5	0.312	0.13	0.748	-0.37	0.193
ENSMUSG00000079450.11	Cldn34c1	6.27e-07	0.22	0.42	0.74	0.29	0.1	0.1	0.15	0.41	0.51	0.55	0.35	0.2	0.58	0.27	0.12	-0.22	0.893	0.21	1	-1.28	0.312	1.34	0.213	0.05	0.937
ENSMUSG00000047420.8	Fam180a	3.75e-05	1.44	0.26	0.51	0.58	0.38	0.41	0.71	1.02	0.43	0.22	0.32	0.32	1.06	0.68	1.23	-0.2	0.956	0.2	0.786	1.05	0.312	-0.37	0.662	0.68	0.252
ENSMUSG00000045259.4	Klhdc9	3.45e-06	0.78	0.31	0.09	0.8	0.09	0.58	0.36	0.24	0.35	0.09	0.44	0.26	0.24	0.79	0.21	0.32	1	-0.3	0.957	1.31	0.312	-1.41	0.188	-0.09	0.898
ENSMUSG00000028946.6	Hes3	3.64e-06	0	0.17	0.1	0.16	0.09	0.13	0.1	0	0.09	0.05	0	0.09	0.17	0.17	0.15	0.1	1	-0.09	1	-1.91	0.312	1.03	0.509	-0.88	0.409
ENSMUSG00000002825.7	Qtrt1	6.27e-06	4	4.12	3.34	3.48	2.87	2.87	2.93	3.49	3.39	3.78	3.01	2.38	3.34	2.98	3.94	0	1	0.01	0.998	0.32	0.312	-0.21	0.412	0.1	0.554
ENSMUSG00000041062.6	Mslnl	7.75e-07	0.06	0.17	0.11	0.03	0.07	0.03	0.07	0.09	0.04	0.1	0	0.07	0.19	0.13	0.14	-0.14	1	0.13	1	-1.73	0.312	1.47	0.302	-0.26	0.785
ENSMUSG00000063887.13	Nlgn1	2.37e-05	0.01	0	0.01	0.02	0	0	0.02	0.03	0.01	0.02	0.01	0.04	0.01	0.01	0	-0.29	1	0.26	0.952	-2.7	0.312	2.98	0.192	0.28	0.84
ENSMUSG00000062064.6	Slc2a7	0.000109	0.37	0	0.25	0	0.05	0.57	0.52	0.5	1.45	0.05	0.56	0.77	0.92	0.46	0.64	-0.86	0.0796	0.86	0.0997	1.42	0.313	0.89	0.438	2.31	0.00486
ENSMUSG00000016349.10	Eef1a2	6.91e-05	0.91	0.34	0.17	0.55	0.16	0.16	0.21	0.44	0.58	0.2	0.49	0.4	0.77	0.48	1.1	-0.58	0.255	0.57	0.384	1.06	0.313	0.19	0.826	1.25	0.0374
ENSMUSG00000026239.14	Pde6d	1.23e-05	13.8	13.09	12.74	14.48	11.94	11.6	13.49	10.29	11.8	10.8	11.03	10.47	14.07	12.05	11.47	0.13	0.311	-0.13	0.35	-0.2	0.313	0	0.984	-0.19	0.0766
ENSMUSG00000074934.3	Grem1	1.41e-05	1.92	0.44	0.26	0.93	0.14	0.27	0.64	0.37	0.41	0.92	0.18	0.54	0.26	0.24	0.61	0.4	0.463	-0.39	0.491	1.14	0.313	-1.38	0.141	-0.23	0.715
ENSMUSG00000038957.13	Edc3	2.23e-05	11.56	11.68	11.68	12.65	12.38	11.85	12.83	11.45	12.69	13.25	11.38	10.71	12.94	12.42	9.22	0.04	0.757	-0.04	0.805	-0.16	0.313	0.07	0.602	-0.09	0.302
ENSMUSG00000024650.4	Slc22a6	3.8e-05	0.07	0	0.09	0.02	0.08	0.12	0.08	0.04	0.06	0.02	0.08	0.24	0.22	0.17	0.05	-0.42	0.762	0.47	0.723	-1.22	0.313	1.34	0.148	0.13	0.867
ENSMUSG00000032598.8	Nckipsd	5.59e-06	6.06	4.65	5.32	5.15	5.28	5.43	5.11	5.24	5.29	5.58	5.27	4.66	5.41	6.05	4.41	0.02	0.918	-0.03	0.85	0.16	0.313	-0.13	0.304	0.03	0.775
ENSMUSG00000001855.15	Nup214	1.26e-05	10.45	10.33	9.55	8.85	9.89	9.37	8.56	10.93	9.47	10.35	9.27	8.39	9.53	10.66	8.48	-0.01	1	0.01	0.991	0.15	0.313	-0.09	0.46	0.06	0.479
ENSMUSG00000092083.4	Kcnb2	1.52e-05	0.02	0.02	0.02	0.01	0.02	0.06	0.03	0.04	0.03	0.01	0.03	0.04	0.02	0.01	0.02	-0.21	1	0.2	1	1.09	0.313	-0.36	0.675	0.72	0.255
ENSMUSG00000034880.7	Mrpl34	3.89e-05	81.94	67.3	57.91	71.53	62.92	69.51	73.63	53.74	59.05	69.63	57.53	54.89	54.75	65.83	50.87	0.28	0.00762	-0.28	0.00837	0.18	0.314	-0.41	0.00586	-0.23	0.0233
ENSMUSG00000019188.16	H13	5.29e-05	46.4	45.39	37.33	43.67	48.64	40.85	43.5	34.88	38.07	43.49	34.67	37.35	39.62	47.12	32.61	0.22	0.0112	-0.22	0.0117	-0.15	0.314	-0.12	0.325	-0.28	0.00108
ENSMUSG00000059108.4	Ifitm6	6.7e-05	0.63	0	0.11	0.34	0.71	0.1	0.21	0.82	0.51	0.5	1.01	0.59	0.27	0	1.24	-0.72	0.262	0.69	0.265	1.43	0.314	0.31	0.79	1.74	0.0261
ENSMUSG00000052752.15	Traf7	2.68e-05	31.34	25.57	27.18	25.74	28.76	25.6	26.41	26.31	27.12	26.62	25.47	22.39	25.64	28.67	21.84	0.09	0.276	-0.09	0.369	0.14	0.314	-0.19	0.11	-0.05	0.565
ENSMUSG00000062826.7	Ces2f	0.000201	0.19	0.14	0.91	1.37	0.22	0.42	1.14	0.73	0.71	0.2	1.01	1.51	0.5	0.55	2.03	-0.52	0.294	0.53	0.313	-1.16	0.314	1.8	0.0618	0.64	0.316
ENSMUSG00000074733.14	Zfp950	5.8e-05	3.29	2.89	3.69	3.22	2.63	3.6	3.63	3.85	2.83	3.36	3.6	2.76	3.59	2.99	4.19	-0.13	0.537	0.13	0.57	0.29	0.314	-0.07	0.777	0.22	0.166
ENSMUSG00000036368.7	Rmdn2	4.55e-05	11.57	8.82	7.88	9.45	8.41	9.19	9.67	9.86	9.64	10.08	9.67	7.28	8.52	8.85	5.09	0.11	0.661	-0.11	0.674	0.32	0.314	-0.34	0.204	-0.02	0.933
ENSMUSG00000056413.16	Adap1	4.53e-06	6.3	8.1	7.32	6.84	10.76	8.8	10.65	7.79	8.75	6.54	9.01	8.45	9.45	8.57	7.86	-0.07	0.791	0.07	0.79	-0.32	0.314	0.3	0.26	-0.02	0.896
ENSMUSG00000044906.5	4930503L19Rik	2.22e-05	2.17	3.07	2.19	2.95	2.23	1.87	1.44	2.39	2.09	2.76	1.75	2.12	2.34	2.11	1.92	0.06	0.854	-0.06	0.844	-0.37	0.314	0.2	0.521	-0.17	0.395
ENSMUSG00000039163.10	Cmc1	1.99e-05	9.9	8.79	8.4	8.65	8.62	8.77	8.64	7.84	7.02	10.78	8.16	11.23	9.11	8.36	8.74	-0.03	0.964	0.02	0.922	-0.25	0.314	0.18	0.371	-0.07	0.635
ENSMUSG00000040133.2	Gpr176	0.000108	4.27	1	1.57	3.91	0.55	1.01	1.9	2.05	1.98	2.12	1.41	1.85	1.55	1.69	3.49	-0.06	0.982	0.06	0.934	0.95	0.314	-0.56	0.472	0.38	0.463
ENSMUSG00000028185.12	Dnase2b	8.25e-06	0.05	0	0.1	0.1	0.09	0.06	0.03	0	0.06	0.06	0.06	0.12	0.08	0.03	0.02	0.04	1	-0.04	1	-1.73	0.314	0.91	0.509	-0.83	0.426
ENSMUSG00000032589.14	Bsn	9.31e-05	0.51	0.29	0.74	0.29	0.42	0.71	0.33	0.55	0.82	0.32	0.88	0.72	0.68	0.67	0.57	-0.55	0.0691	0.55	0.0701	0.54	0.315	0.26	0.55	0.8	0.0076
ENSMUSG00000003037.16	Rab8a	4.04e-05	30.96	27.46	27.71	30.06	36.72	27.75	32.47	24.79	27.86	28.74	25.85	26.27	28.26	27.38	23.26	0.18	0.117	-0.18	0.148	-0.19	0.315	-0.05	0.751	-0.24	0.0229
ENSMUSG00000030499.9	Kctd15	6.54e-05	16.01	14.89	11.8	12.64	17.62	16.38	14.85	13.08	13.76	13.52	13.5	10.23	13.64	14.31	10.37	0.21	0.183	-0.21	0.191	0.25	0.315	-0.39	0.0576	-0.14	0.307
ENSMUSG00000029279.15	Brdt	3.08e-05	0.4	0.26	0.49	0.24	0.45	0.48	0.31	0.37	0.53	0.25	0.35	0.47	0.28	0.35	0.54	-0.2	0.65	0.19	0.635	0.59	0.315	-0.18	0.71	0.41	0.213
ENSMUSG00000061353.11	Cxcl12	7.78e-05	16.47	18.16	19.54	14.67	31.04	14.93	13.68	18.26	20.02	22.43	16.37	15.91	19.37	23.29	11.41	0.07	0.735	-0.07	0.896	-0.42	0.315	0.22	0.525	-0.2	0.392
ENSMUSG00000023259.16	Slc26a6	4.16e-07	1.21	1.24	1.13	1.13	1.19	1.47	1.27	1.28	1.31	1	1.47	0.96	1.4	1.56	1.11	-0.07	0.772	0.07	0.761	0.28	0.315	-0.12	0.6	0.16	0.309
ENSMUSG00000026271.15	Gpr35	3.69e-05	4.45	6.07	4.59	3.73	3.59	4.11	2.86	3.7	5.09	3.48	4.43	2.53	3.98	4.19	3.43	0.07	0.849	-0.07	0.811	0.39	0.315	-0.35	0.283	0.04	0.84
ENSMUSG00000033769.16	Exoc6b	1.55e-05	4.35	5.33	5.12	5.46	4.4	5.16	4.84	5.16	4.77	5.22	4.46	5.38	4.77	4.59	4.73	-0.03	0.871	0.03	0.921	-0.18	0.315	0.15	0.306	-0.03	0.78
ENSMUSG00000047415.11	Gpr68	3.02e-05	0.72	0.27	0.26	0.57	0.18	0.17	0.34	0.2	0.46	0.32	0.2	0.29	0.22	0.2	0.61	0.04	1	-0.04	1	0.98	0.315	-0.74	0.36	0.24	0.66
ENSMUSG00000048728.15	Zfp454	8.15e-06	0.11	0.22	0.13	0.25	0.09	0.09	0.12	0.22	0.09	0.21	0.09	0.36	0.03	0.17	0.12	-0.07	1	0.07	1	-1.32	0.315	1.05	0.334	-0.26	0.719
ENSMUSG00000001435.14	Col18a1	0.000221	25.5	13.73	23.5	17.26	14.66	25.56	22.18	26.2	29.62	19.89	35.63	37.65	33.62	30.72	41.06	-0.74	0.00035	0.74	0.000128	0.37	0.316	0.54	0.0759	0.91	8.97e-06
ENSMUSG00000035818.13	Plekhs1	0.000123	0.09	0.12	0.14	0.25	0.23	0.06	0.17	0.3	0.27	0.23	1.05	0.8	0.35	0.21	0.88	-1.34	0.000552	1.32	0.00137	-1.18	0.316	3.02	0.00288	1.84	0.00185
ENSMUSG00000029145.12	Eif2b4	5.76e-05	15.77	14.73	14.84	14.18	15.05	12.13	14.72	12.45	11.9	13.98	11.45	10.54	13.73	14.78	9.8	0.27	0.00717	-0.27	0.012	-0.18	0.316	-0.15	0.319	-0.33	0.00108
ENSMUSG00000061607.14	Mdc1	2.81e-05	11.02	11.41	10.56	10.56	10.82	11.2	9.28	10.29	8.98	10.73	10.33	8.82	9.4	10.49	8.72	0.13	0.111	-0.13	0.144	0.14	0.316	-0.23	0.0443	-0.09	0.234
ENSMUSG00000027828.12	Ssr3	3.91e-05	82.01	112.51	97.39	104.85	116.91	94.71	85.38	83.88	80.53	89.29	86.84	82.96	80.14	88.46	85.57	0.2	0.121	-0.19	0.123	-0.19	0.316	-0.06	0.712	-0.25	0.0187
ENSMUSG00000005800.3	Mmp8	4.98e-05	0.4	0.54	0.55	1.05	0.42	0.36	0.32	0.25	0.46	0.52	0.35	0.17	0.56	0.25	0.14	0.49	0.33	-0.47	0.499	-0.91	0.316	-0.02	0.983	-0.93	0.0672
ENSMUSG00000036564.17	Ndrg4	1.81e-05	10.08	8.27	8.48	9.76	5.74	7.22	7.32	6.01	6.25	8.19	6.57	6.52	5.33	7.66	9.24	0.22	0.369	-0.21	0.382	0.36	0.316	-0.48	0.111	-0.12	0.566
ENSMUSG00000019464.6	Ptger1	7.02e-05	2.34	2.06	1.73	1.74	1.74	2.5	1.39	2.46	1.01	2.63	2.28	2.67	1.87	2.22	5.12	-0.39	0.427	0.38	0.427	0.76	0.316	-0.03	0.962	0.73	0.0864
ENSMUSG00000022603.9	Mroh4	2.13e-05	0.12	0.02	0.06	0.03	0.08	0.04	0.02	0.03	0	0.06	0.02	0.02	0	0	0.03	0.58	0.452	-0.55	0.589	2.13	0.316	-3.05	0.0973	-0.92	0.389
ENSMUSG00000005804.14	Bloc1s6	1.98e-05	11.07	11.68	10.26	12.01	11.53	10.53	10.37	11.06	9.82	12.51	10.4	10.11	11.13	9.67	9.04	0.06	0.477	-0.06	0.574	-0.14	0.316	0.03	0.783	-0.11	0.167
ENSMUSG00000020154.9	Ptprb	1.22e-05	12.25	13.81	13.04	13.94	12.94	10.16	10.19	17.79	12.91	18.07	10.75	13.47	13.46	12.56	9.94	-0.12	0.488	0.13	0.527	-0.28	0.316	0.32	0.162	0.04	0.776
ENSMUSG00000020628.15	Trappc12	2.48e-05	13.77	12.5	11.51	12.1	12.3	12.05	10.58	12.12	12.68	13.02	10.77	10.55	11.66	12.81	9.89	0.06	0.644	-0.06	0.598	0.15	0.316	-0.16	0.189	-0.01	0.88
ENSMUSG00000029022.18	Miip	3.99e-06	5.69	4	5.17	4.92	5.1	4.54	4.05	4.47	4.14	4.85	4.3	3.59	4.67	5.2	5.07	0.08	0.704	-0.08	0.707	0.26	0.316	-0.25	0.229	0	0.995
ENSMUSG00000045004.3	Spata21	0.000146	0.34	1.54	0.89	0.62	9.05	1.34	0.72	1.16	1.4	0.58	0.94	0.35	1.47	1.57	0.71	-0.12	0.866	-0.51	1	-1.39	0.316	0.13	0.913	-1.26	0.0991
ENSMUSG00000032423.12	Syncrip	3.53e-05	4.29	5.25	5.67	5.66	6.16	5.01	5.21	6.15	5.88	5.73	4.49	4.7	5.15	4.53	4.02	0.03	0.881	-0.02	0.984	-0.22	0.316	0.14	0.46	-0.09	0.484
ENSMUSG00000008307.11	1700109H08Rik	2.41e-05	0.99	1.75	0.91	1.04	1.15	1.03	0.96	1.48	1.49	0.89	1.22	0.84	0.75	0.85	0.91	-0.04	0.932	0.04	0.936	0.46	0.316	-0.29	0.462	0.18	0.477
ENSMUSG00000031163.2	Glod5	8.7e-06	1.27	0.34	0.15	0.48	1.15	0.95	0.15	0	0.43	0.57	1.58	0.28	0.9	1.03	0.93	-0.06	1	0.07	1	1.62	0.316	-0.87	0.511	0.75	0.417
ENSMUSG00000034265.7	Zdhhc14	8.81e-05	21.63	26.08	21.13	21.57	27.69	26.07	25.38	21.56	18.51	22.48	16.11	18.62	21.86	19.42	14.75	0.33	0.014	-0.34	0.0193	-0.24	0.317	-0.18	0.345	-0.42	0.0014
ENSMUSG00000031165.6	Was	0.000108	3.89	6.9	5.31	3.36	10.95	4.72	5.06	4.2	5.31	4.83	3.93	3.83	4.24	6	3.03	0.39	0.248	-0.38	0.262	-0.54	0.317	-0.04	0.931	-0.58	0.0536
ENSMUSG00000029033.16	Acap3	4.81e-05	5.9	4.55	5.18	5.2	4.36	4.98	4.99	5.87	4.6	5.7	5.33	5.02	5.44	5.72	5.9	-0.14	0.306	0.14	0.326	0.21	0.317	0	0.997	0.21	0.0728
ENSMUSG00000044072.14	Eml6	6.46e-05	0.77	1.7	1.32	1.28	1.45	1.33	1.19	1.18	1.3	1.25	1.15	0.96	1.17	1.36	0.71	0.2	0.474	-0.19	0.488	-0.38	0.317	0.07	0.832	-0.32	0.136
ENSMUSG00000045106.12	Ccdc73	5.65e-05	1.02	0.85	0.61	1.18	0.79	1.02	0.59	0.95	0.79	1.09	0.94	0.56	0.67	1.04	0.3	0.23	0.562	-0.23	0.553	0.59	0.317	-0.67	0.167	-0.08	0.797
ENSMUSG00000041319.13	Thoc6	6.3e-05	5.89	3.91	5.04	5.28	4.23	6.39	5.94	5.3	4.77	5.43	5.37	5.75	5.47	5.58	7.02	-0.14	0.578	0.14	0.55	0.32	0.317	-0.07	0.789	0.25	0.165
ENSMUSG00000032386.15	Trip4	1.95e-06	4.22	4.55	4.22	4.2	4.56	3.84	3.82	3.94	3.48	4.41	3.88	4.08	4.03	3.69	4.08	0.05	0.7	-0.05	0.744	-0.17	0.317	0.07	0.632	-0.1	0.28
ENSMUSG00000023908.7	Pkmyt1	1.76e-05	14.07	11.7	11.77	10.39	12.19	11.2	12.37	12.54	12.38	13.01	11.84	9.74	11.76	14.29	9.64	0.03	0.889	-0.03	0.851	0.21	0.317	-0.18	0.3	0.03	0.798
ENSMUSG00000032845.15	Alpk2	9.21e-06	0.1	0.08	0.12	0.1	0.06	0.14	0.03	0.08	0.09	0.15	0.06	0.07	0.07	0.21	0.11	0.09	1	-0.09	1	0.86	0.317	-0.7	0.326	0.16	0.737
ENSMUSG00000059326.6	Csf2ra	0.000111	48.75	45.69	36.74	36.82	47.02	41.9	35.34	39	34.64	36.16	30.03	24	34.85	48.03	24	0.37	0.0161	-0.37	0.0255	0.27	0.318	-0.57	0.0116	-0.3	0.049
ENSMUSG00000070737.10	Tmem35b	5.4e-05	13.43	13.38	11.27	15.36	12.38	13.29	13.9	12.7	9.87	13.8	9.37	11.11	12.45	12.35	7.75	0.28	0.0692	-0.29	0.0677	-0.26	0.318	-0.13	0.55	-0.38	0.00829
ENSMUSG00000027870.8	Hao2	0.000257	1.15	0	0.93	0.21	0.17	2.7	1.58	1.89	1.18	0.21	2.69	3.03	3.64	1.48	4.45	-0.78	0.0888	0.83	0.0651	1.36	0.318	0.84	0.456	2.2	0.00429
ENSMUSG00000021772.14	Nkiras1	2.99e-05	2.64	2.54	2.66	2.88	2.77	2.92	2.76	2.54	2.45	2.39	2.52	1.88	2.33	2.39	2.13	0.2	0.113	-0.2	0.131	0.21	0.318	-0.34	0.0443	-0.14	0.225
ENSMUSG00000027221.5	Chst1	7.61e-05	3.86	3.6	3.3	3.62	2.44	3.22	2.18	5.05	2.95	5.16	3.25	3.97	3.22	4.04	5.52	-0.36	0.183	0.35	0.203	0.44	0.318	0.08	0.82	0.53	0.0335
ENSMUSG00000032002.10	Dcun1d5	4.09e-05	24.3	27.27	23.26	23.54	25.2	22.95	24.71	24.85	22.51	25.94	20.59	21.51	23.54	21.45	18.1	0.12	0.231	-0.12	0.278	-0.15	0.318	-0.01	0.917	-0.16	0.0521
ENSMUSG00000003948.17	Mmd	3.81e-05	8.99	7.24	7.81	9.18	8.27	7.34	6.84	8.46	8.82	7.68	9.48	8.46	7.31	8.29	9.13	-0.16	0.288	0.16	0.304	0.22	0.318	0.01	0.96	0.23	0.0615
ENSMUSG00000017057.9	Il13ra1	6e-05	9.67	9.94	10.55	9.99	8.58	10.02	8.76	9.49	9.81	8.27	10.62	9.9	8.63	9.19	13.41	-0.15	0.394	0.15	0.419	0.26	0.318	-0.03	0.9	0.23	0.108
ENSMUSG00000054720.12	Lrrc8c	1.08e-05	4.7	5.41	5.48	5.07	6.61	4.37	3.41	5.75	5.72	6.16	4.62	5.38	5.51	5.7	4.46	-0.11	0.659	0.11	0.672	-0.3	0.318	0.32	0.192	0.03	0.878
ENSMUSG00000001157.13	Gmcl1	5.73e-05	6.22	7.5	6.57	6.71	7.42	7.28	6.44	7.98	6.45	5.98	5.59	6.14	8	5.48	4.22	0.06	0.72	-0.07	0.746	-0.28	0.318	0.12	0.609	-0.16	0.304
ENSMUSG00000038059.6	Smim3	7.51e-05	7.16	4.57	6.29	7.4	2.73	4.98	3.11	5.08	3.61	5.72	5.87	4.59	4.83	5.76	7.7	-0.08	0.91	0.08	0.871	0.57	0.318	-0.31	0.521	0.27	0.404
ENSMUSG00000062310.7	Glrp1	5.95e-06	0.23	0.1	0.09	0	0.18	0.25	0.09	0.12	0.04	0	0.09	0.13	0.04	0	0.11	0.27	0.998	-0.26	1	1.52	0.318	-1.47	0.229	0.04	0.961
ENSMUSG00000032373.15	Car12	0.00019	0.07	0.1	0.09	0.03	0.03	0.03	0.09	0.32	0.38	0.14	0.49	1.16	0.11	0.09	0.35	-1.84	5.92e-07	1.8	1.35e-06	-1.14	0.319	3.7	0.000102	2.57	4.41e-05
ENSMUSG00000005873.5	Reep5	5e-05	70.57	71.21	61.3	75.26	75.37	70.38	67.51	60.96	58.01	68.19	56.46	57.21	67.1	68.14	52.43	0.21	0.00479	-0.21	0.00491	-0.13	0.319	-0.13	0.241	-0.26	0.000423
ENSMUSG00000047143.3	Dmrta2	0.000105	4.83	4.46	4.17	4.34	5.94	3.73	5.06	4.59	3.54	4.34	3.26	3.4	4.28	3.59	1.62	0.36	0.154	-0.36	0.179	-0.43	0.319	-0.1	0.775	-0.53	0.0274
ENSMUSG00000041673.11	Lrrc18	5.29e-05	1.57	1.41	1.23	1.61	1.63	1.72	1.47	0.96	1.49	1.98	1.02	1.37	1.58	1.66	0.71	0.3	0.259	-0.31	0.209	-0.37	0.319	-0.1	0.745	-0.47	0.0291
ENSMUSG00000036299.4	BC031181	5.73e-06	55.78	55.66	55.48	53.69	55.53	52.28	54.52	48.55	47.1	50.15	50.57	49.53	54.84	49.92	49.84	0.08	0.324	-0.08	0.395	-0.12	0.319	0.01	0.956	-0.12	0.0905
ENSMUSG00000012429.8	Mplkip	3.53e-05	6.28	7.06	6.89	7.19	7.63	7.03	7.55	7.04	6.63	6.99	6.29	5.79	7.24	6.32	5.02	0.12	0.418	-0.11	0.446	-0.2	0.319	0.02	0.888	-0.18	0.115
ENSMUSG00000002068.16	Ccne1	4.37e-05	1.36	1.2	1.49	1.28	1.66	1.45	1.56	1.05	1.11	1.59	2.12	2.25	1.7	1.33	1.62	-0.23	0.464	0.22	0.493	-0.47	0.319	0.55	0.154	0.08	0.749
ENSMUSG00000066189.9	Cacng3	5.98e-05	0	0	0.03	0	0.06	0	0	0	0	0.09	0	0.22	0.08	0	0.14	-0.35	0.62	0.31	0.836	-3.91	0.319	5.04	0.121	1.13	0.605
ENSMUSG00000094152.5	Slc6a16	5.67e-05	0.26	0.1	0	0.09	0.05	0.08	0	0.05	0.05	0.03	0.03	0	0.05	0.1	0	0.44	0.649	-0.44	0.721	2.19	0.319	-2.75	0.127	-0.56	0.653
ENSMUSG00000035694.15	Caps2	4.93e-05	0.54	0.42	0.56	0.3	0.79	0.89	0.36	0.48	0.74	0.3	0.28	0.22	0.55	0.92	0.31	0.26	0.703	-0.25	0.672	0.78	0.319	-0.85	0.188	-0.07	0.868
ENSMUSG00000000805.18	Car4	0.000103	144.28	136.22	124.3	146.52	205.07	150.21	151.98	178.1	151.85	142.5	104.38	126.1	196.93	120.2	75.85	0.08	0.714	-0.09	0.76	-0.41	0.319	0.18	0.602	-0.23	0.312
ENSMUSG00000044055.5	Otos	5.33e-05	0.07	0.1	0	0.09	0.14	0.03	0.14	0.07	0.03	0.14	0	0.08	0.02	0.17	0	0.44	0.818	-0.41	0.738	-2	0.319	0.14	0.93	-1.86	0.114
ENSMUSG00000025204.10	Ndufb8	1.72e-05	20.89	17.7	17.86	19.06	18.99	18.87	17.72	18.67	17.72	19.46	17.78	16.47	19.74	18.25	20.47	-0.03	0.837	0.03	0.882	0.16	0.319	-0.08	0.545	0.08	0.377
ENSMUSG00000040824.3	Snrpd2	1.79e-05	5.39	5.78	5.03	6.07	5.06	4.17	5.5	4.03	5.45	5.5	5.17	4.78	6.09	4.38	5.91	-0.04	0.924	0.04	0.857	-0.28	0.319	0.24	0.31	-0.04	0.784
ENSMUSG00000070527.3	Mkrn3	1.85e-05	0.76	0.63	1.16	0.97	0.7	0.75	0.94	1.13	0.77	0.73	0.53	0.68	1.16	0.99	0.43	0.06	0.946	-0.06	0.974	-0.6	0.319	0.33	0.508	-0.27	0.425
ENSMUSG00000026834.13	Acvr1c	1.92e-05	0.02	0	0.03	0.02	0.04	0.03	0	0.02	0.04	0.04	0	0	0.01	0.04	0.01	0.13	1	-0.12	1	2.38	0.319	-2.26	0.28	0.12	0.917
ENSMUSG00000053338.9	Tarm1	5.25e-05	1.33	1.51	0.88	0.82	1.31	1.5	0.96	0.96	0.68	0.95	0.87	0.85	0.53	1.18	0.61	0.54	0.0859	-0.54	0.137	0.54	0.32	-0.98	0.0287	-0.44	0.149
ENSMUSG00000022684.14	Bfar	3.4e-05	16.94	17.59	14.82	17.07	18.87	16.75	16.58	15.04	14.54	16.82	14.82	14.09	17.74	14.96	13.76	0.13	0.197	-0.13	0.209	-0.15	0.32	-0.03	0.82	-0.18	0.0346
ENSMUSG00000095325.1	Zfp870	2.47e-06	2.02	1.52	1.91	1.76	1.93	1.83	1.79	1.54	1.89	1.56	1.65	1.62	1.46	1.76	1.8	0.09	0.675	-0.09	0.675	0.26	0.32	-0.27	0.217	-0.01	0.957
ENSMUSG00000063511.11	Snrnp70	7.59e-06	41.73	32.96	34.77	32.42	35.08	33.09	33.77	40.15	31.8	32.01	33.71	25.06	41.64	41.05	36.81	-0.05	0.729	0.04	0.8	0.24	0.32	-0.12	0.551	0.12	0.369
ENSMUSG00000043705.6	Capn13	1.34e-05	0.12	0.04	0	0.03	0	0.03	0.1	0.06	0	0.03	0	0	0	0.09	0.03	0.3	0.909	-0.27	1	3.09	0.32	-3.65	0.157	-0.56	0.746
ENSMUSG00000032999.9	Nlrp4f	2.17e-05	0	0.06	0.03	0.1	0	0.16	0	0.04	0.02	0.02	0.07	0.02	0.02	0.13	0.06	0.07	1	-0.06	1	2.26	0.32	-1.78	0.351	0.48	0.698
ENSMUSG00000051228.5	Nyx	4.65e-05	8.5	4.87	3.78	5.41	1.35	7.14	6.42	6.92	4.71	8.55	4.41	4.69	6.97	6.7	3.95	-0.02	1	0.03	0.988	0.61	0.32	-0.37	0.46	0.23	0.494
ENSMUSG00000020290.14	Xpo1	9.75e-05	18.27	19.43	20.62	22.92	23.23	17.92	17.83	17.7	14.76	16.66	14.5	14.03	14.87	15.89	11.6	0.41	0.000272	-0.4	0.00039	-0.2	0.321	-0.27	0.11	-0.47	3.14e-05
ENSMUSG00000035385.5	Ccl2	0.000279	2.78	2.21	3.09	3.38	1.22	2.5	1.74	2.57	2.73	4.34	4.71	6.68	3	2.57	27.71	-1.08	0.0101	1.06	1	1.17	0.321	0.95	0.331	2.12	0.00121
ENSMUSG00000000693.10	Loxl3	0.000101	1.97	1.58	1.79	2.17	1.6	1.05	1.33	2.11	1.71	1.57	1.82	2.32	3.29	1.44	3.34	-0.56	0.032	0.55	0.0439	-0.48	0.321	0.95	0.0193	0.46	0.0888
ENSMUSG00000025784.5	Clec3b	0.0002	1.21	0.22	0.77	0.68	0.09	0.26	0.28	0.9	0.09	0.45	1.28	1.87	1.14	1.07	8.54	-0.94	0.0363	0.9	0.0442	1.72	0.321	1.11	0.438	2.83	0.00375
ENSMUSG00000031952.5	Chst5	2.21e-05	5.34	5.11	3.96	7.22	2.83	7.2	7.85	4.32	4.05	5.88	4.81	2.9	4.16	5.81	4.04	0.39	0.182	-0.39	0.205	0.5	0.321	-0.78	0.0615	-0.28	0.314
ENSMUSG00000079436.3	Kcnj13	0.000163	5.99	7.81	6.94	8.8	18.51	14.15	9.26	11.48	4.04	10.19	2.01	5.87	13.06	3.62	0.45	0.43	0.413	-0.44	0.4	-1.13	0.321	-0.06	0.951	-1.19	0.0636
ENSMUSG00000028224.14	Nbn	2.16e-05	6.71	7.44	7.28	8.43	7.4	6.42	6.58	7.81	7.01	7.95	7.67	8.04	6.92	6.73	7.32	-0.1	0.481	0.11	0.466	-0.2	0.321	0.25	0.137	0.05	0.662
ENSMUSG00000024135.9	Srbd1	2.63e-05	4.53	5.16	4.69	5.47	5.3	4.72	4.45	4.2	4.83	5.52	4.36	4.19	4.83	5.23	3.92	0.11	0.51	-0.11	0.423	-0.19	0.321	0.02	0.904	-0.17	0.111
ENSMUSG00000047881.14	Rell1	1.01e-05	26.55	27.75	28.27	33.13	30.26	28.94	30.56	30.99	29.96	32.78	30.44	32.49	27.53	27.3	25.72	-0.05	0.61	0.06	0.622	-0.17	0.321	0.17	0.216	0.01	0.951
ENSMUSG00000022357.2	Klhl38	2.84e-05	6	3.25	7.15	4.91	3.61	5.17	4.53	6.34	4.64	7.75	5.33	5.06	3.99	2.98	5.04	-0.07	0.854	0.07	0.852	0.47	0.321	-0.25	0.532	0.23	0.396
ENSMUSG00000031760.9	Mt3	9.13e-06	0.76	2.3	1.31	2.7	0.85	1.83	0.94	0.83	0.47	0.93	1.24	0.76	2.98	1.67	1.95	0.07	1	-0.07	1	-1.01	0.321	0.56	0.507	-0.45	0.43
ENSMUSG00000005338.13	Cadm3	0.000309	0.05	0.01	0.01	0.04	0	0.01	0.01	0.27	0.16	0.06	0.6	0.53	0.37	0	1.41	-2.42	3.41e-11	2.29	3.99e-10	1.44	0.322	3.87	0.000915	5.31	1.11e-09
ENSMUSG00000021266.16	Wars	3.79e-05	45.6	48.86	40.83	49.94	40.98	40.9	39.27	33.5	34.52	43.82	35.93	37.67	37.53	45.1	34.32	0.25	0.00524	-0.25	0.00905	-0.16	0.322	-0.14	0.275	-0.3	0.000685
ENSMUSG00000021933.11	Gucy1b2	0.000211	15.29	29.84	22.51	13.24	55.68	20.8	16.42	13.09	17.14	14.46	11	10.94	15.39	20.12	10.83	0.74	0.0263	-0.72	0.0312	-0.64	0.322	-0.41	0.442	-1.05	0.00342
ENSMUSG00000032477.13	Cdc25a	5.93e-05	3.75	2.34	2.37	3.13	2.38	2.8	3.08	3.8	3.48	3.44	3.72	3.5	3.6	3.07	2.88	-0.33	0.0268	0.33	0.0243	0.25	0.322	0.18	0.393	0.42	0.0025
ENSMUSG00000029767.16	Calu	4.46e-05	176.89	238.41	197.86	216.2	233.37	211.91	189.45	172.44	176.07	197.37	172.26	172.73	177.42	194.1	174.62	0.21	0.0289	-0.21	0.0424	-0.16	0.322	-0.1	0.488	-0.26	0.00498
ENSMUSG00000026621.13	Marc1	0.000108	2.03	0.43	2.07	1.15	0.98	2.54	2.1	2.58	4.17	0.83	2.65	2.09	4.03	2.49	2.33	-0.73	0.0374	0.74	0.035	0.69	0.322	0.46	0.423	1.15	0.00337
ENSMUSG00000022510.14	Trp63	0.000184	0.23	0.51	0.47	0.39	1.51	0.72	0.42	0.52	0.36	0.54	0.12	0.38	0.4	0.16	0.03	0.6	0.199	-0.59	0.22	-1.15	0.322	-0.22	0.819	-1.37	0.0349
ENSMUSG00000033107.5	Rnf125	5.59e-05	3.58	4.54	4.03	6.59	2.89	3.41	5.26	5.31	6.09	5.32	5.26	6.47	4.32	4.22	5.04	-0.34	0.204	0.35	0.198	-0.43	0.322	0.69	0.0586	0.26	0.287
ENSMUSG00000025044.16	Msr1	5.83e-05	0.48	0.56	0.63	0.87	0.54	0.44	0.37	0.21	0.57	0.3	0.6	0.77	0.67	0.33	0.94	-0.2	0.66	0.19	0.693	-0.68	0.322	0.72	0.212	0.03	0.933
ENSMUSG00000079685.9	Ulbp1	5.79e-05	1.87	1.96	2.8	3.04	0.83	1.3	1.95	1.69	1.98	1.92	2.33	2.77	1.84	2.02	2.2	-0.15	0.762	0.15	0.725	-0.61	0.322	0.61	0.232	0	0.996
ENSMUSG00000008855.17	Hdac5	8.03e-06	17.36	12.38	12.48	14.08	12	16.89	15.97	14.23	15.17	15.26	13.54	14.71	15.73	12.8	11.67	-0.02	0.854	0.01	0.899	0.18	0.322	-0.11	0.456	0.07	0.506
ENSMUSG00000031834.15	Pik3r2	4.28e-05	17.13	13.55	15.38	14.85	13.82	15.81	15.73	12.7	14.82	13.42	15.77	14.96	14.23	17.17	17.69	-0.04	0.86	0.04	0.902	0.22	0.322	-0.11	0.536	0.11	0.393
ENSMUSG00000046822.12	Slc39a3	2.81e-05	14.91	12.2	12.1	12.49	10.81	13.64	12.76	11.57	12.15	12.97	12.67	13	13.03	12.97	12.88	-0.03	0.879	0.03	0.81	0.15	0.322	-0.08	0.551	0.08	0.378
ENSMUSG00000032297.11	Celf6	2.39e-06	0.05	0.07	0.02	0.02	0	0	0.04	0	0	0.02	0	0.08	0	0.02	0.02	0.15	1	-0.14	1	-2.99	0.322	0.65	0.787	-2.34	0.202
ENSMUSG00000021514.17	Zfp369	1.57e-05	2.17	2.85	2.94	2.35	2.11	2.68	1.88	2.82	2.77	2.59	2.74	2.33	1.53	2.09	1.78	0.01	1	-0.01	0.992	0.36	0.322	-0.26	0.387	0.1	0.626
ENSMUSG00000048347.5	Pcdhb18	3.14e-05	0.04	0.14	0.03	0.11	0	0.02	0.05	0.03	0.03	0.08	0.07	0.08	0.06	0.07	0.08	-0.07	1	0.07	1	-1.55	0.322	1.28	0.331	-0.26	0.752
ENSMUSG00000060671.12	Atp8b2	4.56e-05	24.22	34.7	32.54	31.04	33.67	28.9	22.62	22.04	22.67	27.86	24.45	24.18	23.36	29.3	25.07	0.27	0.0669	-0.26	0.0815	-0.24	0.323	-0.1	0.607	-0.34	0.011
ENSMUSG00000038990.14	Cables2	1.98e-05	11.31	10.29	10.42	8.94	9.24	11.12	9.97	10.45	10.18	10.59	10.2	9.27	9.96	10.68	7.45	0.04	0.791	-0.04	0.742	0.18	0.323	-0.17	0.258	0.01	0.927
ENSMUSG00000049657.9	Zbtb5	4.39e-06	4.37	4.39	5.76	5.07	4.17	4.64	5.02	4.24	5.27	4.77	4.26	4.51	4.99	4.72	4.07	0.02	0.925	-0.02	0.916	-0.22	0.323	0.13	0.48	-0.09	0.471
ENSMUSG00000027859.10	Ngf	5.25e-06	2.23	2.99	1.09	2.09	4.88	1.73	1.1	0.67	0.58	1.25	2.63	4.01	1.58	1.85	2.79	0.06	0.93	-0.07	0.936	-1.05	0.323	0.58	0.51	-0.47	0.429
ENSMUSG00000020524.16	Gria1	0.000233	0	0	0	0.01	0.04	0	0	0.24	0.01	0	0.39	0.42	0.29	0	0.7	-1.81	2.82e-06	1.66	1.57e-05	-2.31	0.324	7.36	0.000254	5.05	2.22e-05
ENSMUSG00000041945.12	Mfsd9	3.15e-05	6.61	7.2	7.38	8.07	6.75	6.88	6.23	7.12	5.74	6.59	6.26	7.42	5.73	6.48	4.47	0.15	0.411	-0.15	0.423	-0.26	0.324	0.02	0.915	-0.24	0.109
ENSMUSG00000034681.16	Rnps1	1.77e-05	27.94	22.47	23.82	24.86	21.87	25.12	23.24	24.65	26.53	25.44	25.02	24	26.6	28.27	22.66	-0.08	0.439	0.08	0.45	0.14	0.324	-0.01	0.913	0.13	0.113
ENSMUSG00000028792.14	Ak2	1.29e-05	33.38	31.29	29.34	32.82	33.37	27.83	28.89	28.41	28.54	28.81	25.99	28.72	31.07	31.41	28.18	0.07	0.469	-0.07	0.544	-0.14	0.324	0.02	0.849	-0.12	0.139
ENSMUSG00000024824.6	Rad9a	1.83e-06	9.95	7.17	8.81	8.07	8.33	7.35	6.84	6.95	6.36	6.06	7.92	5.65	7.76	7.3	8.48	0.11	0.594	-0.11	0.61	0.28	0.324	-0.31	0.19	-0.03	0.856
ENSMUSG00000055675.6	Kbtbd11	1.97e-05	1.04	1.52	1.27	1.24	4.08	1.08	1.02	0.91	1.13	0.86	1.65	1.35	1.28	1.1	1.84	0.14	0.781	-0.13	0.785	-0.72	0.324	0.37	0.538	-0.35	0.393
ENSMUSG00000034780.6	B3galt1	2.7e-05	0.08	0.05	0.11	0.05	0.06	0.14	0.1	0.1	0.09	0.17	0.12	0.1	0.06	0.07	0.12	-0.21	0.82	0.2	0.779	0.92	0.324	-0.33	0.667	0.59	0.265
ENSMUSG00000041650.15	Pcca	3.04e-05	3.36	4.78	4.26	4.08	4.23	3.75	3.51	5.2	3.89	4.71	3.5	3.06	5.2	3.09	3.16	-0.04	0.923	0.05	0.851	-0.3	0.324	0.26	0.308	-0.04	0.801
ENSMUSG00000108929.1	Cc2d2b	3.99e-05	0.13	0.26	0.09	0.2	0.08	0.17	0.04	0.22	0.18	0.16	0.18	0.08	0.05	0.11	0.02	0.09	1	-0.09	0.978	1.28	0.324	-1.1	0.315	0.18	0.797
ENSMUSG00000038116.16	Phf20	2.43e-05	6.2	7.22	6.95	6.25	7.07	6.1	7.11	7.14	6.92	7.36	6.55	5.83	6.85	6.44	5.25	0.02	1	-0.01	1	-0.16	0.324	0.1	0.458	-0.06	0.507
ENSMUSG00000014846.12	Tppp3	0.000348	14.79	7.48	12.74	19.84	4.44	10.09	12.62	10.68	14.44	11.1	32.88	20.77	15.25	10.08	63.4	-0.89	0.0229	0.88	0.0286	0.89	0.325	0.6	0.421	1.49	0.00302
ENSMUSG00000039787.13	Cercam	0.000275	8.94	4.16	7.24	6.63	2.54	7.43	7.77	8.52	6.65	5.84	10.13	10.38	11.79	7.36	24.42	-0.78	0.0252	0.77	0.0294	0.71	0.325	0.49	0.409	1.2	0.00277
ENSMUSG00000003308.15	Keap1	1.42e-05	30.33	26.95	25.41	27.6	27.74	27.59	27.58	23.68	27.42	27.31	25.37	23.6	25.73	27.73	24.43	0.09	0.2	-0.09	0.248	0.12	0.325	-0.18	0.0783	-0.06	0.394
ENSMUSG00000074361.10	C5ar2	4.59e-05	3.62	12.12	10.6	6.71	10.21	9.83	9.95	10.48	13.19	5.71	13.03	11.15	10.38	15.28	9.62	-0.33	0.271	0.35	0.243	-0.47	0.325	0.73	0.0633	0.26	0.314
[truncated: 13,932 more rows]
