# Supplementary material for: The Placental Transcriptome in Late Gestational Hypoxia Resulting in Murine Intrauterine Growth Restriction Parallels Increased Risk of Adult Cardiometabolic Disease
Source: Sci Rep. 2019 Feb 4;9:1243. doi: 10.1038/s41598-018-37627-y (PMC6361888; doi:10.1038/s41598-018-37627-y)
Supplement: Supplementary file 3 — Table S2 [file 41598_2018_37627_MOESM3_ESM.xlsx]

## Sheet: SaVanT
title	The placental transcriptome in late gestational hypoxia resulting in murine intrauterine growth restriction predicts adult cardiometabolic disease
authors	Alison Chu, David Casero, Shanthie Thamotharan, Amy Cosi, Madhuri Wadehra, Sherin U. Devaskar
reference in text	Placental gene expression changes induced by late gestational hypoxia
	We performed whole-transcriptome RNA sequencing (RNA-Seq) on whole placentas isolated from LG-RA (n=7) and LG-H (n=8) mice at GD19. We first compared our data with a reference gene expression dataset comprising 91 mouse tissues (Mouse Gene Atlas, see Methods). All our samples were consistently enriched in the placenta expression signature, with minimal enrichment in other tissues (Figure DC1A and…
Supplementary Table S1
Part 1: SaVanT enrichment scores
The table of expression estimates (FPKM) was used as input for SaVanT (Lopez et. al) to compute enrichment scores on mouse gene expression signatures (Mouse MOE430 Gene Atlas (http://biogps.org/) and relative expression profiles (Figure DC1A and B). Non-default parameters for SaVanT were "Convert matrix values to ranks" and "Compute null distribution with 10000 iterations".
LG-RA	Late Gestation Room Air
LG-H	Lage Gestation Hypoxia
	LG-RA							LG-H
Mouse gene atlas signatures	#1	#2	#3	#4	#5	#6	#7	#1	#2	#3	#4	#5	#6	#7	#8
MBA_3T3-L1	8109.69	8058.4	8134.46	8286.9	7622.58	7984.6	7930.12	8324.77	7961.33	8294.53	8274.26	8583.07	8188.14	7947.78	9300.05
MBA_adipose_brown	6523.67	6208.85	6433.01	6462.06	6454.6	6465.49	6736.81	6663.7	6739.69	6285.92	6923.15	7044.85	6776.65	6466.12	7284.89
MBA_adipose_white	4112.98	3916.13	4434.91	4275.14	3809.54	4161	4522.87	4834.91	4766.22	4288.87	5098.01	5431.37	4924.47	4071.35	5721.53
MBA_adrenal_gland	7519.11	7263.1	7847.41	7620.66	7205.54	7531.58	7627.55	7911.9	7747.68	7580.24	8064.49	8163.3	8020.76	7600.27	8461.21
MBA_amygdala	3022.85	3018.79	2937.47	3036.51	3053.67	3136.42	3046.26	3022.44	3039.02	3073.29	3083.46	3075.85	3025.13	3102.75	3085.04
MBA_B-cells_marginal_zone	4196.3	4035.86	3829.27	4013.98	4389.46	3843.92	4134.73	3927.14	3969.67	3861.82	3899.55	3949.67	3940.02	3944.79	3980.25
MBA_Baf3	6940.66	6848.99	6963.1	6932.55	6813.56	6811.53	6985.19	6886.13	6926.2	6832.11	7067.56	7140.13	6977.75	6924.82	7410.5
MBA_bladder	7928.17	7595.34	8139.22	7859.68	7597.46	7653.65	7888.13	8894.24	8218.57	8084.86	9119.96	9230.47	8773.86	7931.53	10092.9
MBA_bone	5830.16	5836.47	5887.39	5931.95	6124.52	5770.41	5883.66	6216.01	6166.43	6194.82	5968.15	6528.55	6460.45	6008.26	6185.53
MBA_bone_marrow	6345.53	6354.29	6338.35	6326.79	6732.44	6356.81	6356.3	6662.88	6609.97	6662.54	6376.04	7071.51	6984.94	6541.05	6612.69
MBA_C2C12	8078.45	8000.24	7973.08	8326.78	7671.91	7975.53	8038.79	8054.98	7862.62	8232.49	8029.71	8241.26	7959.69	8023.7	8679.51
MBA_C3H_10T1_2	8041.03	7961.76	8231.73	8154.61	7668.77	7900.14	7848.43	8582.89	8177.21	8264.91	8561.92	8772.53	8437.63	7987.85	9392.92
MBA_cerebellum	3531.99	3635.55	3523.52	3522.34	3636.43	3510.88	3577.59	3677.78	3668.82	3798.98	3639.31	3619.04	3599.09	3572.2	3753.64
MBA_cerebral_cortex	3989.02	4009.22	3807.33	3938.55	3828.34	4000.75	4059.37	3888.98	3982.79	4021.84	3995.32	4019.39	3969.71	4020.34	4038.55
MBA_cerebral_cortex_prefrontal	4277.72	4406.29	4072.4	4263.09	4164.33	4329.83	4304.45	4232.69	4168.19	4348.34	4242.94	4283.17	4269.49	4295.38	4253.61
MBA_ciliary_bodies	5146.51	5106.16	5184.33	5254.39	5016.78	5043.76	5087.24	5573.98	5199.35	5340.3	5383.26	5793.42	5513.98	4884.69	5612.72
MBA_common_myeloid_progenitor	6325.28	6385.67	6191.66	6317.56	6520.95	6229.76	6213.75	6350.42	6389.38	6458.6	6310.61	6386.73	6250.73	6215.1	6200.57
MBA_cornea	5013.01	5011.16	5482.69	5370.52	4890.91	5041.98	5533.02	5659.88	5286.89	5476.63	6043.12	7024.3	5571.73	4856.04	7481.9
MBA_dendritic_cells_lymphoid_CD8a+	5641.59	5635.65	5484.79	5723.79	5760.78	5567.92	5656.36	5564.78	5668.83	5505	5449.12	5677.84	5678.27	5394.45	5391.49
MBA_dendritic_cells_myeloid_CD8a-	4874.22	4566.76	4469.59	4764.48	4810.91	4422.52	4721.26	4429.74	4724.99	4298.11	4824.11	5001.23	4936.89	4377.6	5186.07
MBA_dendritic_plasmacytoid_B220+	4525.38	4502.62	4294.35	4476.86	4584.43	4305.96	4545.7	4206.36	4372.98	4198.97	4313.65	4434.16	4437.91	4287.88	4437.18
MBA_dorsal_root_ganglia	4718.89	4972.39	4732.77	4626.21	4920.38	4716.85	4698.65	4722.09	4832.28	4727.14	4776.25	4692.69	4712	4761.48	4729.64
MBA_dorsal_striatum	3494.8	3631.95	3428.23	3585.64	3634.7	3581.82	3620.1	3702.65	3704.94	3627.46	3818.17	3886.59	3698.05	3581.68	3969.96
MBA_embryonic_stem_line_Bruce4_p13	6419.57	6144.96	6304.64	6421.35	6594.43	6450.49	6533.9	6463.55	6455.64	6412.96	6077.83	5993.03	6466.04	6314.54	5048.07
MBA_embryonic_stem_line_V26_2_p16	6299.87	6041.2	6163.57	6297.15	6361.41	6354.71	6414.74	6332.41	6318.2	6289.61	6010.93	5987.36	6304.59	6196.02	5122.76
MBA_epidermis	5588.61	5525.79	5737.23	5813.13	5074.06	5533.86	5628.7	5769.59	5462.82	5864.98	5783.22	6446.52	5713.52	5621.91	6229.43
MBA_eyecup	5529.25	5525.93	5720.09	5609.42	5319.15	5412.08	5313.9	5688.74	5344.57	5763.9	5574.91	5834.64	5838.71	5464.92	6272.3
MBA_follicular_B-cells	5046.01	4707.31	4497.5	4858.76	5087.8	4363.49	4821.39	4569.94	4576.66	4552.42	4619.86	4700.65	4752.31	4497.58	4749.13
MBA_granulo_mono_progenitor	5197.01	5236.27	5109.14	5213.96	5344.98	5194.51	5058.01	5248.82	5263.99	5310.2	5391.88	5370.82	5215.88	5167.22	5396.9
MBA_granulocytes_mac1+gr1+	5310.09	4951.42	5021.82	5183.91	5002.85	4755.9	5007.77	4937.02	5197.81	4818.57	5160.62	5260.4	4910.01	4914.02	5276.87
MBA_heart	5606.26	5572.45	5446.18	5624.24	5470.71	5695.2	5502.57	5626.09	5397.58	5623.28	5482.43	5415.06	5724.32	5597.85	5825.65
MBA_hippocampus	4096.31	4015.89	3945.66	4006.73	4085.16	4027.18	3965.24	3995.11	4007.93	4173.23	3937.27	3953.13	3945.73	3995.5	3781.94
MBA_hypothalamus	4993.1	4889.78	4898.12	4864.42	4892.14	4872.86	4927.7	4844.25	4708.64	4788.42	4623.37	4647.86	4905.37	4845.15	4631.69
MBA_intestine_large	5811.55	5032.14	6123.4	5926.08	5211.15	6026.56	6529.29	6331.7	6416.73	5410.42	7176.33	7341.89	6571.93	5975.62	7572.74
MBA_intestine_small	6283.26	4749.29	6905.06	6023.46	5305.68	6847.38	7177.51	6750.71	7212.93	5284.04	7746.46	7966.21	7358.78	6819.96	7962.87
MBA_iris	5215.72	5130.63	5155.03	5266.72	4900.24	5066.1	5063.62	5321.67	5017.69	5348.02	5242.67	5565.61	5357.44	5014.64	5597.92
MBA_kidney	4522.58	3341.54	5259.57	4074.43	3880.77	4946.95	4957.97	5278.35	5459.82	4107.22	5728.94	5852.19	5764.89	5015.66	6092.56
MBA_lacrimal_gland	4753.05	4528.38	5271	5126.02	4790.55	4853.39	5132.85	5567.73	5568.9	4908.91	5829.02	6020.59	5593.47	4744.95	6425.23
MBA_lens	6394.18	6326.95	6490.22	6443.92	6314.5	6480.58	6371.61	6384.78	6335.92	6366.6	6497.17	6595.77	6489.38	6449.25	6664.31
MBA_liver	4806.38	2415.43	5656.16	4704.66	3512.45	5631.66	5708.64	5340.37	5596.47	3680.55	6130.31	6385.03	5909.91	5525.24	6511.23
MBA_lung	8769.35	8041.82	8843.14	9159.51	8210.69	8500.13	8789.24	9140.06	8843.45	8872.16	8912.2	9270.69	9182.24	8698.99	9199.35
MBA_lymph_nodes	4593.69	4188.63	4344.19	4661.68	4668.58	4041.69	4591.5	4582.15	4462.96	4222.2	4641.94	4819.02	4856.7	4118.44	5074.45
MBA_macrophage_bone_marrow_0hr	7066.65	6927.74	6702.63	7018.48	6423.99	6638.34	6525.81	6474.04	6638.35	6485.7	7159.34	7282.42	7062.84	6687.03	7878.66
MBA_macrophage_bone_marrow_24h_LPS	7595.68	7215.62	7396.26	7593.04	6954.49	7031.08	7163.99	6980.73	7321.55	7031.91	7583.53	7771.96	7561.53	7110.62	8084.78
MBA_macrophage_bone_marrow_2hr_LPS	6943.67	6694.39	6613.87	6801.99	6339.59	6527.86	6524.38	6409.75	6611.69	6540.7	6900.92	6957.39	6785.38	6532.25	7581.65
MBA_macrophage_bone_marrow_6hr_LPS	6532.06	5969.69	6128.8	6395.72	5450.26	5766.07	5875.36	5756.8	6032.7	5940.26	6226.39	6421.25	6124.23	5886.34	6780.35
MBA_macrophage_peri_LPS_thio_0hrs	9988	9802.67	9541.96	10001.6	9306.2	9718.02	9466.33	9171.89	9428.44	9530.34	9620.86	9762.49	9619.63	9697.64	9801.76
MBA_macrophage_peri_LPS_thio_1hrs	8887.14	8829.51	8610.2	8895.93	8530.29	8689.11	8567.38	8333.02	8658.27	8693.73	8687.68	8751.13	8646.23	8721.67	8922.95
MBA_macrophage_peri_LPS_thio_7hrs	7196.43	6712.85	6671.52	7063.07	6169.8	6361.29	6402.6	6235.29	6582.54	6651.45	6482.51	6783.73	6451.27	6591.67	6933.98
MBA_mammary_gland__lact	6419.76	6064.08	6508.88	6519.29	6204.11	6395.94	6621.61	6879.08	6662.99	6476.08	7087.56	7422.32	6939.81	6324.44	7753.62
MBA_mammary_gland_non-lactating	4151.76	4104.45	4002.16	4145.82	4105.59	4200.22	4230.03	4059.36	3997.49	3956.98	3991.77	3906.45	4093.98	4141.39	4357.32
MBA_mast_cells	6414.99	6038.52	6359.76	6409.61	5843.26	6208.29	6277.29	6288.31	6341.27	6279.41	6529.74	6707.23	6555.5	6348.81	7184.83
MBA_mast_cells_IgE	6045.35	5982.84	6309.4	6215.59	5997.41	6154.66	6101.03	6451.36	6351.19	6319	6535.6	6816.26	6470.09	6190.68	7013.73
MBA_mast_cells_IgE+antigen_1hr	5762.91	5524.06	5977.29	5854.42	5608.42	5884.87	5840.99	5936.25	6007.88	5776.64	6179.78	6363.2	6064.11	5901.35	6586.73
MBA_mast_cells_IgE+antigen_6hr	5799.87	5606.93	6095.37	5916.53	5667.87	5957.09	5878.77	6019.77	6047.67	5858.25	6287.89	6462.52	6203.67	5992.67	6538.01
MBA_mega_erythrocyte_progenitor	6403.92	6687.21	6451.53	6430.16	6917.92	6515.94	6497.37	6515.31	6555.65	6696.89	6367.24	6369.42	6482.26	6557.1	6065.53
MBA_microglia	7538.96	7221.51	7166.5	7401.99	6890.98	6849.96	6938.34	6829.99	7188.12	6943.8	7419.59	7589.63	7314.29	7018.11	7908.75
MBA_mIMCD-3	9532.86	9529.24	9812.28	9735.4	9323.43	9668.34	9807.4	10170.7	9971.69	9843.09	10295.7	10457.6	10041.5	9640.66	10736
MBA_min6	4988.21	4266.59	5029.41	4772.43	4562.85	4995.54	5118.56	4869.86	5046.01	4581.95	5212.67	5341.89	5091.93	5032.8	5654.68
MBA_neuro2a	7197.4	7144.06	7218.22	7033.79	7042.52	7198.68	7179.28	7005.41	7131.61	6968.38	7075.6	7122.05	7002.6	7314.29	7063.56
MBA_nih_3T3	7670.42	7757.68	7652.14	7876.34	7269.18	7650.32	7504.54	7771.31	7530.31	7847.23	7853.56	7975.53	7657.83	7582.82	8327.52
MBA_NK_cells	4543.8	4608.93	4447.37	4612.52	4782.37	4303.99	4485.01	4402.52	4566.87	4545.04	4482.04	4613.58	4522.79	4499.49	4462.92
MBA_nucleus_accumbens	4684.57	4821.36	4632.68	4557.9	4739.03	4685.02	4741.88	4785.16	4608.08	4724.18	4773.16	4752.35	4808.47	4709.52	4725.72
MBA_olfactory_bulb	4244.63	4319.86	4142.29	4147.89	4187.95	4246.03	4254.33	4149.67	4071.65	4177.9	4183.22	4130.92	4172.85	4237.52	4235.31
MBA_osteoblast_day14	7377.49	7124.12	7268.84	7535.51	6664.29	6985.79	6980.79	7690.29	7230.2	7626.31	7578.87	7938.66	7591.52	7117.56	9207.4
MBA_osteoblast_day21	7212.07	6915.88	7169.65	7423.48	6479.43	6826.83	6914.49	7519.51	7167.87	7388.34	7542.46	7842.04	7507.15	6989.1	9147.78
MBA_osteoblast_day5	9010.99	8900.06	9096.85	9230.14	8458.17	8716.88	8694.26	9259.13	8903.71	9282.76	9167.58	9479.94	9012.59	8866.94	10271.1
MBA_osteoclasts	8593.7	8554.21	8407.85	8646.44	8118.08	8318.71	8226.26	8115.7	8383.76	8260.25	8638.56	8799.99	8651.45	8373.55	9024.74
MBA_ovary	7710.13	7438.75	7933.28	7890.71	7343.16	7869.21	7945.4	8158.87	8060.54	7637.79	8713.93	8777.61	8369.98	7799.15	9093.4
MBA_pancreas	6631.05	6344.48	6882.48	6655.33	6298.27	6649.7	6977.3	6903.11	7210.97	6614.42	7350.38	7469.96	7368.52	6866.55	7543.66
MBA_pituitary	5271.27	5358.76	5436.42	5333.71	5370.76	5296.15	5365.02	5534.2	5508.99	5223.74	5583.02	5572.27	5461.74	5345.86	5660.96
MBA_placenta	14510.4	14163	14944.5	14444.9	14736.1	14797.6	14634	14748	15010.6	14527.7	14627.5	14619.6	14868.4	14977.4	14123
MBA_prostate	5453.28	5392.03	5774.87	5530.04	5284.58	5572.38	5738.9	6233.69	6144.74	5492.91	6684.83	6974.11	6394.39	5425.86	7429.68
MBA_RAW_264_7	7041.65	6936.34	6712.28	6948.95	6777.56	6624.2	6574.18	6689.46	6892.65	6827.92	6934.49	7056.74	6953.89	6767.84	7143.28
MBA_retina	3411.86	3549.31	3384.82	3367.53	3585.55	3405.44	3429.98	3383.4	3293.05	3470.98	3254.85	3108.22	3324.1	3383.4	3005.63
MBA_retinal_pigment_epithelium	4548.54	4527.12	4562.71	4520.44	4383.57	4550.15	4572.03	4625.29	4539.3	4628.37	4506.92	4654.13	4685.12	4415.91	4498.01
MBA_salivary_gland	6270.54	6117.76	6410.25	6580.65	6156.43	6283.57	6532.25	6602.07	6542.12	6175.29	6768.21	6963.22	6837.8	6177.17	7219.46
MBA_skeletal_muscle	3921.88	3792.92	3734.24	3831.31	3729.4	3856.23	3868.31	3859.95	3833.53	3736.35	3872.54	3707.72	3921.16	3881.21	4261.28
MBA_spinal_cord	4863.65	4817.66	4650.18	4674.18	4786.13	4692.84	4771.03	4577.99	4733.23	4867.44	4705.58	4614.01	4639.09	4659.11	4531.09
MBA_spleen	4803.21	4471.29	4276.97	4541.02	4974.88	4310.93	4646.05	4492.26	4371.97	4277.59	4652.82	4739.27	4792.56	4343.93	4880.28
MBA_stem_cells__HSC	6545.8	6612.57	6367.71	6536.96	6724.32	6421.83	6374.33	6520.73	6540.62	6713.97	6341.6	6382.04	6391.38	6336.65	6136.91
MBA_stomach	5545.82	4986.39	5574.47	5483.55	5077.9	5244.03	5699.29	5274.78	5390.72	5290.09	5842.98	6148.57	5606.24	5291.05	6429.7
MBA_T-cells_CD4+	3924.89	3875.99	3799.2	3898.15	4092.49	3571.54	3827.73	3686.36	3752.3	3793.72	3582.83	3706.43	3760.04	3776.74	3688.94
MBA_T-cells_CD8+	3506.99	3343.45	3257.44	3449.15	3594.94	3204.48	3394.14	3167.99	3218.73	3257.15	3208.71	3385.66	3406.51	3323.08	3318.35
MBA_T-cells_foxP3+	3528.12	3484.74	3375.14	3518.56	3503.56	3288.77	3449.57	3286.64	3447.74	3325.9	3354.29	3451	3433.33	3376.6	3563.58
MBA_testis	2825.81	2901.2	2831.59	2852.47	3016.89	2904.41	2756.52	2615.02	2417.42	2773.3	2528.28	2369.47	2642.22	2821.16	2366.72
MBA_thymocyte_DP_CD4+CD8+	3912.86	3746.41	3762.54	3834.54	3892.63	3826.51	3860.82	3785.82	3894.97	3767.76	3794.71	3818	3778.35	3793.93	3719.22
MBA_thymocyte_SP_CD4+	4283.28	4248.62	4122.56	4353.89	4542.09	4086.53	4170.32	4105.28	4176.47	4137.06	3993.61	4076.3	4095.41	4177.45	4043.34
MBA_thymocyte_SP_CD8+	3842.7	3664.37	3556.14	3858.51	3964.04	3500.59	3636.76	3496.93	3509.97	3536.72	3422.07	3612.8	3649.01	3604	3474.61
MBA_umbilical_cord	7623.29	7154.15	8306.15	7828.14	6659.79	7191.87	7411.52	8521.02	7510.86	8153.26	8765.68	9386.69	8010.2	7353.05	10442.4
MBA_uterus	8429.9	7838.75	8634.66	8842.57	7284.95	7981.17	8475.8	9636.53	9232.38	8593.49	10406.6	10847.6	9796.85	8090.42	11288.8

## Sheet: Functional  LG-H vs LG-RA
title	The placental transcriptome in late gestational hypoxia resulting in murine intrauterine growth restriction predicts adult cardiometabolic disease
authors	Alison Chu, David Casero, Shanthie Thamotharan, Amy Cosi, Madhuri Wadehra, Sherin U. Devaskar
Supplementary Table S1
Part 2: Metascape functional enrichment results for differentially expressed genes
	Functional enrichment was performed with Metascape (http://metascape.org). The network of ontology terms was visualized with Cytoscape
Reference in text	Next, we identified a set of 512 differentially expressed genes between LG-RA and LG-H placentas (Wald test adjusted p-value < 0.001, Supplementary Table 2). Ontology analysis revealed a functional network that allowed us to classify hypoxia-responsive genes into two, largely distinct clusters (Figure DC1C, Supplementary Table 1).
	The first cluster comprised genes involved in tissue structure (including vasculature development, hemostasis, adhesion and extracellular matrix), and in receptor and intracellular signaling (i.e MAPK, IGF, PI3K-Akt and tyrosine receptor pathways), including genes associated with inflammatory responses. The second cluster resulted from the enrichment of genes annotated in several endocrine pathwa…
GroupID	Category	Term	Description	LogP	Log(q-value)	InTerm_InList	Symbols
1_Summary	GO Biological Processes	GO:0030198	extracellular matrix organization	-16.2289	-11.8792	31/222	Bcl3,Col11a1,Col18a1,Col1a1,Col1a2,Cyp1b1,Dpp4,Elf3,Has2,Cyr61,Loxl1,Smad3,Myh11,Serpinf2,Serpinb5,Thbs1,Thbs2,Vhl,Creb3l1,Postn,Egfl6,Dpt,Col6a4,Fam234b,Crispld2,Col4a6,Itga8,Fermt1,Vwa1,Sh3pxd2b,Abi3bp,Abcg1,Lcat
1_Member	GO Biological Processes	GO:0030198	extracellular matrix organization	-16.2289	-11.8792	31/222	Bcl3,Col11a1,Col18a1,Col1a1,Col1a2,Cyp1b1,Dpp4,Elf3,Has2,Cyr61,Loxl1,Smad3,Myh11,Serpinf2,Serpinb5,Thbs1,Thbs2,Vhl,Creb3l1,Postn,Egfl6,Dpt,Col6a4,Fam234b,Crispld2,Col4a6,Itga8,Fermt1,Vwa1,Sh3pxd2b,Abi3bp
1_Member	GO Biological Processes	GO:0043062	extracellular structure organization	-15.6279	-11.5792	33/267	Abcg1,Bcl3,Col11a1,Col18a1,Col1a1,Col1a2,Cyp1b1,Dpp4,Elf3,Has2,Cyr61,Lcat,Loxl1,Smad3,Myh11,Serpinf2,Serpinb5,Thbs1,Thbs2,Vhl,Creb3l1,Postn,Egfl6,Dpt,Col6a4,Fam234b,Crispld2,Col4a6,Itga8,Fermt1,Vwa1,Sh3pxd2b,Abi3bp
2_Summary	GO Biological Processes	GO:0030334	regulation of cell migration	-12.9221	-9.04955	53/799	Ace,Acta2,Angpt4,Ccr2,Ackr3,Col18a1,Col1a1,Csf1,Cyp1b1,Efna1,Egfr,Erbb4,Fer,Vegfd,Gas6,Has2,Hdac6,Igf1,Cyr61,Igfbp5,Cd74,Lama3,Smad3,Pak3,Pik3cd,Ptpn22,Reln,Ccl11,Ccl27a,Serpinf1,Sema3c,Slc8a1,Thbs1,Thy1,Vegfc,Ror2,Postn,Fbxw7,D1Ertd622e,Rab25,Olfm1,Tacstd2,Ppbp,Trpv4,Il24,Fam110c,Mylk,Plxnb2,Efemp1,Cxcl17,Nexmif,Lgr6,Irs2,Alcam,Bmpr1b,Dlx5,Ephb2,Lsp1,Ngfr,Scn1b,Ccl8,Sema6c,Gdf7,Cd24a,Spns2
2_Member	GO Biological Processes	GO:0030334	regulation of cell migration	-12.9221	-9.04955	53/799	Ace,Acta2,Angpt4,Ccr2,Ackr3,Col18a1,Col1a1,Csf1,Cyp1b1,Efna1,Egfr,Erbb4,Fer,Vegfd,Gas6,Has2,Hdac6,Igf1,Cyr61,Igfbp5,Cd74,Lama3,Smad3,Pak3,Pik3cd,Ptpn22,Reln,Ccl11,Ccl27a,Serpinf1,Sema3c,Slc8a1,Thbs1,Thy1,Vegfc,Ror2,Postn,Fbxw7,D1Ertd622e,Rab25,Olfm1,Tacstd2,Ppbp,Trpv4,Il24,Fam110c,Mylk,Plxnb2,Efemp1,Cxcl17,Nexmif,Lgr6,Irs2
2_Member	GO Biological Processes	GO:0030335	positive regulation of cell migration	-12.2185	-8.47084	39/482	Acta2,Angpt4,Ccr2,Ackr3,Col18a1,Col1a1,Csf1,Cyp1b1,Egfr,Erbb4,Fer,Vegfd,Gas6,Has2,Hdac6,Igf1,Cyr61,Cd74,Smad3,Pak3,Pik3cd,Reln,Ccl11,Ccl27a,Sema3c,Slc8a1,Thbs1,Thy1,Vegfc,Ror2,Postn,Rab25,Ppbp,Trpv4,Fam110c,Mylk,Cxcl17,Lgr6,Irs2
2_Member	GO Biological Processes	GO:2000147	positive regulation of cell motility	-11.7222	-8.07149	39/500	Acta2,Angpt4,Ccr2,Ackr3,Col18a1,Col1a1,Csf1,Cyp1b1,Egfr,Erbb4,Fer,Vegfd,Gas6,Has2,Hdac6,Igf1,Cyr61,Cd74,Smad3,Pak3,Pik3cd,Reln,Ccl11,Ccl27a,Sema3c,Slc8a1,Thbs1,Thy1,Vegfc,Ror2,Postn,Rab25,Ppbp,Trpv4,Fam110c,Mylk,Cxcl17,Lgr6,Irs2
2_Member	GO Biological Processes	GO:0051272	positive regulation of cellular component movement	-11.3528	-7.78126	39/514	Acta2,Angpt4,Ccr2,Ackr3,Col18a1,Col1a1,Csf1,Cyp1b1,Egfr,Erbb4,Fer,Vegfd,Gas6,Has2,Hdac6,Igf1,Cyr61,Cd74,Smad3,Pak3,Pik3cd,Reln,Ccl11,Ccl27a,Sema3c,Slc8a1,Thbs1,Thy1,Vegfc,Ror2,Postn,Rab25,Ppbp,Trpv4,Fam110c,Mylk,Cxcl17,Lgr6,Irs2
2_Member	GO Biological Processes	GO:0040017	positive regulation of locomotion	-10.9224	-7.41786	39/531	Acta2,Angpt4,Ccr2,Ackr3,Col18a1,Col1a1,Csf1,Cyp1b1,Egfr,Erbb4,Fer,Vegfd,Gas6,Has2,Hdac6,Igf1,Cyr61,Cd74,Smad3,Pak3,Pik3cd,Reln,Ccl11,Ccl27a,Sema3c,Slc8a1,Thbs1,Thy1,Vegfc,Ror2,Postn,Rab25,Ppbp,Trpv4,Fam110c,Mylk,Cxcl17,Lgr6,Irs2
2_Member	GO Biological Processes	GO:0006935	chemotaxis	-6.13127	-3.52195	31/553	Alcam,Bmpr1b,Ccr2,Ackr3,Csf1,Dlx5,Efna1,Ephb2,Fer,Vegfd,Gas6,Cyr61,Cd74,Lsp1,Smad3,Ngfr,Pik3cd,Reln,Scn1b,Ccl11,Ccl27a,Ccl8,Sema3c,Sema6c,Thbs1,Vegfc,Ppbp,Trpv4,Plxnb2,Cxcl17,Gdf7
2_Member	GO Biological Processes	GO:0042330	taxis	-6.09807	-3.51182	31/555	Alcam,Bmpr1b,Ccr2,Ackr3,Csf1,Dlx5,Efna1,Ephb2,Fer,Vegfd,Gas6,Cyr61,Cd74,Lsp1,Smad3,Ngfr,Pik3cd,Reln,Scn1b,Ccl11,Ccl27a,Ccl8,Sema3c,Sema6c,Thbs1,Vegfc,Ppbp,Trpv4,Plxnb2,Cxcl17,Gdf7
2_Member	GO Biological Processes	GO:0002690	positive regulation of leukocyte chemotaxis	-5.70963	-3.22327	11/87	Ccr2,Csf1,Vegfd,Gas6,Cd74,Ccl27a,Thbs1,Vegfc,Ppbp,Trpv4,Cxcl17
2_Member	GO Biological Processes	GO:0002688	regulation of leukocyte chemotaxis	-4.67669	-2.44095	11/111	Ccr2,Csf1,Vegfd,Gas6,Cd74,Ccl27a,Thbs1,Vegfc,Ppbp,Trpv4,Cxcl17
2_Member	GO Biological Processes	GO:0002687	positive regulation of leukocyte migration	-4.56952	-2.35216	12/135	Ccr2,Csf1,Vegfd,Gas6,Cd74,Ccl27a,Thbs1,Thy1,Vegfc,Ppbp,Trpv4,Cxcl17
2_Member	GO Biological Processes	GO:0050921	positive regulation of chemotaxis	-4.56952	-2.35216	12/135	Ccr2,Csf1,Vegfd,Gas6,Cd74,Smad3,Ccl27a,Thbs1,Vegfc,Ppbp,Trpv4,Cxcl17
2_Member	GO Biological Processes	GO:0050900	leukocyte migration	-4.56067	-2.34771	19/307	Cd24a,Ccr2,Csf1,Fer,Vegfd,Gas6,Cd74,Ptpn22,Ccl11,Ccl27a,Ccl8,Thbs1,Thy1,Vegfc,Ror2,Ppbp,Trpv4,Spns2,Cxcl17
2_Member	GO Biological Processes	GO:0002685	regulation of leukocyte migration	-3.93489	-1.84527	13/181	Ccr2,Csf1,Vegfd,Gas6,Cd74,Ptpn22,Ccl27a,Thbs1,Thy1,Vegfc,Ppbp,Trpv4,Cxcl17
2_Member	GO Biological Processes	GO:0071674	mononuclear cell migration	-3.8167	-1.75482	8/74	Ccr2,Csf1,Ccl11,Ccl27a,Ccl8,Thbs1,Trpv4,Cxcl17
2_Member	GO Biological Processes	GO:0030595	leukocyte chemotaxis	-3.63615	-1.6189	13/194	Ccr2,Csf1,Vegfd,Gas6,Cd74,Ccl11,Ccl27a,Ccl8,Thbs1,Vegfc,Ppbp,Trpv4,Cxcl17
2_Member	GO Biological Processes	GO:0071675	regulation of mononuclear cell migration	-3.54139	-1.55906	6/44	Ccr2,Csf1,Ccl27a,Thbs1,Trpv4,Cxcl17
2_Member	GO Biological Processes	GO:0097529	myeloid leukocyte migration	-3.44601	-1.49704	12/177	Ccr2,Csf1,Vegfd,Cd74,Ccl11,Ccl8,Thbs1,Vegfc,Ror2,Ppbp,Trpv4,Cxcl17
2_Member	GO Biological Processes	GO:0050920	regulation of chemotaxis	-3.44533	-1.49704	13/203	Ccr2,Csf1,Vegfd,Gas6,Cd74,Smad3,Ccl27a,Sema3c,Thbs1,Vegfc,Ppbp,Trpv4,Cxcl17
2_Member	GO Biological Processes	GO:0010759	positive regulation of macrophage chemotaxis	-3.34392	-1.41912	4/18	Csf1,Thbs1,Trpv4,Cxcl17
2_Member	GO Biological Processes	GO:1905523	positive regulation of macrophage migration	-3.24844	-1.35815	4/19	Csf1,Thbs1,Trpv4,Cxcl17
2_Member	GO Biological Processes	GO:0071622	regulation of granulocyte chemotaxis	-3.14236	-1.29099	6/52	Csf1,Cd74,Thbs1,Ppbp,Trpv4,Cxcl17
2_Member	GO Biological Processes	GO:1905517	macrophage migration	-2.71327	-1.0255	5/43	Csf1,Thbs1,Ror2,Trpv4,Cxcl17
2_Member	GO Biological Processes	GO:0060326	cell chemotaxis	-2.69249	-1.01305	14/275	Ccr2,Csf1,Vegfd,Gas6,Cd74,Pik3cd,Ccl11,Ccl27a,Ccl8,Thbs1,Vegfc,Ppbp,Trpv4,Cxcl17
2_Member	GO Biological Processes	GO:0071621	granulocyte chemotaxis	-2.68976	-1.01125	8/109	Csf1,Cd74,Ccl11,Ccl8,Thbs1,Ppbp,Trpv4,Cxcl17
2_Member	GO Biological Processes	GO:0010758	regulation of macrophage chemotaxis	-2.58997	-0.947857	4/28	Csf1,Thbs1,Trpv4,Cxcl17
2_Member	GO Biological Processes	GO:1905521	regulation of macrophage migration	-2.47761	-0.866708	4/30	Csf1,Thbs1,Trpv4,Cxcl17
2_Member	GO Biological Processes	GO:0097530	granulocyte migration	-2.28237	-0.729259	8/127	Csf1,Cd74,Ccl11,Ccl8,Thbs1,Ppbp,Trpv4,Cxcl17
2_Member	GO Biological Processes	GO:0048246	macrophage chemotaxis	-2.06414	-0.581337	4/39	Csf1,Thbs1,Trpv4,Cxcl17
3_Summary	GO Biological Processes	GO:0034762	regulation of transmembrane transport	-9.71506	-6.26846	37/532	Asic2,Ace,Atp1b2,C3,Cacna1c,Cacnb2,Cftr,Dpp6,Ephb2,Erbb4,Fhl1,Gsto1,Igf1,Kcnc3,Kcnj8,Kcnma1,Kcnmb1,Fxyd3,Ngfr,Ptpn22,Reln,Scn1b,Slc8a1,Thbs1,Thy1,Sh2b2,Fxyd1,Tex101,Kcne4,Cacna1h,Pid1,Fxyd4,Sri,Kcns3,Kcnc2,Kcnf1,Irs2,Atp2b2,Cntn1,Dmpk,Trpc3,Cldn10,Saraf,Atp2c2,Mylk,Slc18a1,Slc6a12,Gas6,Ryr3,Scn7a,Slc12a4,Slc23a1,Abcc9,Trpv4,Slc28a3,Slc5a9,Gpm6a,Gria1,Slc26a4,Trpm3,Ano5,Slc2a4,Slc2a12,Slc25a42
3_Member	GO Biological Processes	GO:0034762	regulation of transmembrane transport	-9.71506	-6.26846	37/532	Asic2,Ace,Atp1b2,C3,Cacna1c,Cacnb2,Cftr,Dpp6,Ephb2,Erbb4,Fhl1,Gsto1,Igf1,Kcnc3,Kcnj8,Kcnma1,Kcnmb1,Fxyd3,Ngfr,Ptpn22,Reln,Scn1b,Slc8a1,Thbs1,Thy1,Sh2b2,Fxyd1,Tex101,Kcne4,Cacna1h,Pid1,Fxyd4,Sri,Kcns3,Kcnc2,Kcnf1,Irs2
3_Member	GO Biological Processes	GO:0043269	regulation of ion transport	-9.1071	-5.75741	41/666	Asic2,Ace,Atp1b2,Atp2b2,Cacna1c,Cacnb2,Cftr,Cntn1,Dmpk,Dpp6,Ephb2,Fhl1,Gsto1,Igf1,Kcnc3,Kcnj8,Kcnma1,Kcnmb1,Fxyd3,Ptpn22,Reln,Scn1b,Slc8a1,Thbs1,Thy1,Trpc3,Fxyd1,Tex101,Kcne4,Cldn10,Cacna1h,Saraf,Atp2c2,Mylk,Fxyd4,Sri,Slc18a1,Kcns3,Kcnc2,Kcnf1,Irs2
3_Member	GO Molecular Functions	GO:0046873	metal ion transmembrane transporter activity	-7.76255	-4.66242	30/441	Asic2,Atp1b2,Atp2b2,Cacna1c,Cacnb2,Slc6a12,Gas6,Kcnc3,Kcnj8,Kcnma1,Kcnmb1,Ryr3,Scn1b,Scn7a,Slc12a4,Slc23a1,Slc8a1,Abcc9,Trpc3,Kcne4,Cacna1h,Trpv4,Atp2c2,Fxyd4,Slc28a3,Slc5a9,Gpm6a,Kcns3,Kcnc2,Kcnf1
3_Member	GO Biological Processes	GO:0034765	regulation of ion transmembrane transport	-7.65254	-4.60389	30/446	Asic2,Atp1b2,Cacna1c,Cacnb2,Cftr,Dpp6,Ephb2,Fhl1,Gsto1,Kcnc3,Kcnj8,Kcnma1,Kcnmb1,Fxyd3,Ptpn22,Reln,Scn1b,Slc8a1,Thbs1,Thy1,Fxyd1,Tex101,Kcne4,Cacna1h,Fxyd4,Sri,Kcns3,Kcnc2,Kcnf1,Irs2
3_Member	GO Molecular Functions	GO:0005216	ion channel activity	-7.29701	-4.29093	28/411	Asic2,Cacna1c,Cacnb2,Cftr,Gas6,Gria1,Kcnc3,Kcnj8,Kcnma1,Kcnmb1,Fxyd3,Ryr3,Scn1b,Scn7a,Abcc9,Trpc3,Slc26a4,Fxyd1,Kcne4,Cacna1h,Trpv4,Fxyd4,Trpm3,Ano5,Gpm6a,Kcns3,Kcnc2,Kcnf1
3_Member	GO Molecular Functions	GO:0022890	inorganic cation transmembrane transporter activity	-7.14515	-4.21043	34/579	Asic2,Atp1b2,Atp2b2,Cacna1c,Cacnb2,Slc6a12,Gas6,Gria1,Kcnc3,Kcnj8,Kcnma1,Kcnmb1,Ryr3,Scn1b,Scn7a,Slc12a4,Slc23a1,Slc2a4,Slc8a1,Abcc9,Trpc3,Kcne4,Cacna1h,Trpv4,Atp2c2,Fxyd4,Slc28a3,Trpm3,Slc5a9,Gpm6a,Kcns3,Kcnc2,Slc2a12,Kcnf1
3_Member	GO Molecular Functions	GO:0008324	cation transmembrane transporter activity	-7.06746	-4.17714	36/640	Asic2,Atp1b2,Atp2b2,Cacna1c,Cacnb2,Slc6a12,Gas6,Gria1,Kcnc3,Kcnj8,Kcnma1,Kcnmb1,Ryr3,Scn1b,Scn7a,Slc12a4,Slc23a1,Slc2a4,Slc8a1,Abcc9,Trpc3,Kcne4,Cacna1h,Trpv4,Atp2c2,Slc25a42,Fxyd4,Slc18a1,Slc28a3,Trpm3,Slc5a9,Gpm6a,Kcns3,Kcnc2,Slc2a12,Kcnf1
3_Member	GO Molecular Functions	GO:0022838	substrate-specific channel activity	-7.03578	-4.16321	28/423	Asic2,Cacna1c,Cacnb2,Cftr,Gas6,Gria1,Kcnc3,Kcnj8,Kcnma1,Kcnmb1,Fxyd3,Ryr3,Scn1b,Scn7a,Abcc9,Trpc3,Slc26a4,Fxyd1,Kcne4,Cacna1h,Trpv4,Fxyd4,Trpm3,Ano5,Gpm6a,Kcns3,Kcnc2,Kcnf1
3_Member	GO Molecular Functions	GO:0005261	cation channel activity	-6.8026	-3.97186	23/308	Asic2,Cacna1c,Cacnb2,Gas6,Gria1,Kcnc3,Kcnj8,Kcnma1,Kcnmb1,Ryr3,Scn1b,Scn7a,Abcc9,Trpc3,Kcne4,Cacna1h,Trpv4,Fxyd4,Trpm3,Gpm6a,Kcns3,Kcnc2,Kcnf1
3_Member	GO Molecular Functions	GO:0015267	channel activity	-6.54408	-3.78546	28/447	Asic2,Cacna1c,Cacnb2,Cftr,Gas6,Gria1,Kcnc3,Kcnj8,Kcnma1,Kcnmb1,Fxyd3,Ryr3,Scn1b,Scn7a,Abcc9,Trpc3,Slc26a4,Fxyd1,Kcne4,Cacna1h,Trpv4,Fxyd4,Trpm3,Ano5,Gpm6a,Kcns3,Kcnc2,Kcnf1
3_Member	GO Molecular Functions	GO:0022803	passive transmembrane transporter activity	-6.54408	-3.78546	28/447	Asic2,Cacna1c,Cacnb2,Cftr,Gas6,Gria1,Kcnc3,Kcnj8,Kcnma1,Kcnmb1,Fxyd3,Ryr3,Scn1b,Scn7a,Abcc9,Trpc3,Slc26a4,Fxyd1,Kcne4,Cacna1h,Trpv4,Fxyd4,Trpm3,Ano5,Gpm6a,Kcns3,Kcnc2,Kcnf1
3_Member	GO Biological Processes	GO:0098655	cation transmembrane transport	-6.47459	-3.7312	36/677	Asic2,Atp1b2,Atp2b2,Cacna1c,Cacnb2,Dpp6,Ephb2,Fhl1,Gas6,Gsto1,Kcnc3,Kcnj8,Kcnma1,Kcnmb1,Fxyd3,Ptpn22,Reln,Ryr3,Scn1b,Scn7a,Slc12a4,Slc8a1,Abcc9,Thy1,Trpc3,Fxyd1,Tex101,Kcne4,Cacna1h,Trpv4,Atp2c2,Fxyd4,Sri,Kcns3,Kcnc2,Kcnf1
3_Member	GO Biological Processes	GO:0098662	inorganic cation transmembrane transport	-6.25645	-3.588	33/603	Atp1b2,Atp2b2,Cacna1c,Cacnb2,Dpp6,Fhl1,Gas6,Gsto1,Kcnc3,Kcnj8,Kcnma1,Kcnmb1,Fxyd3,Ptpn22,Ryr3,Scn1b,Scn7a,Slc12a4,Slc8a1,Abcc9,Thy1,Trpc3,Fxyd1,Tex101,Kcne4,Cacna1h,Trpv4,Atp2c2,Fxyd4,Sri,Kcns3,Kcnc2,Kcnf1
3_Member	GO Biological Processes	GO:0098660	inorganic ion transmembrane transport	-6.17623	-3.55082	35/667	Atp1b2,Atp2b2,Cacna1c,Cacnb2,Cftr,Dpp6,Fhl1,Gas6,Gsto1,Kcnc3,Kcnj8,Kcnma1,Kcnmb1,Fxyd3,Ptpn22,Ryr3,Scn1b,Scn7a,Slc12a4,Slc8a1,Abcc9,Thy1,Trpc3,Slc26a4,Fxyd1,Tex101,Kcne4,Cacna1h,Trpv4,Atp2c2,Fxyd4,Sri,Kcns3,Kcnc2,Kcnf1
3_Member	GO Biological Processes	GO:0010959	regulation of metal ion transport	-5.94795	-3.39761	25/397	Ace,Atp1b2,Atp2b2,Cacnb2,Cntn1,Dmpk,Dpp6,Fhl1,Gsto1,Igf1,Kcnmb1,Fxyd3,Ptpn22,Scn1b,Slc8a1,Thy1,Trpc3,Fxyd1,Tex101,Saraf,Atp2c2,Mylk,Fxyd4,Sri,Kcnc2
3_Member	GO Molecular Functions	GO:0015077	monovalent inorganic cation transmembrane transporter activity	-5.8772	-3.36429	24/374	Asic2,Atp1b2,Slc6a12,Kcnc3,Kcnj8,Kcnma1,Kcnmb1,Scn1b,Scn7a,Slc12a4,Slc23a1,Slc2a4,Slc8a1,Abcc9,Kcne4,Cacna1h,Atp2c2,Fxyd4,Slc28a3,Slc5a9,Kcns3,Kcnc2,Slc2a12,Kcnf1
3_Member	GO Molecular Functions	GO:0022839	ion gated channel activity	-4.97077	-2.65851	20/313	Asic2,Cacna1c,Cacnb2,Cftr,Gas6,Gria1,Kcnc3,Kcnj8,Kcnma1,Kcnmb1,Ryr3,Scn1b,Trpc3,Kcne4,Cacna1h,Trpv4,Ano5,Kcns3,Kcnc2,Kcnf1
3_Member	GO Molecular Functions	GO:0022836	gated channel activity	-4.91027	-2.62129	20/316	Asic2,Cacna1c,Cacnb2,Cftr,Gas6,Gria1,Kcnc3,Kcnj8,Kcnma1,Kcnmb1,Ryr3,Scn1b,Trpc3,Kcne4,Cacna1h,Trpv4,Ano5,Kcns3,Kcnc2,Kcnf1
3_Member	GO Biological Processes	GO:0006813	potassium ion transport	-3.89163	-1.80912	15/234	Atp1b2,Dpp6,Fhl1,Kcnc3,Kcnj8,Kcnma1,Kcnmb1,Fxyd3,Slc12a4,Abcc9,Fxyd1,Kcne4,Kcns3,Kcnc2,Kcnf1
3_Member	GO Molecular Functions	GO:0015079	potassium ion transmembrane transporter activity	-3.77648	-1.72346	12/163	Atp1b2,Kcnc3,Kcnj8,Kcnma1,Kcnmb1,Slc12a4,Abcc9,Kcne4,Fxyd4,Kcns3,Kcnc2,Kcnf1
3_Member	GO Biological Processes	GO:0071804	cellular potassium ion transport	-3.74765	-1.70546	13/189	Atp1b2,Dpp6,Fhl1,Kcnc3,Kcnj8,Kcnma1,Kcnmb1,Slc12a4,Abcc9,Kcne4,Kcns3,Kcnc2,Kcnf1
3_Member	GO Biological Processes	GO:0071805	potassium ion transmembrane transport	-3.74765	-1.70546	13/189	Atp1b2,Dpp6,Fhl1,Kcnc3,Kcnj8,Kcnma1,Kcnmb1,Slc12a4,Abcc9,Kcne4,Kcns3,Kcnc2,Kcnf1
3_Member	GO Molecular Functions	GO:0022843	voltage-gated cation channel activity	-3.64791	-1.62864	11/144	Cacna1c,Cacnb2,Gas6,Kcnc3,Kcnj8,Kcnma1,Kcne4,Cacna1h,Kcns3,Kcnc2,Kcnf1
3_Member	GO Molecular Functions	GO:0005267	potassium channel activity	-3.47205	-1.5133	10/127	Kcnc3,Kcnj8,Kcnma1,Kcnmb1,Abcc9,Kcne4,Fxyd4,Kcns3,Kcnc2,Kcnf1
3_Member	GO Molecular Functions	GO:0005244	voltage-gated ion channel activity	-3.21094	-1.34126	12/188	Cacna1c,Cacnb2,Gas6,Kcnc3,Kcnj8,Kcnma1,Scn1b,Kcne4,Cacna1h,Kcns3,Kcnc2,Kcnf1
3_Member	GO Molecular Functions	GO:0022832	voltage-gated channel activity	-3.21094	-1.34126	12/188	Cacna1c,Cacnb2,Gas6,Kcnc3,Kcnj8,Kcnma1,Scn1b,Kcne4,Cacna1h,Kcns3,Kcnc2,Kcnf1
3_Member	Reactome Gene Sets	R-MMU-1296071	Potassium Channels	-3.01567	-1.21222	8/97	Kcnc3,Kcnj8,Kcnma1,Kcnmb1,Abcc9,Kcns3,Kcnc2,Kcnf1
3_Member	GO Molecular Functions	GO:0005249	voltage-gated potassium channel activity	-2.53043	-0.912337	7/91	Kcnc3,Kcnj8,Kcnma1,Kcne4,Kcns3,Kcnc2,Kcnf1
4_Summary	Reactome Gene Sets	R-MMU-397014	Muscle contraction	-9.50288	-6.10744	21/184	Actg2,Acta2,Atp1b2,Atp2b2,Cacna1c,Cacnb2,Calm1,Dmpk,Fxyd3,Myh11,Ryr3,Scn1b,Scn7a,Slc8a1,Abcc9,Tpm2,Fxyd1,Kcne4,Mylk,Fxyd4,Sri,Atp2c2,Atp10b,Asic2,Cntn1,Dpp6,Fhl1,Kcnc3,Kcnj8,Kcnma1,Kcnmb1,Slc12a4,Slc23a1,Slc5a3,Slc5a8,Slc5a9,Kcns3,Kcnc2,Kcnf1,Trpc3,Trpv4,Trpm3,Ano5
4_Member	Reactome Gene Sets	R-MMU-397014	Muscle contraction	-9.50288	-6.10744	21/184	Actg2,Acta2,Atp1b2,Atp2b2,Cacna1c,Cacnb2,Calm1,Dmpk,Fxyd3,Myh11,Ryr3,Scn1b,Scn7a,Slc8a1,Abcc9,Tpm2,Fxyd1,Kcne4,Mylk,Fxyd4,Sri
4_Member	Reactome Gene Sets	R-MMU-5576891	Cardiac conduction	-8.00717	-4.82406	16/127	Atp1b2,Atp2b2,Cacna1c,Cacnb2,Calm1,Dmpk,Fxyd3,Ryr3,Scn1b,Scn7a,Slc8a1,Abcc9,Fxyd1,Kcne4,Fxyd4,Sri
4_Member	Reactome Gene Sets	R-MMU-5578775	Ion homeostasis	-7.99766	-4.82406	11/53	Atp1b2,Atp2b2,Calm1,Dmpk,Fxyd3,Ryr3,Slc8a1,Abcc9,Fxyd1,Fxyd4,Sri
4_Member	Reactome Gene Sets	R-MMU-936837	Ion transport by P-type ATPases	-5.72536	-3.23301	9/55	Atp1b2,Atp2b2,Calm1,Fxyd3,Fxyd1,Atp2c2,Fxyd4,Sri,Atp10b
4_Member	GO Biological Processes	GO:0015672	monovalent inorganic cation transport	-5.43663	-3.00076	26/452	Asic2,Atp1b2,Cntn1,Dmpk,Dpp6,Fhl1,Kcnc3,Kcnj8,Kcnma1,Kcnmb1,Fxyd3,Scn1b,Scn7a,Slc12a4,Slc23a1,Slc8a1,Abcc9,Slc5a3,Fxyd1,Kcne4,Fxyd4,Slc5a8,Slc5a9,Kcns3,Kcnc2,Kcnf1
4_Member	Reactome Gene Sets	R-MMU-983712	Ion channel transport	-5.36751	-2.95734	15/175	Asic2,Atp1b2,Atp2b2,Calm1,Fxyd3,Ryr3,Trpc3,Fxyd1,Trpv4,Atp2c2,Fxyd4,Sri,Trpm3,Ano5,Atp10b
4_Member	GO Biological Processes	GO:0006814	sodium ion transport	-3.78363	-1.72841	14/213	Asic2,Atp1b2,Cntn1,Dmpk,Fxyd3,Scn1b,Scn7a,Slc23a1,Slc8a1,Slc5a3,Fxyd1,Fxyd4,Slc5a8,Slc5a9
4_Member	GO Biological Processes	GO:0002028	regulation of sodium ion transport	-3.16754	-1.3064	8/92	Atp1b2,Cntn1,Dmpk,Fxyd3,Scn1b,Slc8a1,Fxyd1,Fxyd4
4_Member	GO Molecular Functions	GO:0017080	sodium channel regulator activity	-2.1879	-0.660385	4/36	Fxyd3,Scn1b,Fxyd1,Fxyd4
4_Member	GO Biological Processes	GO:1902305	regulation of sodium ion transmembrane transport	-2.14612	-0.639698	5/58	Atp1b2,Fxyd3,Scn1b,Fxyd1,Fxyd4
4_Member	GO Biological Processes	GO:0035725	sodium ion transmembrane transport	-2.04041	-0.566366	7/112	Atp1b2,Fxyd3,Scn1b,Scn7a,Slc8a1,Fxyd1,Fxyd4
5_Summary	KEGG Pathway	mmu04510	Focal adhesion	-8.87335	-5.56505	21/199	Actg1,Col4a5,Col6a1,Col6a2,Col1a1,Col1a2,Egfr,Vegfd,Igf1,Lama3,Pak3,Pik3cd,Reln,Thbs1,Thbs2,Vegfc,Col6a4,Col4a6,Myl9,Mylk,Itga8,Bgn,Capn5,Col11a1,Col18a1,Fbn2,Loxl1,Mmp7,Tll1,Mmp17,Tmprss6,Col16a1,Ltbp4,Efemp1,Optc,P4ha3,Angpt4,Csf1,Efna1,Eif4e,Myb,Ngfr,Pck1,Creb3l1,Atp1b2,Dpp4,Slc8a1,Calm1,Erbb4,Fer,Ptpn18,Hgfac,Arhgef10l,Arhgef38,Nrg4,Mapkapk3,Cilp,Muc20,Irs2,Cyp1b1,Serpinf2,Dpt,Cd74,Lcn2,Smad3…
5_Member	KEGG Pathway	mmu04510	Focal adhesion	-8.87335	-5.56505	21/199	Actg1,Col4a5,Col6a1,Col6a2,Col1a1,Col1a2,Egfr,Vegfd,Igf1,Lama3,Pak3,Pik3cd,Reln,Thbs1,Thbs2,Vegfc,Col6a4,Col4a6,Myl9,Mylk,Itga8
5_Member	Reactome Gene Sets	R-MMU-1474244	Extracellular matrix organization	-8.19026	-4.95452	24/281	Bgn,Capn5,Col11a1,Col18a1,Col4a5,Col6a1,Col6a2,Col1a1,Col1a2,Fbn2,Lama3,Loxl1,Mmp7,Thbs1,Tll1,Mmp17,Tmprss6,Col4a6,Col16a1,Ltbp4,Efemp1,Itga8,Optc,P4ha3
5_Member	Reactome Gene Sets	R-MMU-1474228	Degradation of the extracellular matrix	-7.85954	-4.71397	16/130	Capn5,Col11a1,Col18a1,Col4a5,Col6a1,Col6a2,Col1a1,Col1a2,Fbn2,Lama3,Mmp7,Tll1,Mmp17,Tmprss6,Col4a6,Optc
5_Member	Reactome Gene Sets	R-MMU-1474290	Collagen formation	-7.73335	-4.66242	14/99	Col11a1,Col18a1,Col4a5,Col6a1,Col6a2,Col1a1,Col1a2,Lama3,Loxl1,Mmp7,Tll1,Col4a6,Col16a1,P4ha3
5_Member	Reactome Gene Sets	R-MMU-2022090	Assembly of collagen fibrils and other multimeric structures	-7.60404	-4.57657	12/71	Col11a1,Col18a1,Col4a5,Col6a1,Col6a2,Col1a1,Col1a2,Lama3,Loxl1,Mmp7,Tll1,Col4a6
5_Member	KEGG Pathway	mmu04151	PI3K-Akt signaling pathway	-7.06443	-4.17714	25/346	Angpt4,Col4a5,Col6a1,Col6a2,Col1a1,Col1a2,Csf1,Efna1,Egfr,Eif4e,Vegfd,Igf1,Lama3,Myb,Ngfr,Pck1,Pik3cd,Reln,Thbs1,Thbs2,Vegfc,Creb3l1,Col6a4,Col4a6,Itga8
5_Member	Reactome Gene Sets	R-MMU-1650814	Collagen biosynthesis and modifying enzymes	-6.9548	-4.09648	11/66	Col11a1,Col18a1,Col4a5,Col6a1,Col6a2,Col1a1,Col1a2,Tll1,Col4a6,Col16a1,P4ha3
5_Member	KEGG Pathway	mmu04512	ECM-receptor interaction	-6.82361	-3.97907	12/83	Col4a5,Col6a1,Col6a2,Col1a1,Col1a2,Lama3,Reln,Thbs1,Thbs2,Col6a4,Col4a6,Itga8
5_Member	Reactome Gene Sets	R-MMU-8948216	Collagen chain trimerization	-6.68112	-3.88929	9/43	Col11a1,Col18a1,Col4a5,Col6a1,Col6a2,Col1a1,Col1a2,Col4a6,Col16a1
5_Member	Reactome Gene Sets	R-MMU-2214320	Anchoring fibril formation	-6.4681	-3.7312	6/15	Col4a5,Col1a1,Col1a2,Lama3,Tll1,Col4a6
5_Member	KEGG Pathway	mmu04974	Protein digestion and absorption	-6.42946	-3.72322	12/90	Atp1b2,Col11a1,Col18a1,Col4a5,Col6a1,Col6a2,Col1a1,Col1a2,Dpp4,Slc8a1,Col6a4,Col4a6
5_Member	Reactome Gene Sets	R-MMU-9006934	Signaling by Receptor Tyrosine Kinases	-6.14463	-3.52734	28/468	Actg1,Calm1,Col11a1,Col4a5,Col6a1,Col6a2,Col1a1,Col1a2,Egfr,Erbb4,Fer,Vegfd,Igf1,Lama3,Ngfr,Pak3,Ptpn18,Thbs1,Thbs2,Vegfc,Hgfac,Arhgef10l,Arhgef38,Nrg4,Mapkapk3,Cilp,Muc20,Irs2
5_Member	Reactome Gene Sets	R-MMU-2243919	Crosslinking of collagen fibrils	-5.92198	-3.37847	6/18	Col4a5,Col1a1,Col1a2,Loxl1,Tll1,Col4a6
5_Member	Reactome Gene Sets	R-MMU-1442490	Collagen degradation	-5.79418	-3.29576	10/69	Col11a1,Col18a1,Col4a5,Col6a1,Col6a2,Col1a1,Col1a2,Mmp7,Tmprss6,Col4a6
5_Member	Reactome Gene Sets	R-MMU-216083	Integrin cell surface interactions	-5.40248	-2.98665	10/76	Col18a1,Col4a5,Col6a1,Col6a2,Col1a1,Col1a2,Thbs1,Col4a6,Col16a1,Itga8
5_Member	GO Biological Processes	GO:0070208	protein heterotrimerization	-4.45256	-2.266	5/19	Col6a1,Col6a2,Col1a1,Col1a2,Col6a4
5_Member	GO Biological Processes	GO:0030199	collagen fibril organization	-4.42525	-2.24417	7/45	Col11a1,Col1a1,Col1a2,Cyp1b1,Loxl1,Serpinf2,Dpt
5_Member	GO Biological Processes	GO:0070206	protein trimerization	-3.65822	-1.63692	7/59	Col6a1,Col6a2,Col1a1,Col1a2,Cd74,Lcn2,Col6a4
5_Member	KEGG Pathway	mmu04933	AGE-RAGE signaling pathway in diabetic complications	-3.60887	-1.59764	9/100	Col4a5,Col1a1,Col1a2,Vegfd,Smad3,Pik3cd,Vegfc,Plce1,Col4a6
5_Member	Reactome Gene Sets	R-MMU-3000178	ECM proteoglycans	-3.28264	-1.3773	6/49	Bgn,Col6a1,Col6a2,Col1a1,Col1a2,Itga8
5_Member	Reactome Gene Sets	R-MMU-3000171	Non-integrin membrane-ECM interactions	-2.95903	-1.1775	5/38	Col11a1,Col4a5,Col1a1,Col1a2,Col4a6
5_Member	GO Biological Processes	GO:0038063	collagen-activated tyrosine kinase receptor signaling pathway	-2.88197	-1.12557	3/11	Col4a5,Col1a1,Col4a6
5_Member	GO Biological Processes	GO:0043589	skin morphogenesis	-2.88197	-1.12557	3/11	Col1a1,Col1a2,Cdsn
5_Member	GO Molecular Functions	GO:0048407	platelet-derived growth factor binding	-2.76378	-1.05546	3/12	Col6a1,Col1a1,Col1a2
5_Member	GO Molecular Functions	GO:0005201	extracellular matrix structural constituent	-2.71327	-1.0255	5/43	Col11a1,Col1a1,Col1a2,Fbn2,Mgp
5_Member	Reactome Gene Sets	R-MMU-3000157	Laminin interactions	-2.58997	-0.947857	4/28	Col18a1,Col4a5,Lama3,Col4a6
5_Member	GO Biological Processes	GO:0038065	collagen-activated signaling pathway	-2.55858	-0.933169	3/14	Col4a5,Col1a1,Col4a6
5_Member	Reactome Gene Sets	R-MMU-8874081	MET activates PTK2 signaling	-2.47761	-0.866708	4/30	Col11a1,Col1a1,Col1a2,Lama3
5_Member	Reactome Gene Sets	R-MMU-6806834	Signaling by MET	-2.29311	-0.737916	6/76	Col11a1,Col1a1,Col1a2,Lama3,Hgfac,Muc20
5_Member	KEGG Pathway	mmu05146	Amoebiasis	-2.16677	-0.651503	7/106	Col4a5,Col1a1,Col1a2,Gna15,Lama3,Pik3cd,Col4a6
6_Summary	GO Biological Processes	GO:0098609	cell-cell adhesion	-8.64592	-5.37542	40/663	Alcam,Cd24a,Cdh11,Cdh16,Cdh3,Ccr2,Cyp1b1,Dpp4,Dsg3,Egfr,Fer,Gpam,H2-Aa,Has2,Igf1,Cyr61,Igfbp2,Cd74,Lama3,Mad1l1,Myb,Ptpn22,Serpinb8,Thy1,Tenm3,Celsr2,Pdlim1,Tacstd2,Trpv4,Il1f8,Nectin4,Cadm3,Plxnb2,Megf11,Vezt,Dchs1,Igsf9b,Nexmif,Dhps,Cdsn,Col1a1,Csf1,Efna1,Fzd4,Smad3,Thbs1,Vegfc,Postn,Egfl6,Col16a1,Fermt1,Abi3bp,Acta2,Cftr,Gas6,Il1rl1,Tex101,Havcr1,Irs2,Rorc,Bcl3,Irf4,Mill2
6_Member	GO Biological Processes	GO:0098609	cell-cell adhesion	-8.64592	-5.37542	40/663	Alcam,Cd24a,Cdh11,Cdh16,Cdh3,Ccr2,Cyp1b1,Dpp4,Dsg3,Egfr,Fer,Gpam,H2-Aa,Has2,Igf1,Cyr61,Igfbp2,Cd74,Lama3,Mad1l1,Myb,Ptpn22,Serpinb8,Thy1,Tenm3,Celsr2,Pdlim1,Tacstd2,Trpv4,Il1f8,Nectin4,Cadm3,Plxnb2,Megf11,Vezt,Dchs1,Igsf9b,Nexmif,Dhps,Cdsn
6_Member	GO Biological Processes	GO:0030155	regulation of cell adhesion	-6.79006	-3.97186	35/628	Cd24a,Ccr2,Col1a1,Csf1,Cyp1b1,Dpp4,Efna1,Fzd4,Gpam,H2-Aa,Has2,Igf1,Cyr61,Igfbp2,Cd74,Lama3,Mad1l1,Smad3,Myb,Ptpn22,Thbs1,Thy1,Vegfc,Postn,Celsr2,Egfl6,Tacstd2,Trpv4,Il1f8,Col16a1,Plxnb2,Fermt1,Nexmif,Abi3bp,Dhps
6_Member	GO Biological Processes	GO:0045785	positive regulation of cell adhesion	-5.23543	-2.85887	23/380	Cd24a,Ccr2,Csf1,Dpp4,Gpam,H2-Aa,Has2,Igf1,Cyr61,Igfbp2,Cd74,Smad3,Myb,Ptpn22,Thbs1,Thy1,Vegfc,Egfl6,Il1f8,Col16a1,Fermt1,Abi3bp,Dhps
6_Member	GO Biological Processes	GO:1903039	positive regulation of leukocyte cell-cell adhesion	-4.3385	-2.17066	14/189	Cd24a,Ccr2,Dpp4,Gpam,H2-Aa,Has2,Igf1,Igfbp2,Cd74,Myb,Ptpn22,Thy1,Il1f8,Dhps
6_Member	GO Biological Processes	GO:0050870	positive regulation of T cell activation	-3.98349	-1.88423	13/179	Cd24a,Ccr2,Dpp4,Gpam,H2-Aa,Igf1,Igfbp2,Cd74,Myb,Ptpn22,Thy1,Il1f8,Dhps
6_Member	GO Biological Processes	GO:0022409	positive regulation of cell-cell adhesion	-3.55794	-1.56428	14/224	Cd24a,Ccr2,Dpp4,Gpam,H2-Aa,Has2,Igf1,Igfbp2,Cd74,Myb,Ptpn22,Thy1,Il1f8,Dhps
6_Member	GO Biological Processes	GO:0050867	positive regulation of cell activation	-3.27983	-1.3773	21/448	Acta2,Cd24a,Cftr,Ccr2,Dpp4,Gas6,Gpam,H2-Aa,Igf1,Igfbp2,Cd74,Il1rl1,Myb,Ptpn22,Thbs1,Thy1,Tex101,Il1f8,Havcr1,Dhps,Irs2
6_Member	GO Biological Processes	GO:1903037	regulation of leukocyte cell-cell adhesion	-3.24424	-1.35695	15/269	Cd24a,Ccr2,Dpp4,Gpam,H2-Aa,Has2,Igf1,Igfbp2,Cd74,Mad1l1,Myb,Ptpn22,Thy1,Il1f8,Dhps
6_Member	GO Biological Processes	GO:0022407	regulation of cell-cell adhesion	-3.18274	-1.3202	18/362	Cd24a,Ccr2,Dpp4,Gpam,H2-Aa,Has2,Igf1,Igfbp2,Cd74,Mad1l1,Myb,Ptpn22,Thy1,Celsr2,Trpv4,Il1f8,Nexmif,Dhps
6_Member	GO Biological Processes	GO:0032946	positive regulation of mononuclear cell proliferation	-3.16196	-1.30317	10/139	Cd24a,Ccr2,Csf1,Gpam,Igf1,Igfbp2,Cd74,Ptpn22,Dhps,Irs2
6_Member	GO Biological Processes	GO:0002696	positive regulation of leukocyte activation	-3.06001	-1.23667	20/434	Cd24a,Cftr,Ccr2,Dpp4,Gas6,Gpam,H2-Aa,Igf1,Igfbp2,Cd74,Il1rl1,Myb,Ptpn22,Thbs1,Thy1,Tex101,Il1f8,Havcr1,Dhps,Irs2
6_Member	GO Biological Processes	GO:0070665	positive regulation of leukocyte proliferation	-3.02024	-1.21222	10/145	Cd24a,Ccr2,Csf1,Gpam,Igf1,Igfbp2,Cd74,Ptpn22,Dhps,Irs2
6_Member	GO Biological Processes	GO:0050863	regulation of T cell activation	-2.84029	-1.1002	15/295	Cd24a,Ccr2,Dpp4,Gpam,H2-Aa,Igf1,Igfbp2,Cd74,Mad1l1,Myb,Ptpn22,Rorc,Thy1,Il1f8,Dhps
6_Member	GO Biological Processes	GO:0042104	positive regulation of activated T cell proliferation	-2.7777	-1.05945	4/25	Cd24a,Gpam,Igf1,Igfbp2
6_Member	GO Biological Processes	GO:0007159	leukocyte cell-cell adhesion	-2.75491	-1.05261	15/301	Cd24a,Ccr2,Dpp4,Gpam,H2-Aa,Has2,Igf1,Igfbp2,Cd74,Mad1l1,Myb,Ptpn22,Thy1,Il1f8,Dhps
6_Member	GO Biological Processes	GO:0050671	positive regulation of lymphocyte proliferation	-2.6269	-0.975311	9/137	Cd24a,Ccr2,Gpam,Igf1,Igfbp2,Cd74,Ptpn22,Dhps,Irs2
6_Member	GO Biological Processes	GO:0032944	regulation of mononuclear cell proliferation	-2.59462	-0.949087	12/222	Cd24a,Ccr2,Csf1,Gpam,H2-Aa,Igf1,Igfbp2,Cd74,Mad1l1,Ptpn22,Dhps,Irs2
6_Member	GO Biological Processes	GO:0070663	regulation of leukocyte proliferation	-2.46979	-0.859861	12/230	Cd24a,Ccr2,Csf1,Gpam,H2-Aa,Igf1,Igfbp2,Cd74,Mad1l1,Ptpn22,Dhps,Irs2
6_Member	GO Biological Processes	GO:0042102	positive regulation of T cell proliferation	-2.40076	-0.809232	7/96	Cd24a,Ccr2,Gpam,Igf1,Igfbp2,Ptpn22,Dhps
6_Member	GO Biological Processes	GO:0002694	regulation of leukocyte activation	-2.17766	-0.654699	23/626	Cd24a,Cftr,Ccr2,Dpp4,Fer,Gas6,Gpam,H2-Aa,Igf1,Igfbp2,Cd74,Il1rl1,Mad1l1,Myb,Ptpn22,Rorc,Thbs1,Thy1,Tex101,Il1f8,Havcr1,Dhps,Irs2
6_Member	GO Biological Processes	GO:0050670	regulation of lymphocyte proliferation	-2.17266	-0.651503	11/220	Cd24a,Ccr2,Gpam,H2-Aa,Igf1,Igfbp2,Cd74,Mad1l1,Ptpn22,Dhps,Irs2
6_Member	GO Biological Processes	GO:0050865	regulation of cell activation	-2.14947	-0.639698	24/666	Acta2,Cd24a,Cftr,Ccr2,Dpp4,Fer,Gas6,Gpam,H2-Aa,Igf1,Igfbp2,Cd74,Il1rl1,Mad1l1,Myb,Ptpn22,Rorc,Thbs1,Thy1,Tex101,Il1f8,Havcr1,Dhps,Irs2
6_Member	GO Biological Processes	GO:0042110	T cell activation	-2.14739	-0.639698	19/487	Bcl3,Cd24a,Ccr2,Dpp4,Gpam,H2-Aa,Igf1,Igfbp2,Cd74,Irf4,Mad1l1,Smad3,Myb,Ptpn22,Rorc,Thy1,Il1f8,Mill2,Dhps
6_Member	GO Biological Processes	GO:0046006	regulation of activated T cell proliferation	-2.1453	-0.639698	4/37	Cd24a,Gpam,Igf1,Igfbp2
6_Member	GO Biological Processes	GO:0042129	regulation of T cell proliferation	-2.11633	-0.617175	9/164	Cd24a,Ccr2,Gpam,H2-Aa,Igf1,Igfbp2,Mad1l1,Ptpn22,Dhps
7_Summary	GO Molecular Functions	GO:0005509	calcium ion binding	-7.75259	-4.66242	36/601	Atp2b2,Calm1,Cdh11,Cdh16,Cdh3,Crp,Dsg3,Sparcl1,Fbn2,Gas6,Mgp,Padi1,Padi4,Pros1,Rph3a,Ryr3,Scin,Thbs1,Thbs2,Tll1,Ncald,Celsr2,Egfl6,Aspn,Calml3,Cd248,Mmrn1,Sytl3,Myl9,Ltbp4,Sri,Efemp1,Dchs1,Vwa2,C2cd4a,Plch1
7_Member	GO Molecular Functions	GO:0005509	calcium ion binding	-7.75259	-4.66242	36/601	Atp2b2,Calm1,Cdh11,Cdh16,Cdh3,Crp,Dsg3,Sparcl1,Fbn2,Gas6,Mgp,Padi1,Padi4,Pros1,Rph3a,Ryr3,Scin,Thbs1,Thbs2,Tll1,Ncald,Celsr2,Egfl6,Aspn,Calml3,Cd248,Mmrn1,Sytl3,Myl9,Ltbp4,Sri,Efemp1,Dchs1,Vwa2,C2cd4a,Plch1
8_Summary	GO Biological Processes	GO:0006954	inflammatory response	-7.27889	-4.29093	37/656	Ace,Bmp6,Bmpr1b,C3,Cd24a,Cfh,Ccr2,Crp,Csf1,Egfr,Elf3,Mecom,Hp,Il5ra,Il1rl1,Smad3,Clec10a,Ngfr,Pik3cd,Serpinf2,Ptgis,Rorc,Ccl11,Ccl8,Serpinf1,Thbs1,Zfp36,Il17rb,D1Ertd622e,Ppbp,Il17re,Trpv4,Il1f8,Ak7,Il31ra,Cxcl17,Nlrp10,Vegfd,Gas6,Cd74,Ccl27a,Vegfc,Bcl3,Cdh3,Cyp1b1,Cyp2j6,Gpam,Irf4,Ltf,Maf,Mast2,Ptpn22,Postn,Adam33,Fermt1,Pros1,Sema3c,Tmprss6,F11,Mill2,Penk,Cadm3,Mapkapk3
8_Member	GO Biological Processes	GO:0006954	inflammatory response	-7.27889	-4.29093	37/656	Ace,Bmp6,Bmpr1b,C3,Cd24a,Cfh,Ccr2,Crp,Csf1,Egfr,Elf3,Mecom,Hp,Il5ra,Il1rl1,Smad3,Clec10a,Ngfr,Pik3cd,Serpinf2,Ptgis,Rorc,Ccl11,Ccl8,Serpinf1,Thbs1,Zfp36,Il17rb,D1Ertd622e,Ppbp,Il17re,Trpv4,Il1f8,Ak7,Il31ra,Cxcl17,Nlrp10
8_Member	GO Biological Processes	GO:0032103	positive regulation of response to external stimulus	-6.19413	-3.55601	21/284	Ace,Bmp6,C3,Cd24a,Ccr2,Csf1,Egfr,Vegfd,Gas6,Cd74,Il1rl1,Smad3,Serpinf2,Ccl27a,Thbs1,Vegfc,Il17rb,Ppbp,Trpv4,Cxcl17,Nlrp10
8_Member	GO Biological Processes	GO:0001816	cytokine production	-5.24246	-2.85887	34/703	Bcl3,C3,Cd24a,Cdh3,Ccr2,Crp,Cyp1b1,Cyp2j6,Vegfd,Gas6,Gpam,Cd74,Il5ra,Irf4,Ltf,Il1rl1,Smad3,Maf,Mast2,Serpinf2,Ptpn22,Rorc,Thbs1,Zfp36,Postn,Il17rb,D1Ertd622e,Trpv4,Il1f8,Adam33,Il31ra,Cxcl17,Fermt1,Nlrp10
8_Member	GO Biological Processes	GO:0032101	regulation of response to external stimulus	-5.09994	-2.76729	34/714	Ace,Bmp6,C3,Cd24a,Cfh,Ccr2,Csf1,Egfr,Vegfd,Gas6,Cd74,Ltf,Il1rl1,Smad3,Serpinf2,Pros1,Ptgis,Ptpn22,Rorc,Ccl27a,Serpinf1,Sema3c,Thbs1,Vegfc,Zfp36,Il17rb,D1Ertd622e,Ppbp,Trpv4,Tmprss6,F11,Cxcl17,Mill2,Nlrp10
8_Member	GO Biological Processes	GO:0001817	regulation of cytokine production	-4.92173	-2.62895	31/634	Bcl3,C3,Cd24a,Cdh3,Ccr2,Crp,Cyp1b1,Cyp2j6,Vegfd,Gas6,Gpam,Cd74,Il5ra,Irf4,Ltf,Il1rl1,Smad3,Mast2,Serpinf2,Ptpn22,Thbs1,Zfp36,Postn,Il17rb,D1Ertd622e,Trpv4,Il1f8,Adam33,Cxcl17,Fermt1,Nlrp10
8_Member	GO Biological Processes	GO:0031347	regulation of defense response	-3.49915	-1.52968	25/558	Ace,C3,Cd24a,Cfh,Ccr2,Egfr,Cd74,Irf4,Ltf,Il1rl1,Smad3,Penk,Ptgis,Ptpn22,Rorc,Serpinf1,Zfp36,Il17rb,D1Ertd622e,Trpv4,Cadm3,Mapkapk3,Cxcl17,Mill2,Nlrp10
8_Member	GO Biological Processes	GO:0001819	positive regulation of cytokine production	-3.48978	-1.52211	20/401	Bcl3,C3,Ccr2,Cyp1b1,Cyp2j6,Vegfd,Cd74,Irf4,Il1rl1,Smad3,Serpinf2,Ptpn22,Thbs1,Postn,Il17rb,Trpv4,Il1f8,Cxcl17,Fermt1,Nlrp10
8_Member	GO Biological Processes	GO:0032102	negative regulation of response to external stimulus	-3.48386	-1.51978	17/312	Cd24a,Ltf,Smad3,Serpinf2,Pros1,Ptgis,Rorc,Serpinf1,Sema3c,Thbs1,Zfp36,D1Ertd622e,Tmprss6,F11,Cxcl17,Mill2,Nlrp10
8_Member	GO Biological Processes	GO:0050727	regulation of inflammatory response	-3.45192	-1.49704	17/314	Ace,C3,Cd24a,Cfh,Ccr2,Egfr,Il1rl1,Smad3,Ptgis,Rorc,Serpinf1,Zfp36,Il17rb,D1Ertd622e,Trpv4,Cxcl17,Nlrp10
8_Member	GO Biological Processes	GO:0050729	positive regulation of inflammatory response	-3.07958	-1.25103	9/118	Ace,C3,Cd24a,Ccr2,Egfr,Il1rl1,Il17rb,Trpv4,Nlrp10
8_Member	GO Biological Processes	GO:0031349	positive regulation of defense response	-3.04586	-1.22893	16/311	Ace,C3,Cd24a,Ccr2,Egfr,Cd74,Irf4,Ltf,Il1rl1,Penk,Ptpn22,Il17rb,Trpv4,Cadm3,Mapkapk3,Nlrp10
8_Member	GO Biological Processes	GO:0050728	negative regulation of inflammatory response	-2.56332	-0.933169	9/140	Cd24a,Smad3,Ptgis,Rorc,Serpinf1,Zfp36,D1Ertd622e,Cxcl17,Nlrp10
8_Member	GO Biological Processes	GO:0031348	negative regulation of defense response	-2.02133	-0.555878	10/200	Cd24a,Smad3,Ptgis,Rorc,Serpinf1,Zfp36,D1Ertd622e,Cxcl17,Mill2,Nlrp10
9_Summary	GO Biological Processes	GO:0050801	ion homeostasis	-7.21084	-4.24136	41/777	Abcg1,Ace,Atp1b2,Atp2b2,Bmp6,Cacna1c,Cd24a,Cftr,Dmpk,Egfr,Fhl1,Gna15,Gpam,Gsto1,Kcnma1,Lcn2,Ltf,Smad3,Ngfr,Oxtr,Ryr3,Scn1b,Scn7a,Slc12a4,Slc8a1,Thy1,Trpc3,Slc26a4,Fxyd1,Tex101,Trpv4,Rmdn3,Atp2c2,Tmprss6,Car12,Sri,C7,Adcy5,Cxcl17,Slc35g1,Pkhd1,Slc6a12,Gas6,Igf1,Pck1,Cacnb2,Myb,Ptpn22,Cacna1h,Saraf,Mylk,Gpm6a,Cd74,Zfp36,Pik3cd
9_Member	GO Biological Processes	GO:0050801	ion homeostasis	-7.21084	-4.24136	41/777	Abcg1,Ace,Atp1b2,Atp2b2,Bmp6,Cacna1c,Cd24a,Cftr,Dmpk,Egfr,Fhl1,Gna15,Gpam,Gsto1,Kcnma1,Lcn2,Ltf,Smad3,Ngfr,Oxtr,Ryr3,Scn1b,Scn7a,Slc12a4,Slc8a1,Thy1,Trpc3,Slc26a4,Fxyd1,Tex101,Trpv4,Rmdn3,Atp2c2,Tmprss6,Car12,Sri,C7,Adcy5,Cxcl17,Slc35g1,Pkhd1
9_Member	GO Biological Processes	GO:0055080	cation homeostasis	-6.11679	-3.51529	36/701	Ace,Atp1b2,Atp2b2,Bmp6,Cacna1c,Cd24a,Cftr,Dmpk,Egfr,Gna15,Gsto1,Kcnma1,Lcn2,Ltf,Smad3,Oxtr,Ryr3,Scn7a,Slc12a4,Slc8a1,Thy1,Trpc3,Slc26a4,Fxyd1,Tex101,Trpv4,Rmdn3,Atp2c2,Tmprss6,Car12,Sri,C7,Adcy5,Cxcl17,Slc35g1,Pkhd1
9_Member	GO Biological Processes	GO:0098771	inorganic ion homeostasis	-5.88908	-3.36429	36/717	Ace,Atp1b2,Atp2b2,Bmp6,Cacna1c,Cd24a,Cftr,Dmpk,Egfr,Gna15,Gsto1,Kcnma1,Lcn2,Ltf,Smad3,Oxtr,Ryr3,Scn7a,Slc12a4,Slc8a1,Thy1,Trpc3,Slc26a4,Fxyd1,Tex101,Trpv4,Rmdn3,Atp2c2,Tmprss6,Car12,Sri,C7,Adcy5,Cxcl17,Slc35g1,Pkhd1
9_Member	GO Biological Processes	GO:0055065	metal ion homeostasis	-5.88324	-3.36429	33/627	Ace,Atp1b2,Atp2b2,Bmp6,Cacna1c,Cd24a,Dmpk,Egfr,Gna15,Gsto1,Kcnma1,Lcn2,Ltf,Smad3,Oxtr,Ryr3,Scn7a,Slc12a4,Slc8a1,Thy1,Trpc3,Fxyd1,Tex101,Trpv4,Rmdn3,Atp2c2,Tmprss6,Sri,C7,Adcy5,Cxcl17,Slc35g1,Pkhd1
9_Member	GO Biological Processes	GO:0006875	cellular metal ion homeostasis	-4.48543	-2.28804	27/543	Atp1b2,Atp2b2,Bmp6,Cacna1c,Cd24a,Dmpk,Gna15,Gsto1,Kcnma1,Smad3,Oxtr,Ryr3,Slc8a1,Thy1,Trpc3,Fxyd1,Tex101,Trpv4,Rmdn3,Atp2c2,Tmprss6,Sri,C7,Adcy5,Cxcl17,Slc35g1,Pkhd1
9_Member	GO Biological Processes	GO:0030003	cellular cation homeostasis	-4.4074	-2.23091	29/611	Atp1b2,Atp2b2,Bmp6,Cacna1c,Cd24a,Cftr,Dmpk,Gna15,Gsto1,Kcnma1,Smad3,Oxtr,Ryr3,Slc8a1,Thy1,Trpc3,Slc26a4,Fxyd1,Tex101,Trpv4,Rmdn3,Atp2c2,Tmprss6,Sri,C7,Adcy5,Cxcl17,Slc35g1,Pkhd1
9_Member	GO Biological Processes	GO:0006873	cellular ion homeostasis	-4.22041	-2.07755	29/626	Atp1b2,Atp2b2,Bmp6,Cacna1c,Cd24a,Cftr,Dmpk,Gna15,Gsto1,Kcnma1,Smad3,Oxtr,Ryr3,Slc8a1,Thy1,Trpc3,Slc26a4,Fxyd1,Tex101,Trpv4,Rmdn3,Atp2c2,Tmprss6,Sri,C7,Adcy5,Cxcl17,Slc35g1,Pkhd1
9_Member	GO Biological Processes	GO:0055082	cellular chemical homeostasis	-4.15363	-2.02666	33/762	Atp1b2,Atp2b2,Bmp6,Cacna1c,Cd24a,Cftr,Dmpk,Slc6a12,Gas6,Gna15,Gsto1,Igf1,Kcnma1,Smad3,Oxtr,Pck1,Ryr3,Slc8a1,Thy1,Trpc3,Slc26a4,Fxyd1,Tex101,Trpv4,Rmdn3,Atp2c2,Tmprss6,Sri,C7,Adcy5,Cxcl17,Slc35g1,Pkhd1
9_Member	GO Biological Processes	GO:0006816	calcium ion transport	-3.95512	-1.86071	21/399	Ace,Atp2b2,Cacna1c,Cacnb2,Gas6,Gsto1,Igf1,Myb,Ptpn22,Ryr3,Slc8a1,Thy1,Trpc3,Tex101,Cacna1h,Trpv4,Saraf,Atp2c2,Mylk,Sri,Slc35g1
9_Member	GO Biological Processes	GO:0006874	cellular calcium ion homeostasis	-3.90933	-1.82446	22/432	Atp2b2,Cacna1c,Cd24a,Dmpk,Gna15,Gsto1,Smad3,Oxtr,Ryr3,Slc8a1,Thy1,Trpc3,Fxyd1,Tex101,Trpv4,Rmdn3,Atp2c2,Sri,Adcy5,Cxcl17,Slc35g1,Pkhd1
9_Member	GO Molecular Functions	GO:0015085	calcium ion transmembrane transporter activity	-3.83839	-1.77122	11/137	Atp2b2,Cacna1c,Cacnb2,Gas6,Ryr3,Slc8a1,Trpc3,Cacna1h,Trpv4,Atp2c2,Gpm6a
9_Member	GO Biological Processes	GO:0055074	calcium ion homeostasis	-3.69997	-1.66835	22/447	Atp2b2,Cacna1c,Cd24a,Dmpk,Gna15,Gsto1,Smad3,Oxtr,Ryr3,Slc8a1,Thy1,Trpc3,Fxyd1,Tex101,Trpv4,Rmdn3,Atp2c2,Sri,Adcy5,Cxcl17,Slc35g1,Pkhd1
9_Member	GO Biological Processes	GO:0072507	divalent inorganic cation homeostasis	-3.66064	-1.63729	23/481	Atp2b2,Cacna1c,Cd24a,Dmpk,Egfr,Gna15,Gsto1,Smad3,Oxtr,Ryr3,Slc8a1,Thy1,Trpc3,Fxyd1,Tex101,Trpv4,Rmdn3,Atp2c2,Sri,Adcy5,Cxcl17,Slc35g1,Pkhd1
9_Member	GO Biological Processes	GO:0072503	cellular divalent inorganic cation homeostasis	-3.55361	-1.56186	22/458	Atp2b2,Cacna1c,Cd24a,Dmpk,Gna15,Gsto1,Smad3,Oxtr,Ryr3,Slc8a1,Thy1,Trpc3,Fxyd1,Tex101,Trpv4,Rmdn3,Atp2c2,Sri,Adcy5,Cxcl17,Slc35g1,Pkhd1
9_Member	GO Biological Processes	GO:0051480	regulation of cytosolic calcium ion concentration	-3.54988	-1.56003	18/337	Atp2b2,Cacna1c,Cd24a,Gna15,Gsto1,Smad3,Oxtr,Ryr3,Slc8a1,Thy1,Trpc3,Fxyd1,Tex101,Trpv4,Sri,Adcy5,Cxcl17,Slc35g1
9_Member	GO Biological Processes	GO:0070838	divalent metal ion transport	-3.26732	-1.36788	21/449	Ace,Atp2b2,Cacna1c,Cacnb2,Gas6,Gsto1,Igf1,Myb,Ptpn22,Ryr3,Slc8a1,Thy1,Trpc3,Tex101,Cacna1h,Trpv4,Saraf,Atp2c2,Mylk,Sri,Slc35g1
9_Member	GO Biological Processes	GO:0070588	calcium ion transmembrane transport	-3.24424	-1.35695	15/269	Atp2b2,Cacna1c,Cacnb2,Gas6,Gsto1,Ptpn22,Ryr3,Slc8a1,Thy1,Trpc3,Tex101,Cacna1h,Trpv4,Atp2c2,Sri
9_Member	GO Biological Processes	GO:0072511	divalent inorganic cation transport	-3.23008	-1.35315	21/452	Ace,Atp2b2,Cacna1c,Cacnb2,Gas6,Gsto1,Igf1,Myb,Ptpn22,Ryr3,Slc8a1,Thy1,Trpc3,Tex101,Cacna1h,Trpv4,Saraf,Atp2c2,Mylk,Sri,Slc35g1
9_Member	GO Biological Processes	GO:0051928	positive regulation of calcium ion transport	-3.05334	-1.23385	9/119	Atp2b2,Cacnb2,Gsto1,Thy1,Trpc3,Tex101,Atp2c2,Mylk,Sri
9_Member	GO Biological Processes	GO:0051924	regulation of calcium ion transport	-3.00053	-1.2023	14/255	Ace,Atp2b2,Cacnb2,Gsto1,Igf1,Ptpn22,Slc8a1,Thy1,Trpc3,Tex101,Saraf,Atp2c2,Mylk,Sri
9_Member	GO Biological Processes	GO:2000021	regulation of ion homeostasis	-2.86596	-1.11391	12/206	Ace,Cftr,Fhl1,Gsto1,Ngfr,Ryr3,Scn1b,Slc8a1,Thy1,Trpc3,Tex101,Sri
9_Member	GO Biological Processes	GO:0070509	calcium ion import	-2.82033	-1.0901	7/81	Ace,Cacna1c,Cacnb2,Slc8a1,Cacna1h,Trpv4,Atp2c2
9_Member	GO Molecular Functions	GO:0005262	calcium channel activity	-2.54429	-0.921997	8/115	Cacna1c,Cacnb2,Gas6,Ryr3,Trpc3,Cacna1h,Trpv4,Gpm6a
9_Member	GO Biological Processes	GO:0007204	positive regulation of cytosolic calcium ion concentration	-2.3413	-0.768315	14/301	Cacna1c,Cd24a,Gna15,Gsto1,Oxtr,Ryr3,Slc8a1,Thy1,Trpc3,Tex101,Trpv4,Sri,Adcy5,Cxcl17
9_Member	GO Biological Processes	GO:0032845	negative regulation of homeostatic process	-2.33599	-0.764451	11/209	Ace,Cd24a,Gpam,Gsto1,Cd74,Ryr3,Slc8a1,Thy1,Zfp36,Tex101,Sri
9_Member	GO Biological Processes	GO:0010524	positive regulation of calcium ion transport into cytosol	-2.27779	-0.726544	5/54	Gsto1,Thy1,Trpc3,Tex101,Sri
9_Member	GO Biological Processes	GO:0032844	regulation of homeostatic process	-2.2382	-0.694727	20/512	Ace,Cd24a,Cftr,Egfr,Fhl1,Gpam,Gsto1,Cd74,Ngfr,Pik3cd,Ryr3,Scn1b,Slc8a1,Thy1,Trpc3,Zfp36,Tex101,Trpv4,Sri,Adcy5
9_Member	GO Biological Processes	GO:0051281	positive regulation of release of sequestered calcium ion into cytosol	-2.06414	-0.581337	4/39	Gsto1,Thy1,Tex101,Sri
10_Summary	GO Biological Processes	GO:0008015	blood circulation	-7.1685	-4.21675	30/469	Asic2,Ace,Acta2,Cacna1c,Cacnb2,Cftr,Col1a2,Crp,Dmpk,Egfr,F5,Gas6,Guca2b,Hsd11b2,Kcnj8,Kcnma1,Kcnmb1,Smad3,Mcpt4,Mrvi1,Oxtr,Serpinf2,Scn1b,Slc8a1,Vegfc,Postn,Ncald,Fxyd1,Trpv4,Sri,Igf1,Igfbp5,Myh11,Ryr3,Tpm2,Trpc3,Fbxo32,Mylk,Synm,Atp2b2,Fer,Slc6a12,Pak3,Scin,Ccl11,Sema3c,Slc12a4,Olfm1,Deptor,Bmp6,Ngfr,Acat2
10_Member	GO Biological Processes	GO:0008015	blood circulation	-7.1685	-4.21675	30/469	Asic2,Ace,Acta2,Cacna1c,Cacnb2,Cftr,Col1a2,Crp,Dmpk,Egfr,F5,Gas6,Guca2b,Hsd11b2,Kcnj8,Kcnma1,Kcnmb1,Smad3,Mcpt4,Mrvi1,Oxtr,Serpinf2,Scn1b,Slc8a1,Vegfc,Postn,Ncald,Fxyd1,Trpv4,Sri
10_Member	GO Biological Processes	GO:0003013	circulatory system process	-7.08783	-4.17714	30/473	Asic2,Ace,Acta2,Cacna1c,Cacnb2,Cftr,Col1a2,Crp,Dmpk,Egfr,F5,Gas6,Guca2b,Hsd11b2,Kcnj8,Kcnma1,Kcnmb1,Smad3,Mcpt4,Mrvi1,Oxtr,Serpinf2,Scn1b,Slc8a1,Vegfc,Postn,Ncald,Fxyd1,Trpv4,Sri
10_Member	GO Biological Processes	GO:0035296	regulation of tube diameter	-5.1846	-2.82908	14/159	Asic2,Ace,Acta2,Cacna1c,Cftr,Crp,Egfr,Kcnj8,Kcnma1,Kcnmb1,Mrvi1,Oxtr,Serpinf2,Slc8a1
10_Member	GO Biological Processes	GO:0097746	regulation of blood vessel diameter	-5.1846	-2.82908	14/159	Asic2,Ace,Acta2,Cacna1c,Cftr,Crp,Egfr,Kcnj8,Kcnma1,Kcnmb1,Mrvi1,Oxtr,Serpinf2,Slc8a1
10_Member	GO Biological Processes	GO:0050880	regulation of blood vessel size	-4.8513	-2.57349	14/170	Asic2,Ace,Acta2,Cacna1c,Cftr,Crp,Egfr,Kcnj8,Kcnma1,Kcnmb1,Mrvi1,Oxtr,Serpinf2,Slc8a1
10_Member	GO Biological Processes	GO:0003018	vascular process in circulatory system	-4.82582	-2.55909	15/194	Asic2,Ace,Acta2,Cacna1c,Cftr,Crp,Egfr,Kcnj8,Kcnma1,Kcnmb1,Mrvi1,Oxtr,Serpinf2,Slc8a1,Trpv4
10_Member	GO Biological Processes	GO:0003012	muscle system process	-4.82293	-2.55909	22/375	Acta2,Cacna1c,Cacnb2,Dmpk,Igf1,Igfbp5,Kcnj8,Kcnma1,Smad3,Mrvi1,Myh11,Oxtr,Ryr3,Scn1b,Slc8a1,Tpm2,Trpc3,Fxyd1,Fbxo32,Mylk,Sri,Synm
10_Member	GO Biological Processes	GO:0035150	regulation of tube size	-4.82242	-2.55909	14/171	Asic2,Ace,Acta2,Cacna1c,Cftr,Crp,Egfr,Kcnj8,Kcnma1,Kcnmb1,Mrvi1,Oxtr,Serpinf2,Slc8a1
10_Member	GO Biological Processes	GO:0006936	muscle contraction	-3.98499	-1.88423	17/283	Acta2,Cacna1c,Cacnb2,Dmpk,Kcnj8,Kcnma1,Mrvi1,Myh11,Oxtr,Ryr3,Scn1b,Slc8a1,Tpm2,Fxyd1,Mylk,Sri,Synm
10_Member	GO Biological Processes	GO:0090066	regulation of anatomical structure size	-3.24235	-1.35656	24/548	Asic2,Ace,Acta2,Atp2b2,Cacna1c,Cftr,Crp,Egfr,Fer,Slc6a12,Kcnj8,Kcnma1,Kcnmb1,Mrvi1,Oxtr,Pak3,Serpinf2,Scin,Ccl11,Sema3c,Slc12a4,Slc8a1,Olfm1,Deptor
10_Member	GO Biological Processes	GO:0090257	regulation of muscle system process	-3.09784	-1.26403	13/221	Cacna1c,Dmpk,Igf1,Igfbp5,Kcnma1,Smad3,Mrvi1,Oxtr,Slc8a1,Trpc3,Fxyd1,Fbxo32,Sri
10_Member	GO Biological Processes	GO:0044057	regulation of system process	-2.96761	-1.18098	22/507	Asic2,Ace,Bmp6,Cacna1c,Cacnb2,Dmpk,Egfr,Gas6,Igf1,Igfbp5,Kcnma1,Smad3,Mrvi1,Ngfr,Oxtr,Scn1b,Slc8a1,Trpc3,Fxyd1,Fbxo32,Sri,Acat2
10_Member	GO Biological Processes	GO:0044557	relaxation of smooth muscle	-2.88197	-1.12557	3/11	Kcnma1,Mrvi1,Slc8a1
10_Member	GO Biological Processes	GO:0097756	negative regulation of blood vessel diameter	-2.81947	-1.0901	8/104	Asic2,Ace,Acta2,Cacna1c,Crp,Egfr,Oxtr,Slc8a1
10_Member	GO Biological Processes	GO:0006939	smooth muscle contraction	-2.66477	-0.999035	8/110	Acta2,Cacna1c,Kcnma1,Mrvi1,Myh11,Oxtr,Slc8a1,Mylk
10_Member	GO Biological Processes	GO:0090075	relaxation of muscle	-2.42473	-0.826324	4/31	Kcnma1,Mrvi1,Slc8a1,Sri
10_Member	GO Biological Processes	GO:0042310	vasoconstriction	-2.35139	-0.774537	7/98	Asic2,Ace,Acta2,Cacna1c,Egfr,Oxtr,Slc8a1
10_Member	GO Biological Processes	GO:0097755	positive regulation of blood vessel diameter	-2.3213	-0.755515	6/75	Cftr,Egfr,Kcnj8,Kcnma1,Kcnmb1,Mrvi1
10_Member	GO Biological Processes	GO:0042311	vasodilation	-2.1879	-0.660385	4/36	Cftr,Kcnj8,Kcnma1,Mrvi1
11_Summary	GO Biological Processes	GO:0043270	positive regulation of ion transport	-6.72918	-3.92357	22/287	Asic2,Atp1b2,Atp2b2,Cacnb2,Cftr,Cntn1,Dpp6,Ephb2,Fhl1,Gsto1,Kcnmb1,Reln,Scn1b,Thy1,Trpc3,Fxyd1,Tex101,Atp2c2,Mylk,Sri,Slc18a1,Kcnc2,C3,Erbb4,Igf1,Irs2,Fxyd3,Ptpn22,Slc8a1,Fxyd4
11_Member	GO Biological Processes	GO:0043270	positive regulation of ion transport	-6.72918	-3.92357	22/287	Asic2,Atp1b2,Atp2b2,Cacnb2,Cftr,Cntn1,Dpp6,Ephb2,Fhl1,Gsto1,Kcnmb1,Reln,Scn1b,Thy1,Trpc3,Fxyd1,Tex101,Atp2c2,Mylk,Sri,Slc18a1,Kcnc2
11_Member	GO Biological Processes	GO:0034764	positive regulation of transmembrane transport	-6.44255	-3.72361	18/206	Asic2,Atp1b2,C3,Cacnb2,Cftr,Dpp6,Ephb2,Erbb4,Gsto1,Igf1,Kcnmb1,Reln,Thy1,Fxyd1,Tex101,Sri,Kcnc2,Irs2
11_Member	GO Biological Processes	GO:0034767	positive regulation of ion transmembrane transport	-5.41291	-2.98665	14/152	Asic2,Atp1b2,Cacnb2,Cftr,Dpp6,Ephb2,Gsto1,Kcnmb1,Reln,Thy1,Fxyd1,Tex101,Sri,Kcnc2
11_Member	GO Biological Processes	GO:1904064	positive regulation of cation transmembrane transport	-5.21099	-2.84358	13/137	Asic2,Atp1b2,Cacnb2,Dpp6,Ephb2,Gsto1,Kcnmb1,Reln,Thy1,Fxyd1,Tex101,Sri,Kcnc2
11_Member	GO Biological Processes	GO:1904062	regulation of cation transmembrane transport	-4.37126	-2.19766	19/317	Asic2,Atp1b2,Cacnb2,Dpp6,Ephb2,Fhl1,Gsto1,Kcnmb1,Fxyd3,Ptpn22,Reln,Scn1b,Slc8a1,Thy1,Fxyd1,Tex101,Fxyd4,Sri,Kcnc2
11_Member	GO Biological Processes	GO:0032412	regulation of ion transmembrane transporter activity	-3.31106	-1.39913	14/237	Asic2,Atp1b2,Cacnb2,Cftr,Ephb2,Fhl1,Gsto1,Fxyd3,Reln,Scn1b,Fxyd1,Fxyd4,Sri,Kcnc2
11_Member	GO Biological Processes	GO:0022898	regulation of transmembrane transporter activity	-3.20373	-1.33549	14/243	Asic2,Atp1b2,Cacnb2,Cftr,Ephb2,Fhl1,Gsto1,Fxyd3,Reln,Scn1b,Fxyd1,Fxyd4,Sri,Kcnc2
11_Member	GO Biological Processes	GO:0032414	positive regulation of ion transmembrane transporter activity	-3.10553	-1.27039	8/94	Asic2,Atp1b2,Cacnb2,Cftr,Ephb2,Gsto1,Reln,Kcnc2
11_Member	GO Biological Processes	GO:0032409	regulation of transporter activity	-2.98426	-1.19073	14/256	Asic2,Atp1b2,Cacnb2,Cftr,Ephb2,Fhl1,Gsto1,Fxyd3,Reln,Scn1b,Fxyd1,Fxyd4,Sri,Kcnc2
11_Member	GO Biological Processes	GO:0032411	positive regulation of transporter activity	-2.84641	-1.10511	8/103	Asic2,Atp1b2,Cacnb2,Cftr,Ephb2,Gsto1,Reln,Kcnc2
11_Member	GO Biological Processes	GO:2001259	positive regulation of cation channel activity	-2.77497	-1.05774	6/61	Asic2,Cacnb2,Ephb2,Gsto1,Reln,Kcnc2
11_Member	GO Biological Processes	GO:0043268	positive regulation of potassium ion transport	-2.66827	-0.999738	5/44	Atp1b2,Dpp6,Fhl1,Kcnmb1,Kcnc2
11_Member	GO Biological Processes	GO:1901381	positive regulation of potassium ion transmembrane transport	-2.23197	-0.693856	4/35	Atp1b2,Dpp6,Kcnmb1,Kcnc2
12_Summary	Reactome Gene Sets	R-MMU-109582	Hemostasis	-6.67077	-3.88929	33/578	Angpt4,Atp1b2,Atp2b2,Calm1,Col1a1,Col1a2,F5,Vegfd,Gas6,Gna15,Igf1,Jchain,Cd74,Il5ra,Mrvi1,Pde1a,Pik3cd,Serpinf2,Pros1,Slc8a1,Serpina1e,Serpinb8,Thbs1,Trpc3,Vegfc,Islr,Ppbp,Mmrn1,Kif23,Sri,F11,Abcc4,Dagla
12_Member	Reactome Gene Sets	R-MMU-109582	Hemostasis	-6.67077	-3.88929	33/578	Angpt4,Atp1b2,Atp2b2,Calm1,Col1a1,Col1a2,F5,Vegfd,Gas6,Gna15,Igf1,Jchain,Cd74,Il5ra,Mrvi1,Pde1a,Pik3cd,Serpinf2,Pros1,Slc8a1,Serpina1e,Serpinb8,Thbs1,Trpc3,Vegfc,Islr,Ppbp,Mmrn1,Kif23,Sri,F11,Abcc4,Dagla
12_Member	Reactome Gene Sets	R-MMU-76002	Platelet activation, signaling and aggregation	-6.24428	-3.58479	21/282	Calm1,Col1a1,Col1a2,F5,Vegfd,Gas6,Gna15,Igf1,Il5ra,Pik3cd,Serpinf2,Pros1,Serpina1e,Thbs1,Trpc3,Vegfc,Islr,Ppbp,Mmrn1,Abcc4,Dagla
12_Member	Reactome Gene Sets	R-MMU-114608	Platelet degranulation	-6.029	-3.4717	14/135	Calm1,F5,Vegfd,Gas6,Igf1,Serpinf2,Pros1,Serpina1e,Thbs1,Vegfc,Islr,Ppbp,Mmrn1,Abcc4
12_Member	Reactome Gene Sets	R-MMU-76005	Response to elevated platelet cytosolic Ca2+	-5.83788	-3.3333	14/140	Calm1,F5,Vegfd,Gas6,Igf1,Serpinf2,Pros1,Serpina1e,Thbs1,Vegfc,Islr,Ppbp,Mmrn1,Abcc4
13_Summary	GO Biological Processes	GO:0061448	connective tissue development	-6.43983	-3.72361	20/251	Bmp6,Bmpr1b,Col11a1,Col1a1,Csf1,Hoxb3,Igf1,Cyr61,Smad3,Maf,Mgp,Mycn,Rorc,Thbs1,Ror2,Trpv4,Efemp1,Gdf7,Sh3pxd2b,Zfp516,Col1a2,Dlx5,Fbn2,Has2,Hoxb6,Hoxb7,Hoxb8,Ltf,Mdfi,Ttc9,Rassf2,Spns2,Dchs1,Aldh1a1,Atp2b2,Dlx6,Efna1,Ephb2,Tshr,Itga8,Cacna1c,Dkk1,Mecom,Tgfb1i1,Vegfc,Plxnb2,Egfr,Myb,Slc8a1,Ace,Elf3,Meox1,Mgat1,Sema3c,Vezt
13_Member	GO Biological Processes	GO:0061448	connective tissue development	-6.43983	-3.72361	20/251	Bmp6,Bmpr1b,Col11a1,Col1a1,Csf1,Hoxb3,Igf1,Cyr61,Smad3,Maf,Mgp,Mycn,Rorc,Thbs1,Ror2,Trpv4,Efemp1,Gdf7,Sh3pxd2b,Zfp516
13_Member	GO Biological Processes	GO:0001501	skeletal system development	-6.26502	-3.588	29/489	Bmp6,Bmpr1b,Col11a1,Col1a1,Col1a2,Dlx5,Fbn2,Has2,Hoxb3,Hoxb6,Hoxb7,Hoxb8,Igf1,Cyr61,Ltf,Smad3,Maf,Mdfi,Mgp,Mycn,Thbs1,Ror2,Trpv4,Ttc9,Rassf2,Efemp1,Spns2,Dchs1,Sh3pxd2b
13_Member	GO Biological Processes	GO:0048705	skeletal system morphogenesis	-6.10582	-3.51201	19/240	Bmp6,Bmpr1b,Col11a1,Col1a1,Dlx5,Fbn2,Has2,Hoxb3,Hoxb6,Hoxb7,Hoxb8,Ltf,Smad3,Mdfi,Mycn,Thbs1,Ror2,Trpv4,Sh3pxd2b
13_Member	GO Biological Processes	GO:0051216	cartilage development	-4.46647	-2.27514	14/184	Bmp6,Bmpr1b,Col11a1,Col1a1,Hoxb3,Cyr61,Smad3,Maf,Mgp,Mycn,Thbs1,Ror2,Trpv4,Efemp1
13_Member	GO Biological Processes	GO:0048562	embryonic organ morphogenesis	-3.42029	-1.4839	17/316	Aldh1a1,Atp2b2,Col11a1,Dlx5,Dlx6,Efna1,Ephb2,Hoxb3,Hoxb6,Hoxb7,Hoxb8,Smad3,Mdfi,Mycn,Tshr,Ror2,Itga8
13_Member	GO Biological Processes	GO:0048598	embryonic morphogenesis	-3.05383	-1.23385	26/633	Aldh1a1,Atp2b2,Cacna1c,Col11a1,Dkk1,Dlx5,Dlx6,Efna1,Ephb2,Mecom,Fbn2,Hoxb3,Hoxb6,Hoxb7,Hoxb8,Cyr61,Smad3,Mdfi,Mycn,Tgfb1i1,Tshr,Vegfc,Ror2,Plxnb2,Gdf7,Itga8
13_Member	GO Biological Processes	GO:0048568	embryonic organ development	-2.82491	-1.09117	21/487	Aldh1a1,Atp2b2,Col11a1,Dlx5,Dlx6,Efna1,Egfr,Ephb2,Hoxb3,Hoxb6,Hoxb7,Hoxb8,Cyr61,Smad3,Mdfi,Myb,Mycn,Slc8a1,Tshr,Ror2,Itga8
13_Member	GO Biological Processes	GO:0048704	embryonic skeletal system morphogenesis	-2.81947	-1.0901	8/104	Col11a1,Hoxb3,Hoxb6,Hoxb7,Hoxb8,Smad3,Mdfi,Mycn
13_Member	GO Biological Processes	GO:0048706	embryonic skeletal system development	-2.64852	-0.991685	9/136	Col11a1,Col1a1,Hoxb3,Hoxb6,Hoxb7,Hoxb8,Smad3,Mdfi,Mycn
13_Member	GO Biological Processes	GO:0009792	embryo development ending in birth or egg hatching	-2.15434	-0.64224	26/739	Ace,Col11a1,Col1a1,Dkk1,Egfr,Elf3,Mecom,Hoxb3,Hoxb6,Hoxb7,Hoxb8,Igf1,Cyr61,Smad3,Mdfi,Meox1,Mgat1,Myb,Mycn,Sema3c,Slc8a1,Ror2,Plxnb2,Vezt,Dchs1,Gdf7
14_Summary	GO Biological Processes	GO:0031589	cell-substrate adhesion	-6.3009	-3.60443	22/304	Col1a1,Csf1,Efna1,Fer,Fzd4,Gas6,Has2,Cyr61,Smad3,Thbs1,Thy1,Vegfc,Postn,Egfl6,Tacstd2,Bcam,Col16a1,Vwa2,Itga8,Fermt1,Nexmif,Abi3bp
14_Member	GO Biological Processes	GO:0031589	cell-substrate adhesion	-6.3009	-3.60443	22/304	Col1a1,Csf1,Efna1,Fer,Fzd4,Gas6,Has2,Cyr61,Smad3,Thbs1,Thy1,Vegfc,Postn,Egfl6,Tacstd2,Bcam,Col16a1,Vwa2,Itga8,Fermt1,Nexmif,Abi3bp
14_Member	GO Biological Processes	GO:0010810	regulation of cell-substrate adhesion	-5.67473	-3.19427	16/187	Col1a1,Csf1,Fzd4,Has2,Cyr61,Smad3,Thbs1,Thy1,Vegfc,Postn,Egfl6,Tacstd2,Col16a1,Fermt1,Nexmif,Abi3bp
14_Member	GO Biological Processes	GO:0010811	positive regulation of cell-substrate adhesion	-4.60353	-2.37269	11/113	Csf1,Has2,Cyr61,Smad3,Thbs1,Thy1,Vegfc,Egfl6,Col16a1,Fermt1,Abi3bp
14_Member	GO Biological Processes	GO:0001952	regulation of cell-matrix adhesion	-3.60887	-1.59764	9/100	Csf1,Smad3,Thbs1,Thy1,Vegfc,Postn,Col16a1,Fermt1,Nexmif
14_Member	GO Biological Processes	GO:0001954	positive regulation of cell-matrix adhesion	-3.33175	-1.41217	6/48	Csf1,Smad3,Thy1,Vegfc,Col16a1,Fermt1
14_Member	GO Biological Processes	GO:0007160	cell-matrix adhesion	-3.2315	-1.35315	12/187	Csf1,Smad3,Thbs1,Thy1,Vegfc,Postn,Bcam,Col16a1,Vwa2,Itga8,Fermt1,Nexmif
15_Summary	GO Biological Processes	GO:0000165	MAPK cascade	-6.29037	-3.60344	39/780	Acta2,Bmp6,C3,Cd24a,Ackr3,Dkk1,Efna1,Egfr,Ephb2,Erbb4,Mecom,Fzd4,Gas6,Igf1,Cyr61,Cd74,Mdfi,Ngfr,Oxtr,Pak3,Serpinf2,Ptpn5,Ptpn22,Ccl11,Ccl8,Thbs1,Zfp36,Ror2,Fbxw7,Trpv4,Rnf149,Plce1,Mapkapk3,Rassf2,Muc20,Cxcl17,Gdf7,Pkhd1,Tnfaip8l3,Ace,Csf1,Ltf,Reln,Camk1,Agap2,Bgn,Thy1,Sh3bp5,Aspn,Deptor,Irs2
15_Member	GO Biological Processes	GO:0000165	MAPK cascade	-6.29037	-3.60344	39/780	Acta2,Bmp6,C3,Cd24a,Ackr3,Dkk1,Efna1,Egfr,Ephb2,Erbb4,Mecom,Fzd4,Gas6,Igf1,Cyr61,Cd74,Mdfi,Ngfr,Oxtr,Pak3,Serpinf2,Ptpn5,Ptpn22,Ccl11,Ccl8,Thbs1,Zfp36,Ror2,Fbxw7,Trpv4,Rnf149,Plce1,Mapkapk3,Rassf2,Muc20,Cxcl17,Gdf7,Pkhd1,Tnfaip8l3
15_Member	GO Biological Processes	GO:0023014	signal transduction by protein phosphorylation	-6.08539	-3.50656	39/795	Acta2,Bmp6,C3,Cd24a,Ackr3,Dkk1,Efna1,Egfr,Ephb2,Erbb4,Mecom,Fzd4,Gas6,Igf1,Cyr61,Cd74,Mdfi,Ngfr,Oxtr,Pak3,Serpinf2,Ptpn5,Ptpn22,Ccl11,Ccl8,Thbs1,Zfp36,Ror2,Fbxw7,Trpv4,Rnf149,Plce1,Mapkapk3,Rassf2,Muc20,Cxcl17,Gdf7,Pkhd1,Tnfaip8l3
15_Member	GO Biological Processes	GO:0043408	regulation of MAPK cascade	-5.87512	-3.36429	36/718	Acta2,Bmp6,C3,Cd24a,Ackr3,Dkk1,Efna1,Egfr,Ephb2,Erbb4,Mecom,Fzd4,Gas6,Igf1,Cyr61,Cd74,Mdfi,Ngfr,Pak3,Serpinf2,Ptpn5,Ptpn22,Ccl11,Ccl8,Thbs1,Ror2,Fbxw7,Trpv4,Rnf149,Plce1,Rassf2,Muc20,Cxcl17,Gdf7,Pkhd1,Tnfaip8l3
15_Member	GO Biological Processes	GO:0043410	positive regulation of MAPK cascade	-5.40535	-2.98665	28/511	Acta2,C3,Cd24a,Ackr3,Dkk1,Efna1,Egfr,Ephb2,Erbb4,Fzd4,Gas6,Igf1,Cd74,Mdfi,Ngfr,Serpinf2,Ptpn22,Ccl11,Ccl8,Thbs1,Ror2,Fbxw7,Trpv4,Plce1,Rassf2,Muc20,Cxcl17,Tnfaip8l3
15_Member	GO Biological Processes	GO:0033674	positive regulation of kinase activity	-5.00914	-2.68508	27/507	Ace,Cd24a,Csf1,Dkk1,Efna1,Egfr,Ephb2,Erbb4,Fzd4,Gas6,Igf1,Cyr61,Cd74,Ltf,Mdfi,Pak3,Reln,Thbs1,Ror2,Fbxw7,Camk1,Plce1,Rassf2,Agap2,Muc20,Cxcl17,Tnfaip8l3
15_Member	GO Biological Processes	GO:0043549	regulation of kinase activity	-4.89896	-2.61374	35/762	Ace,Bgn,Cd24a,Csf1,Dkk1,Efna1,Egfr,Ephb2,Erbb4,Fzd4,Gas6,Igf1,Cyr61,Cd74,Ltf,Mdfi,Pak3,Ptpn5,Ptpn22,Reln,Thbs1,Thy1,Sh3bp5,Ror2,Fbxw7,Camk1,Aspn,Plce1,Deptor,Rassf2,Agap2,Muc20,Cxcl17,Tnfaip8l3,Irs2
15_Member	GO Biological Processes	GO:0045859	regulation of protein kinase activity	-4.8842	-2.6027	32/668	Ace,Bgn,Cd24a,Csf1,Dkk1,Efna1,Egfr,Ephb2,Fzd4,Gas6,Igf1,Cyr61,Cd74,Ltf,Mdfi,Pak3,Ptpn5,Ptpn22,Reln,Thbs1,Thy1,Sh3bp5,Ror2,Fbxw7,Camk1,Aspn,Plce1,Deptor,Rassf2,Agap2,Muc20,Cxcl17
15_Member	GO Biological Processes	GO:0045860	positive regulation of protein kinase activity	-4.74933	-2.49655	24/436	Ace,Cd24a,Csf1,Dkk1,Efna1,Egfr,Fzd4,Gas6,Igf1,Cyr61,Cd74,Ltf,Mdfi,Pak3,Reln,Thbs1,Ror2,Fbxw7,Camk1,Plce1,Rassf2,Agap2,Muc20,Cxcl17
15_Member	GO Biological Processes	GO:0070371	ERK1 and ERK2 cascade	-4.47291	-2.27856	20/339	Acta2,C3,Ackr3,Egfr,Ephb2,Erbb4,Gas6,Igf1,Cyr61,Cd74,Oxtr,Serpinf2,Ptpn22,Ccl11,Ccl8,Ror2,Fbxw7,Trpv4,Pkhd1,Tnfaip8l3
15_Member	GO Biological Processes	GO:0070372	regulation of ERK1 and ERK2 cascade	-4.27984	-2.12048	19/322	Acta2,C3,Ackr3,Egfr,Ephb2,Erbb4,Gas6,Igf1,Cyr61,Cd74,Serpinf2,Ptpn22,Ccl11,Ccl8,Ror2,Fbxw7,Trpv4,Pkhd1,Tnfaip8l3
15_Member	GO Biological Processes	GO:0070374	positive regulation of ERK1 and ERK2 cascade	-4.24974	-2.09871	16/243	Acta2,C3,Ackr3,Egfr,Ephb2,Erbb4,Gas6,Cd74,Serpinf2,Ptpn22,Ccl11,Ccl8,Ror2,Fbxw7,Trpv4,Tnfaip8l3
15_Member	GO Biological Processes	GO:0051347	positive regulation of transferase activity	-3.99116	-1.88698	27/581	Ace,Cd24a,Csf1,Dkk1,Efna1,Egfr,Ephb2,Erbb4,Fzd4,Gas6,Igf1,Cyr61,Cd74,Ltf,Mdfi,Pak3,Reln,Thbs1,Ror2,Fbxw7,Camk1,Plce1,Rassf2,Agap2,Muc20,Cxcl17,Tnfaip8l3
15_Member	GO Biological Processes	GO:0043405	regulation of MAP kinase activity	-2.92847	-1.15282	15/289	Cd24a,Dkk1,Egfr,Ephb2,Fzd4,Igf1,Cd74,Mdfi,Ptpn5,Ptpn22,Thbs1,Ror2,Plce1,Muc20,Cxcl17
15_Member	GO Biological Processes	GO:0043406	positive regulation of MAP kinase activity	-2.65964	-0.996203	12/218	Cd24a,Dkk1,Egfr,Fzd4,Igf1,Cd74,Mdfi,Thbs1,Ror2,Plce1,Muc20,Cxcl17
15_Member	GO Biological Processes	GO:0071900	regulation of protein serine/threonine kinase activity	-2.51566	-0.899973	18/416	Cd24a,Dkk1,Egfr,Ephb2,Fzd4,Igf1,Cd74,Ltf,Mdfi,Ptpn5,Ptpn22,Thbs1,Thy1,Ror2,Camk1,Plce1,Muc20,Cxcl17
15_Member	GO Biological Processes	GO:0046328	regulation of JNK cascade	-2.45348	-0.847302	10/173	Dkk1,Egfr,Mecom,Fzd4,Mdfi,Serpinf2,Ptpn22,Ror2,Trpv4,Rassf2
15_Member	GO Biological Processes	GO:0071902	positive regulation of protein serine/threonine kinase activity	-2.40493	-0.81036	14/296	Cd24a,Dkk1,Egfr,Fzd4,Igf1,Cd74,Ltf,Mdfi,Thbs1,Ror2,Camk1,Plce1,Muc20,Cxcl17
15_Member	GO Biological Processes	GO:0007254	JNK cascade	-2.15505	-0.64232	10/191	Dkk1,Egfr,Mecom,Fzd4,Mdfi,Serpinf2,Ptpn22,Ror2,Trpv4,Rassf2
15_Member	GO Biological Processes	GO:0000187	activation of MAPK activity	-2.12357	-0.621457	7/108	Igf1,Cd74,Mdfi,Thbs1,Plce1,Muc20,Cxcl17
16_Summary	GO Biological Processes	GO:0007169	transmembrane receptor protein tyrosine kinase signaling pathway	-6.19824	-3.55601	31/549	Angpt4,Cdh3,Col4a5,Col1a1,Csf1,Efna1,Egfr,Ephb2,Erbb4,Fer,Vegfd,Fzd4,Igf1,Igfbp2,Igfbp5,Ngfr,Nrtn,Pigr,Thbs1,Vegfc,Sh2b2,Ror2,Fbxw7,Col4a6,Pid1,Cilp,Rassf2,Efemp1,Muc20,Vwa2,Irs2,Actg1,Calm1,Pik3cd,Calml3,Plce1,Adcy5,Pak3
16_Member	GO Biological Processes	GO:0007169	transmembrane receptor protein tyrosine kinase signaling pathway	-6.19824	-3.55601	31/549	Angpt4,Cdh3,Col4a5,Col1a1,Csf1,Efna1,Egfr,Ephb2,Erbb4,Fer,Vegfd,Fzd4,Igf1,Igfbp2,Igfbp5,Ngfr,Nrtn,Pigr,Thbs1,Vegfc,Sh2b2,Ror2,Fbxw7,Col4a6,Pid1,Cilp,Rassf2,Efemp1,Muc20,Vwa2,Irs2
16_Member	KEGG Pathway	mmu04015	Rap1 signaling pathway	-4.3516	-2.18089	15/213	Actg1,Angpt4,Calm1,Csf1,Efna1,Egfr,Vegfd,Igf1,Ngfr,Pik3cd,Thbs1,Vegfc,Calml3,Plce1,Adcy5
16_Member	KEGG Pathway	mmu04014	Ras signaling pathway	-2.97371	-1.18512	13/228	Angpt4,Calm1,Csf1,Efna1,Egfr,Vegfd,Igf1,Ngfr,Pak3,Pik3cd,Vegfc,Calml3,Plce1
17_Summary	Reactome Gene Sets	R-MMU-382551	Transport of small molecules	-6.18969	-3.55601	36/696	Abcg1,Asic2,Atp1b2,Atp2b2,Calm1,Cftr,Slc6a12,Lcat,Lcn2,Fxyd3,Abcb1b,Ryr3,Slc12a4,Slc2a4,Slc8a1,Abcc9,Trpc3,Slc26a4,Slc5a3,Fxyd1,Trpv4,Atp2c2,Abca6,Fxyd4,Sri,Slc18a1,Slc28a3,Slc5a8,Adcy5,Trpm3,Cyb5rl,Slc5a9,Ano5,Abcc4,Atp10b,Slc2a12,Slc23a1,Slc16a14,Slc16a11,Mfsd4a
17_Member	Reactome Gene Sets	R-MMU-382551	Transport of small molecules	-6.18969	-3.55601	36/696	Abcg1,Asic2,Atp1b2,Atp2b2,Calm1,Cftr,Slc6a12,Lcat,Lcn2,Fxyd3,Abcb1b,Ryr3,Slc12a4,Slc2a4,Slc8a1,Abcc9,Trpc3,Slc26a4,Slc5a3,Fxyd1,Trpv4,Atp2c2,Abca6,Fxyd4,Sri,Slc18a1,Slc28a3,Slc5a8,Adcy5,Trpm3,Cyb5rl,Slc5a9,Ano5,Abcc4,Atp10b,Slc2a12
17_Member	GO Molecular Functions	GO:0022804	active transmembrane transporter activity	-5.23543	-2.85887	23/380	Abcg1,Atp1b2,Atp2b2,Cftr,Slc6a12,Abcb1b,Slc12a4,Slc23a1,Slc2a4,Slc8a1,Abcc9,Slc26a4,Slc5a3,Atp2c2,Slc16a14,Abca6,Slc18a1,Slc28a3,Slc5a8,Slc16a11,Slc5a9,Abcc4,Slc2a12
17_Member	GO Molecular Functions	GO:0015293	symporter activity	-3.54457	-1.55906	11/148	Slc6a12,Slc12a4,Slc23a1,Slc2a4,Slc5a3,Slc16a14,Slc28a3,Slc5a8,Slc16a11,Slc5a9,Slc2a12
17_Member	GO Molecular Functions	GO:0015145	monosaccharide transmembrane transporter activity	-3.51812	-1.54135	5/29	Slc23a1,Slc2a4,Mfsd4a,Slc5a9,Slc2a12
17_Member	GO Molecular Functions	GO:0051119	sugar transmembrane transporter activity	-3.44639	-1.49704	5/30	Slc23a1,Slc2a4,Mfsd4a,Slc5a9,Slc2a12
17_Member	GO Molecular Functions	GO:0005402	carbohydrate:cation symporter activity	-2.84627	-1.10511	4/24	Slc23a1,Slc2a4,Slc5a9,Slc2a12
17_Member	GO Molecular Functions	GO:0005355	glucose transmembrane transporter activity	-2.71229	-1.0255	4/26	Slc2a4,Mfsd4a,Slc5a9,Slc2a12
17_Member	Reactome Gene Sets	R-MMU-425407	SLC-mediated transmembrane transport	-2.71033	-1.0255	13/244	Calm1,Slc6a12,Slc12a4,Slc2a4,Slc8a1,Slc26a4,Slc5a3,Sri,Slc18a1,Slc28a3,Slc5a8,Slc5a9,Slc2a12
17_Member	GO Molecular Functions	GO:0015144	carbohydrate transmembrane transporter activity	-2.66827	-0.999738	5/44	Slc23a1,Slc2a4,Mfsd4a,Slc5a9,Slc2a12
17_Member	GO Molecular Functions	GO:0015149	hexose transmembrane transporter activity	-2.64979	-0.991685	4/27	Slc2a4,Mfsd4a,Slc5a9,Slc2a12
17_Member	GO Molecular Functions	GO:0015291	secondary active transmembrane transporter activity	-2.58834	-0.947449	13/252	Slc6a12,Slc12a4,Slc23a1,Slc2a4,Slc8a1,Slc26a4,Slc5a3,Slc16a14,Slc28a3,Slc5a8,Slc16a11,Slc5a9,Slc2a12
17_Member	GO Molecular Functions	GO:0015294	solute:cation symporter activity	-2.16677	-0.651503	7/106	Slc6a12,Slc12a4,Slc23a1,Slc2a4,Slc28a3,Slc5a9,Slc2a12
17_Member	Reactome Gene Sets	R-MMU-425393	Transport of inorganic cations/anions and amino acids/oligopeptides	-2.16677	-0.651503	7/106	Calm1,Slc6a12,Slc12a4,Slc8a1,Slc26a4,Sri,Slc5a8
18_Summary	GO Biological Processes	GO:0042060	wound healing	-6.04765	-3.47853	23/340	Acta2,C3,Ccr2,Col1a1,Crp,Egfr,Erbb4,F5,Gas6,Igf1,Cyr61,Smad3,Clec10a,Pik3cd,Serpinf2,Pros1,Thbs1,Mmrn1,Tmprss6,Bcl9,Mylk,F11,Lgr6,Atp2b2,Cftr,Ephb2,Guca2b,Hsd11b2,Kcnma1,Oxtr,Prl2c3,Prl7a1,Celsr2,Trpv4,Cd24a,Ngfr,Zfp36,Cdh3,Cfh,Serpina1e,C7
18_Member	GO Biological Processes	GO:0042060	wound healing	-6.04765	-3.47853	23/340	Acta2,C3,Ccr2,Col1a1,Crp,Egfr,Erbb4,F5,Gas6,Igf1,Cyr61,Smad3,Clec10a,Pik3cd,Serpinf2,Pros1,Thbs1,Mmrn1,Tmprss6,Bcl9,Mylk,F11,Lgr6
18_Member	GO Biological Processes	GO:0050878	regulation of body fluid levels	-5.55808	-3.11148	22/337	Atp2b2,C3,Cftr,Ephb2,Erbb4,F5,Gas6,Guca2b,Hsd11b2,Kcnma1,Oxtr,Pik3cd,Prl2c3,Serpinf2,Prl7a1,Pros1,Thbs1,Celsr2,Trpv4,Mmrn1,Tmprss6,F11
18_Member	GO Biological Processes	GO:0009611	response to wounding	-5.18313	-2.82908	26/467	Acta2,C3,Cd24a,Ccr2,Col1a1,Crp,Egfr,Erbb4,F5,Gas6,Igf1,Cyr61,Smad3,Clec10a,Ngfr,Pik3cd,Serpinf2,Pros1,Thbs1,Zfp36,Mmrn1,Tmprss6,Bcl9,Mylk,F11,Lgr6
18_Member	GO Biological Processes	GO:0042730	fibrinolysis	-4.33511	-2.17012	5/20	Serpinf2,Pros1,Thbs1,Tmprss6,F11
18_Member	GO Biological Processes	GO:0071634	regulation of transforming growth factor beta production	-3.67083	-1.64543	5/27	Cd24a,Cdh3,Smad3,Serpinf2,Thbs1
18_Member	GO Biological Processes	GO:0071604	transforming growth factor beta production	-3.59286	-1.58953	5/28	Cd24a,Cdh3,Smad3,Serpinf2,Thbs1
18_Member	KEGG Pathway	mmu04610	Complement and coagulation cascades	-3.33049	-1.41217	8/87	C3,Cfh,F5,Serpinf2,Pros1,Serpina1e,F11,C7
18_Member	GO Biological Processes	GO:0051917	regulation of fibrinolysis	-3.01352	-1.21222	3/10	Serpinf2,Thbs1,F11
18_Member	GO Biological Processes	GO:1903035	negative regulation of response to wounding	-2.75874	-1.05546	7/83	Cd24a,Smad3,Serpinf2,Pros1,Thbs1,Tmprss6,F11
18_Member	GO Biological Processes	GO:0007596	blood coagulation	-2.69903	-1.01773	10/160	C3,F5,Gas6,Pik3cd,Serpinf2,Pros1,Thbs1,Mmrn1,Tmprss6,F11
18_Member	GO Biological Processes	GO:0007599	hemostasis	-2.65941	-0.996203	10/162	C3,F5,Gas6,Pik3cd,Serpinf2,Pros1,Thbs1,Mmrn1,Tmprss6,F11
18_Member	GO Biological Processes	GO:0031639	plasminogen activation	-2.64979	-0.991685	4/27	Serpinf2,Thbs1,Tmprss6,F11
18_Member	GO Biological Processes	GO:0050817	coagulation	-2.63986	-0.986535	10/163	C3,F5,Gas6,Pik3cd,Serpinf2,Pros1,Thbs1,Mmrn1,Tmprss6,F11
18_Member	GO Biological Processes	GO:0061045	negative regulation of wound healing	-2.53322	-0.914316	6/68	Smad3,Serpinf2,Pros1,Thbs1,Tmprss6,F11
18_Member	GO Biological Processes	GO:0071636	positive regulation of transforming growth factor beta production	-2.46839	-0.859861	3/15	Smad3,Serpinf2,Thbs1
18_Member	GO Biological Processes	GO:0030195	negative regulation of blood coagulation	-2.46069	-0.85373	5/49	Serpinf2,Pros1,Thbs1,Tmprss6,F11
18_Member	GO Biological Processes	GO:1900047	negative regulation of hemostasis	-2.46069	-0.85373	5/49	Serpinf2,Pros1,Thbs1,Tmprss6,F11
18_Member	GO Biological Processes	GO:0050819	negative regulation of coagulation	-2.38485	-0.798597	5/51	Serpinf2,Pros1,Thbs1,Tmprss6,F11
18_Member	GO Biological Processes	GO:0061041	regulation of wound healing	-2.18323	-0.658968	8/132	Acta2,Smad3,Serpinf2,Pros1,Thbs1,Tmprss6,Mylk,F11
18_Member	GO Biological Processes	GO:1903034	regulation of response to wounding	-2.09979	-0.608644	9/165	Acta2,Cd24a,Smad3,Serpinf2,Pros1,Thbs1,Tmprss6,Mylk,F11
19_Summary	KEGG Pathway	mmu04024	cAMP signaling pathway	-6.04289	-3.47853	17/197	Atp1b2,Atp2b2,Cacna1c,Calm1,Cftr,Fos,Gria1,Oxtr,Pik3cd,Tshr,Creb3l1,Fxyd1,Calml3,Plce1,Myl9,Adcy5,Abcc4,Kcnj8,Kcnma1,Kcnmb1,Mrvi1,Slc8a1,Mylk,Irs2,Fosb,Slc18a1,Actg2,Acta2,Myh11,Actg1,Cacnb2,Egfr,Ryr3,Camk1,Scn1b,Scn7a,Tpm2,Cacna1h,Dagla,Ace,Pde1a,Smad3
19_Member	KEGG Pathway	mmu04024	cAMP signaling pathway	-6.04289	-3.47853	17/197	Atp1b2,Atp2b2,Cacna1c,Calm1,Cftr,Fos,Gria1,Oxtr,Pik3cd,Tshr,Creb3l1,Fxyd1,Calml3,Plce1,Myl9,Adcy5,Abcc4
19_Member	KEGG Pathway	mmu04022	cGMP-PKG signaling pathway	-5.58716	-3.12957	15/168	Atp1b2,Atp2b2,Cacna1c,Calm1,Kcnj8,Kcnma1,Kcnmb1,Mrvi1,Slc8a1,Creb3l1,Calml3,Myl9,Mylk,Adcy5,Irs2
19_Member	KEGG Pathway	mmu05031	Amphetamine addiction	-4.9402	-2.63584	9/68	Cacna1c,Calm1,Fos,Fosb,Gria1,Creb3l1,Calml3,Slc18a1,Adcy5
19_Member	KEGG Pathway	mmu04270	Vascular smooth muscle contraction	-4.76805	-2.50826	12/129	Actg2,Acta2,Cacna1c,Calm1,Kcnma1,Kcnmb1,Mrvi1,Myh11,Calml3,Myl9,Mylk,Adcy5
19_Member	KEGG Pathway	mmu04921	Oxytocin signaling pathway	-4.69098	-2.45188	13/153	Actg1,Cacna1c,Cacnb2,Calm1,Egfr,Fos,Oxtr,Ryr3,Camk1,Calml3,Myl9,Mylk,Adcy5
19_Member	KEGG Pathway	mmu04261	Adrenergic signaling in cardiomyocytes	-4.20506	-2.06489	12/147	Atp1b2,Atp2b2,Cacna1c,Cacnb2,Calm1,Scn1b,Scn7a,Slc8a1,Tpm2,Creb3l1,Calml3,Adcy5
19_Member	KEGG Pathway	mmu04925	Aldosterone synthesis and secretion	-3.36452	-1.43296	8/86	Cacna1c,Calm1,Creb3l1,Camk1,Cacna1h,Calml3,Adcy5,Dagla
19_Member	KEGG Pathway	mmu04924	Renin secretion	-3.12377	-1.28194	7/72	Ace,Cacna1c,Calm1,Kcnma1,Pde1a,Calml3,Adcy5
19_Member	KEGG Pathway	mmu04713	Circadian entrainment	-2.98651	-1.19073	8/98	Cacna1c,Calm1,Fos,Gria1,Ryr3,Cacna1h,Calml3,Adcy5
19_Member	KEGG Pathway	mmu04970	Salivary secretion	-2.91648	-1.14314	7/78	Atp1b2,Atp2b2,Calm1,Kcnma1,Ryr3,Calml3,Adcy5
19_Member	GO Molecular Functions	GO:0008179	adenylate cyclase binding	-2.46839	-0.859861	3/15	Calm1,Gria1,Adcy5
19_Member	KEGG Pathway	mmu04915	Estrogen signaling pathway	-2.40076	-0.809232	7/96	Calm1,Egfr,Fos,Pik3cd,Creb3l1,Calml3,Adcy5
19_Member	KEGG Pathway	mmu04971	Gastric acid secretion	-2.34997	-0.774537	6/74	Atp1b2,Calm1,Cftr,Calml3,Mylk,Adcy5
19_Member	KEGG Pathway	mmu04728	Dopaminergic synapse	-2.14505	-0.639698	8/134	Cacna1c,Calm1,Fos,Gria1,Creb3l1,Calml3,Slc18a1,Adcy5
19_Member	KEGG Pathway	mmu04911	Insulin secretion	-2.0596	-0.577972	6/85	Atp1b2,Cacna1c,Kcnma1,Kcnmb1,Creb3l1,Adcy5
19_Member	KEGG Pathway	mmu04371	Apelin signaling pathway	-2.03527	-0.565251	8/140	Acta2,Calm1,Smad3,Ryr3,Slc8a1,Calml3,Mylk,Adcy5
20_Summary	GO Biological Processes	GO:0072358	cardiovascular system development	-5.88908	-3.36429	36/717	Ace,Angpt4,C3,Ccr2,Ackr3,Col18a1,Col1a1,Col1a2,Cyp1b1,Efna1,Ephb2,Vegfd,Fzd4,Has2,Igf1,Cyr61,Loxl1,Ngfr,Nxn,Serpinf2,Ptgis,Ccl11,Serpinf1,Sema3c,Thbs1,Thbs2,Thy1,Vegfc,Vhl,Fbxw7,Hif3a,Lrg1,Mylk,Cxcl17,Optc,Kctd10,Acta2,Dpp4,Erbb4,Fer,Hdac6,Nrtn,Pak3,Slc8a1,D1Ertd622e,Rab25,Tacstd2,Fermt1,Igfbp5,Olfm1,Il24,Nexmif
20_Member	GO Biological Processes	GO:0072358	cardiovascular system development	-5.88908	-3.36429	36/717	Ace,Angpt4,C3,Ccr2,Ackr3,Col18a1,Col1a1,Col1a2,Cyp1b1,Efna1,Ephb2,Vegfd,Fzd4,Has2,Igf1,Cyr61,Loxl1,Ngfr,Nxn,Serpinf2,Ptgis,Ccl11,Serpinf1,Sema3c,Thbs1,Thbs2,Thy1,Vegfc,Vhl,Fbxw7,Hif3a,Lrg1,Mylk,Cxcl17,Optc,Kctd10
20_Member	GO Biological Processes	GO:0001944	vasculature development	-5.64477	-3.17353	35/704	Ace,Angpt4,C3,Ccr2,Ackr3,Col18a1,Col1a1,Col1a2,Cyp1b1,Efna1,Ephb2,Vegfd,Fzd4,Has2,Igf1,Cyr61,Loxl1,Ngfr,Serpinf2,Ptgis,Ccl11,Serpinf1,Sema3c,Thbs1,Thbs2,Thy1,Vegfc,Vhl,Fbxw7,Hif3a,Lrg1,Mylk,Cxcl17,Optc,Kctd10
20_Member	GO Biological Processes	GO:0001568	blood vessel development	-5.63673	-3.17353	34/674	Ace,Angpt4,C3,Ccr2,Ackr3,Col18a1,Col1a1,Col1a2,Cyp1b1,Efna1,Ephb2,Vegfd,Fzd4,Has2,Cyr61,Loxl1,Ngfr,Serpinf2,Ptgis,Ccl11,Serpinf1,Sema3c,Thbs1,Thbs2,Thy1,Vegfc,Vhl,Fbxw7,Hif3a,Lrg1,Mylk,Cxcl17,Optc,Kctd10
20_Member	GO Biological Processes	GO:0048514	blood vessel morphogenesis	-5.32503	-2.92474	30/575	Ace,Angpt4,C3,Ccr2,Ackr3,Col18a1,Cyp1b1,Efna1,Ephb2,Vegfd,Fzd4,Has2,Cyr61,Ngfr,Serpinf2,Ptgis,Ccl11,Serpinf1,Thbs1,Thbs2,Thy1,Vegfc,Vhl,Fbxw7,Hif3a,Lrg1,Mylk,Cxcl17,Optc,Kctd10
20_Member	GO Biological Processes	GO:0001525	angiogenesis	-5.1014	-2.76729	26/472	Ace,Angpt4,C3,Ccr2,Ackr3,Col18a1,Cyp1b1,Efna1,Ephb2,Vegfd,Cyr61,Ngfr,Ptgis,Ccl11,Serpinf1,Thbs1,Thbs2,Thy1,Vegfc,Vhl,Fbxw7,Hif3a,Lrg1,Cxcl17,Optc,Kctd10
20_Member	GO Biological Processes	GO:0001667	ameboidal-type cell migration	-5.00539	-2.68508	22/365	Acta2,Angpt4,Cyp1b1,Dpp4,Efna1,Erbb4,Fer,Has2,Hdac6,Nrtn,Pak3,Serpinf1,Sema3c,Slc8a1,Thbs1,Vegfc,Vhl,Fbxw7,D1Ertd622e,Rab25,Tacstd2,Fermt1
20_Member	GO Biological Processes	GO:0045765	regulation of angiogenesis	-3.75443	-1.70582	16/268	Angpt4,C3,Ccr2,Cyp1b1,Efna1,Vegfd,Ngfr,Ptgis,Ccl11,Serpinf1,Thbs1,Thbs2,Vegfc,Fbxw7,Lrg1,Optc
20_Member	GO Biological Processes	GO:1901342	regulation of vasculature development	-3.30698	-1.39662	16/294	Angpt4,C3,Ccr2,Cyp1b1,Efna1,Vegfd,Ngfr,Ptgis,Ccl11,Serpinf1,Thbs1,Thbs2,Vegfc,Fbxw7,Lrg1,Optc
20_Member	GO Biological Processes	GO:0010631	epithelial cell migration	-3.11727	-1.27678	14/248	Angpt4,Cyp1b1,Dpp4,Efna1,Has2,Hdac6,Serpinf1,Thbs1,Vegfc,Vhl,Fbxw7,Rab25,Tacstd2,Fermt1
20_Member	GO Biological Processes	GO:0090132	epithelium migration	-3.08341	-1.25224	14/250	Angpt4,Cyp1b1,Dpp4,Efna1,Has2,Hdac6,Serpinf1,Thbs1,Vegfc,Vhl,Fbxw7,Rab25,Tacstd2,Fermt1
20_Member	GO Biological Processes	GO:0090130	tissue migration	-3.04996	-1.23175	14/252	Angpt4,Cyp1b1,Dpp4,Efna1,Has2,Hdac6,Serpinf1,Thbs1,Vegfc,Vhl,Fbxw7,Rab25,Tacstd2,Fermt1
20_Member	GO Biological Processes	GO:0016525	negative regulation of angiogenesis	-2.40076	-0.809232	7/96	Angpt4,Ccr2,Ngfr,Serpinf1,Thbs1,Thbs2,Optc
20_Member	GO Biological Processes	GO:0030336	negative regulation of cell migration	-2.33716	-0.764898	12/239	Angpt4,Cyp1b1,Erbb4,Igfbp5,Serpinf1,Thbs1,Thy1,D1Ertd622e,Olfm1,Tacstd2,Il24,Nexmif
20_Member	GO Biological Processes	GO:2000181	negative regulation of blood vessel morphogenesis	-2.32722	-0.757127	7/99	Angpt4,Ccr2,Ngfr,Serpinf1,Thbs1,Thbs2,Optc
20_Member	GO Biological Processes	GO:0051271	negative regulation of cellular component movement	-2.20549	-0.674689	13/280	Angpt4,Cyp1b1,Erbb4,Igfbp5,Serpinf1,Sema3c,Thbs1,Thy1,D1Ertd622e,Olfm1,Tacstd2,Il24,Nexmif
20_Member	GO Biological Processes	GO:0045766	positive regulation of angiogenesis	-2.2013	-0.671812	9/159	Angpt4,C3,Cyp1b1,Vegfd,Ptgis,Ccl11,Thbs1,Vegfc,Lrg1
20_Member	GO Biological Processes	GO:1901343	negative regulation of vasculature development	-2.16677	-0.651503	7/106	Angpt4,Ccr2,Ngfr,Serpinf1,Thbs1,Thbs2,Optc
20_Member	GO Biological Processes	GO:2000146	negative regulation of cell motility	-2.1589	-0.645542	12/252	Angpt4,Cyp1b1,Erbb4,Igfbp5,Serpinf1,Thbs1,Thy1,D1Ertd622e,Olfm1,Tacstd2,Il24,Nexmif
20_Member	GO Biological Processes	GO:0010632	regulation of epithelial cell migration	-2.07959	-0.592635	10/196	Angpt4,Efna1,Has2,Hdac6,Serpinf1,Thbs1,Vegfc,Fbxw7,Rab25,Tacstd2
20_Member	GO Biological Processes	GO:0043542	endothelial cell migration	-2.01932	-0.555556	9/170	Angpt4,Cyp1b1,Dpp4,Efna1,Serpinf1,Thbs1,Vegfc,Vhl,Fbxw7
21_Summary	GO Biological Processes	GO:0070848	response to growth factor	-5.63675	-3.17353	31/584	Bmp6,Bmpr1b,Col1a2,Dkk1,Dlx5,Egfr,Erbb4,Fbn2,Fer,Vegfd,Fos,Fzd4,Gas6,Has2,Hdac6,Cyr61,Smad3,Ngfr,Tgfb1i1,Thbs1,Vegfc,Zfp36,Ror2,Fut8,Aspn,Tmprss6,Lrg1,Ltbp4,Gdf7,Itga8,Fermt1,Rbpms,Creb3l1
21_Member	GO Biological Processes	GO:0070848	response to growth factor	-5.63675	-3.17353	31/584	Bmp6,Bmpr1b,Col1a2,Dkk1,Dlx5,Egfr,Erbb4,Fbn2,Fer,Vegfd,Fos,Fzd4,Gas6,Has2,Hdac6,Cyr61,Smad3,Ngfr,Tgfb1i1,Thbs1,Vegfc,Zfp36,Ror2,Fut8,Aspn,Tmprss6,Lrg1,Ltbp4,Gdf7,Itga8,Fermt1
21_Member	GO Biological Processes	GO:0007178	transmembrane receptor protein serine/threonine kinase signaling pathway	-4.94526	-2.63697	21/341	Bmp6,Bmpr1b,Col1a2,Dkk1,Dlx5,Fbn2,Fos,Cyr61,Smad3,Rbpms,Tgfb1i1,Thbs1,Ror2,Fut8,Aspn,Tmprss6,Lrg1,Ltbp4,Gdf7,Itga8,Fermt1
21_Member	GO Biological Processes	GO:0071363	cellular response to growth factor stimulus	-4.93178	-2.63131	29/572	Bmp6,Bmpr1b,Col1a2,Dkk1,Dlx5,Egfr,Erbb4,Fbn2,Vegfd,Fos,Fzd4,Gas6,Has2,Cyr61,Smad3,Ngfr,Tgfb1i1,Thbs1,Vegfc,Zfp36,Ror2,Fut8,Aspn,Tmprss6,Lrg1,Ltbp4,Gdf7,Itga8,Fermt1
21_Member	GO Biological Processes	GO:0007179	transforming growth factor beta receptor signaling pathway	-4.752	-2.49655	13/151	Bmpr1b,Col1a2,Fbn2,Fos,Smad3,Tgfb1i1,Thbs1,Fut8,Aspn,Lrg1,Ltbp4,Itga8,Fermt1
21_Member	GO Biological Processes	GO:0090100	positive regulation of transmembrane receptor protein serine/threonine kinase signaling pathway	-4.08626	-1.96957	10/107	Bmp6,Cyr61,Smad3,Rbpms,Tgfb1i1,Thbs1,Lrg1,Gdf7,Itga8,Fermt1
21_Member	GO Biological Processes	GO:0030511	positive regulation of transforming growth factor beta receptor signaling pathway	-3.8376	-1.77122	5/25	Tgfb1i1,Thbs1,Lrg1,Itga8,Fermt1
21_Member	GO Biological Processes	GO:1903846	positive regulation of cellular response to transforming growth factor beta stimulus	-3.8376	-1.77122	5/25	Tgfb1i1,Thbs1,Lrg1,Itga8,Fermt1
21_Member	GO Biological Processes	GO:0071560	cellular response to transforming growth factor beta stimulus	-3.79342	-1.73599	13/187	Bmpr1b,Col1a2,Fbn2,Fos,Smad3,Tgfb1i1,Thbs1,Fut8,Aspn,Lrg1,Ltbp4,Itga8,Fermt1
21_Member	GO Biological Processes	GO:0071559	response to transforming growth factor beta	-3.72503	-1.68921	13/190	Bmpr1b,Col1a2,Fbn2,Fos,Smad3,Tgfb1i1,Thbs1,Fut8,Aspn,Lrg1,Ltbp4,Itga8,Fermt1
21_Member	GO Biological Processes	GO:0090092	regulation of transmembrane receptor protein serine/threonine kinase signaling pathway	-3.67903	-1.64949	14/218	Bmp6,Dkk1,Fbn2,Cyr61,Smad3,Rbpms,Tgfb1i1,Thbs1,Aspn,Tmprss6,Lrg1,Gdf7,Itga8,Fermt1
21_Member	GO Biological Processes	GO:0090287	regulation of cellular response to growth factor stimulus	-3.5421	-1.55906	15/252	Dkk1,Fbn2,Vegfd,Fzd4,Cyr61,Smad3,Ngfr,Tgfb1i1,Thbs1,Vegfc,Aspn,Tmprss6,Lrg1,Itga8,Fermt1
21_Member	GO Biological Processes	GO:0017015	regulation of transforming growth factor beta receptor signaling pathway	-3.07516	-1.24922	8/95	Fbn2,Smad3,Tgfb1i1,Thbs1,Aspn,Lrg1,Itga8,Fermt1
21_Member	GO Biological Processes	GO:1903844	regulation of cellular response to transforming growth factor beta stimulus	-3.01567	-1.21222	8/97	Fbn2,Smad3,Tgfb1i1,Thbs1,Aspn,Lrg1,Itga8,Fermt1
21_Member	GO Molecular Functions	GO:0046332	SMAD binding	-2.21139	-0.678609	6/79	Bmpr1b,Col1a2,Fos,Smad3,Tgfb1i1,Creb3l1
22_Summary	GO Biological Processes	GO:0018108	peptidyl-tyrosine phosphorylation	-5.56193	-3.11148	21/311	Ace,Angpt4,Cd24a,Cntn1,Efna1,Egfr,Ephb2,Erbb4,Fer,Gas6,Igf1,Cd74,Ptpn22,Reln,Thy1,Vegfc,Sh3bp5,Fbxw7,Tex101,Il24,Efemp1
22_Member	GO Biological Processes	GO:0018108	peptidyl-tyrosine phosphorylation	-5.56193	-3.11148	21/311	Ace,Angpt4,Cd24a,Cntn1,Efna1,Egfr,Ephb2,Erbb4,Fer,Gas6,Igf1,Cd74,Ptpn22,Reln,Thy1,Vegfc,Sh3bp5,Fbxw7,Tex101,Il24,Efemp1
22_Member	GO Biological Processes	GO:0018212	peptidyl-tyrosine modification	-5.49647	-3.05527	21/314	Ace,Angpt4,Cd24a,Cntn1,Efna1,Egfr,Ephb2,Erbb4,Fer,Gas6,Igf1,Cd74,Ptpn22,Reln,Thy1,Vegfc,Sh3bp5,Fbxw7,Tex101,Il24,Efemp1
22_Member	GO Biological Processes	GO:0050730	regulation of peptidyl-tyrosine phosphorylation	-5.3572	-2.952	18/245	Ace,Angpt4,Cd24a,Cntn1,Efna1,Egfr,Erbb4,Gas6,Igf1,Cd74,Ptpn22,Reln,Thy1,Vegfc,Sh3bp5,Fbxw7,Tex101,Il24
22_Member	GO Biological Processes	GO:0050731	positive regulation of peptidyl-tyrosine phosphorylation	-4.57229	-2.35216	14/180	Ace,Angpt4,Cd24a,Cntn1,Efna1,Erbb4,Gas6,Igf1,Cd74,Reln,Vegfc,Fbxw7,Tex101,Il24
22_Member	GO Biological Processes	GO:0061097	regulation of protein tyrosine kinase activity	-3.3541	-1.42766	7/66	Ace,Efna1,Gas6,Reln,Thy1,Sh3bp5,Fbxw7
22_Member	GO Biological Processes	GO:0061098	positive regulation of protein tyrosine kinase activity	-3.01288	-1.21222	5/37	Ace,Efna1,Gas6,Reln,Fbxw7
23_Summary	GO Biological Processes	GO:0015749	monosaccharide transmembrane transport	-5.40184	-2.98665	12/112	Ace,C3,Erbb4,Igf1,Ngfr,Slc23a1,Slc2a4,Sh2b2,Pid1,Slc5a9,Slc2a12,Irs2,Cftr,Col6a1,Col1a1,Col1a2,Egfr,Fer,Gpd1,Gpam,Igfbp5,Pck1,Ptpn22,Slc8a1,Tshr,Col4a6,Col16a1,Vwa2,Thbs1,Kcnc2,Trpv4,Ephb2,Gsto1,Sri,Oxtr,Serpina1e
23_Member	GO Biological Processes	GO:0015749	monosaccharide transmembrane transport	-5.40184	-2.98665	12/112	Ace,C3,Erbb4,Igf1,Ngfr,Slc23a1,Slc2a4,Sh2b2,Pid1,Slc5a9,Slc2a12,Irs2
23_Member	GO Biological Processes	GO:0034219	carbohydrate transmembrane transport	-5.28141	-2.89077	12/115	Ace,C3,Erbb4,Igf1,Ngfr,Slc23a1,Slc2a4,Sh2b2,Pid1,Slc5a9,Slc2a12,Irs2
23_Member	GO Biological Processes	GO:1904659	glucose transmembrane transport	-4.82819	-2.55909	11/107	Ace,C3,Erbb4,Igf1,Ngfr,Slc2a4,Sh2b2,Pid1,Slc5a9,Slc2a12,Irs2
23_Member	GO Biological Processes	GO:0008645	hexose transmembrane transport	-4.71391	-2.46802	11/110	Ace,C3,Erbb4,Igf1,Ngfr,Slc2a4,Sh2b2,Pid1,Slc5a9,Slc2a12,Irs2
23_Member	GO Biological Processes	GO:0008643	carbohydrate transport	-4.23391	-2.08562	12/146	Ace,C3,Erbb4,Igf1,Ngfr,Slc23a1,Slc2a4,Sh2b2,Pid1,Slc5a9,Slc2a12,Irs2
23_Member	GO Biological Processes	GO:0046323	glucose import	-4.1947	-2.0572	9/84	Ace,Erbb4,Igf1,Ngfr,Slc2a4,Sh2b2,Pid1,Slc2a12,Irs2
23_Member	GO Biological Processes	GO:0010827	regulation of glucose transmembrane transport	-3.50589	-1.5346	8/82	Ace,C3,Erbb4,Igf1,Ngfr,Sh2b2,Pid1,Irs2
23_Member	GO Biological Processes	GO:0046324	regulation of glucose import	-3.19778	-1.33097	7/70	Ace,Erbb4,Igf1,Ngfr,Sh2b2,Pid1,Irs2
23_Member	GO Biological Processes	GO:0071417	cellular response to organonitrogen compound	-2.82841	-1.09363	22/520	Cftr,Col6a1,Col1a1,Col1a2,Egfr,Fer,Gpd1,Gpam,Igf1,Igfbp5,Ngfr,Pck1,Ptpn22,Slc2a4,Slc8a1,Tshr,Sh2b2,Col4a6,Pid1,Col16a1,Vwa2,Irs2
23_Member	GO Biological Processes	GO:1901699	cellular response to nitrogen compound	-2.5815	-0.947449	24/614	Cftr,Col6a1,Col1a1,Col1a2,Egfr,Fer,Gpd1,Gpam,Igf1,Igfbp5,Ngfr,Pck1,Ptpn22,Slc2a4,Slc8a1,Thbs1,Tshr,Sh2b2,Col4a6,Pid1,Col16a1,Vwa2,Kcnc2,Irs2
23_Member	GO Biological Processes	GO:0032869	cellular response to insulin stimulus	-2.41808	-0.821209	10/175	Fer,Gpam,Igf1,Ngfr,Pck1,Slc2a4,Sh2b2,Pid1,Vwa2,Irs2
23_Member	GO Biological Processes	GO:0032868	response to insulin	-2.3987	-0.807924	11/205	Fer,Gpam,Igf1,Ngfr,Pck1,Slc2a4,Sh2b2,Trpv4,Pid1,Vwa2,Irs2
23_Member	GO Biological Processes	GO:0034763	negative regulation of transmembrane transport	-2.38716	-0.798597	8/122	Ace,Ephb2,Gsto1,Thbs1,Sh2b2,Pid1,Sri,Irs2
23_Member	GO Biological Processes	GO:1901653	cellular response to peptide	-2.17209	-0.651503	12/251	Fer,Gpam,Igf1,Ngfr,Pck1,Ptpn22,Slc2a4,Tshr,Sh2b2,Pid1,Vwa2,Irs2
23_Member	GO Biological Processes	GO:0044381	glucose import in response to insulin stimulus	-2.16692	-0.651503	3/19	Ngfr,Slc2a4,Pid1
23_Member	GO Biological Processes	GO:1901652	response to peptide	-2.16004	-0.646046	15/349	Fer,Gpam,Igf1,Ngfr,Oxtr,Pck1,Ptpn22,Slc2a4,Serpina1e,Tshr,Sh2b2,Trpv4,Pid1,Vwa2,Irs2
23_Member	GO Biological Processes	GO:0071375	cellular response to peptide hormone stimulus	-2.14433	-0.639698	11/222	Fer,Gpam,Igf1,Ngfr,Pck1,Slc2a4,Tshr,Sh2b2,Pid1,Vwa2,Irs2
23_Member	GO Biological Processes	GO:0046325	negative regulation of glucose import	-2.10303	-0.610672	3/20	Ace,Sh2b2,Pid1
23_Member	GO Biological Processes	GO:0043434	response to peptide hormone	-2.03665	-0.565251	13/294	Fer,Gpam,Igf1,Ngfr,Pck1,Slc2a4,Serpina1e,Tshr,Sh2b2,Trpv4,Pid1,Vwa2,Irs2
24_Summary	GO Biological Processes	GO:0048732	gland development	-5.31675	-2.92131	26/459	Atp2b2,Csf1,Egfr,Elf3,Erbb4,Fasn,Hoxb3,Hp,Igf1,Igfbp5,Mad1l1,Smad3,Myb,Oxtr,Pck1,Prl2c3,Prl7a1,Ccl11,Serpinf1,Sema3c,Serpinb5,Atp2c2,Agap2,Gdf7,Fa2h,Irs2,Bcl3,Bgn,Cyp1b1,Fer,Vhl,Aspn,Il24,Guca2b,Kcnma1,Celsr2
24_Member	GO Biological Processes	GO:0048732	gland development	-5.31675	-2.92131	26/459	Atp2b2,Csf1,Egfr,Elf3,Erbb4,Fasn,Hoxb3,Hp,Igf1,Igfbp5,Mad1l1,Smad3,Myb,Oxtr,Pck1,Prl2c3,Prl7a1,Ccl11,Serpinf1,Sema3c,Serpinb5,Atp2c2,Agap2,Gdf7,Fa2h,Irs2
24_Member	GO Biological Processes	GO:0030879	mammary gland development	-5.12178	-2.77641	14/161	Atp2b2,Csf1,Elf3,Erbb4,Fasn,Igf1,Igfbp5,Oxtr,Prl2c3,Prl7a1,Ccl11,Atp2c2,Agap2,Irs2
24_Member	GO Biological Processes	GO:0007259	JAK-STAT cascade	-2.84809	-1.10511	12/207	Bcl3,Bgn,Cyp1b1,Erbb4,Fer,Igf1,Prl2c3,Prl7a1,Vhl,Aspn,Il24,Agap2
24_Member	GO Biological Processes	GO:0097696	STAT cascade	-2.81273	-1.08629	12/209	Bcl3,Bgn,Cyp1b1,Erbb4,Fer,Igf1,Prl2c3,Prl7a1,Vhl,Aspn,Il24,Agap2
24_Member	GO Biological Processes	GO:0007589	body fluid secretion	-2.64009	-0.986535	8/111	Atp2b2,Erbb4,Guca2b,Kcnma1,Oxtr,Prl2c3,Prl7a1,Celsr2
24_Member	GO Biological Processes	GO:0046425	regulation of JAK-STAT cascade	-2.58113	-0.947449	11/194	Bcl3,Bgn,Cyp1b1,Erbb4,Igf1,Prl2c3,Prl7a1,Vhl,Aspn,Il24,Agap2
24_Member	GO Biological Processes	GO:1904892	regulation of STAT cascade	-2.54682	-0.92305	11/196	Bcl3,Bgn,Cyp1b1,Erbb4,Igf1,Prl2c3,Prl7a1,Vhl,Aspn,Il24,Agap2
24_Member	GO Biological Processes	GO:0046427	positive regulation of JAK-STAT cascade	-2.35139	-0.774537	7/98	Cyp1b1,Erbb4,Igf1,Prl2c3,Prl7a1,Il24,Agap2
24_Member	GO Biological Processes	GO:1904894	positive regulation of STAT cascade	-2.30336	-0.746267	7/100	Cyp1b1,Erbb4,Igf1,Prl2c3,Prl7a1,Il24,Agap2
24_Member	GO Biological Processes	GO:0007595	lactation	-2.11499	-0.617175	5/59	Atp2b2,Erbb4,Oxtr,Prl2c3,Prl7a1
25_Summary	GO Biological Processes	GO:1901615	organic hydroxy compound metabolic process	-5.22633	-2.85436	25/436	Abcg1,Adh1,Aldh1a1,Atp2b2,Bmp6,Cdh3,Cftr,Chka,Cyp1b1,Cyp51,Kcnma1,Lcat,Lss,Pck1,Reln,Vhl,Slc5a3,Cacna1h,Sncaip,Lbr,Dio3,Impa2,Stard4,Mvd,Malrd1,Bmpr1b,Hsd11b2,Igf1,Rorc,Akr1c14,C3,Fasn,Gpam,Cyr61,Cd74,Pik3cd,Ptgis,Sgms2,Dhrs7b,Fa2h,Acat2,Cnp,Gpd1,Gsto1,Has2,Pde1a,Enpp3,Nudt18
25_Member	GO Biological Processes	GO:1901615	organic hydroxy compound metabolic process	-5.22633	-2.85436	25/436	Abcg1,Adh1,Aldh1a1,Atp2b2,Bmp6,Cdh3,Cftr,Chka,Cyp1b1,Cyp51,Kcnma1,Lcat,Lss,Pck1,Reln,Vhl,Slc5a3,Cacna1h,Sncaip,Lbr,Dio3,Impa2,Stard4,Mvd,Malrd1
25_Member	GO Biological Processes	GO:0008202	steroid metabolic process	-4.56831	-2.35216	18/280	Abcg1,Bmp6,Bmpr1b,Cftr,Cyp1b1,Cyp51,Hsd11b2,Igf1,Kcnma1,Lcat,Lss,Rorc,Cacna1h,Lbr,Akr1c14,Stard4,Mvd,Malrd1
25_Member	GO Biological Processes	GO:0008610	lipid biosynthetic process	-4.23051	-2.08495	26/531	Abcg1,Aldh1a1,Bmp6,Bmpr1b,C3,Cftr,Chka,Cyp51,Fasn,Gpam,Igf1,Cyr61,Cd74,Lcat,Lss,Pck1,Pik3cd,Ptgis,Cacna1h,Sgms2,Lbr,Stard4,Mvd,Dhrs7b,Fa2h,Malrd1
25_Member	GO Biological Processes	GO:0006694	steroid biosynthetic process	-4.14814	-2.02376	12/149	Abcg1,Bmp6,Bmpr1b,Cftr,Cyp51,Igf1,Lss,Cacna1h,Lbr,Stard4,Mvd,Malrd1
25_Member	Reactome Gene Sets	R-MMU-191273	Cholesterol biosynthesis	-3.75231	-1.70582	5/26	Cyp51,Lss,Lbr,Acat2,Mvd
25_Member	GO Biological Processes	GO:0016126	sterol biosynthetic process	-3.14236	-1.29099	6/52	Abcg1,Cftr,Cyp51,Lss,Lbr,Mvd
25_Member	GO Biological Processes	GO:1901617	organic hydroxy compound biosynthetic process	-2.79524	-1.07189	12/210	Abcg1,Bmp6,Cdh3,Cftr,Cyp51,Lss,Pck1,Cacna1h,Lbr,Stard4,Mvd,Malrd1
25_Member	GO Biological Processes	GO:0006695	cholesterol biosynthetic process	-2.66827	-0.999738	5/44	Abcg1,Cftr,Cyp51,Lss,Mvd
25_Member	Reactome Gene Sets	R-MMU-8957322	Metabolism of steroids	-2.6269	-0.975311	9/137	Cyp51,Hsd11b2,Lss,Ptgis,Lbr,Akr1c14,Acat2,Stard4,Mvd
25_Member	GO Biological Processes	GO:1902653	secondary alcohol biosynthetic process	-2.58192	-0.947449	5/46	Abcg1,Cftr,Cyp51,Lss,Mvd
25_Member	GO Biological Processes	GO:0006066	alcohol metabolic process	-2.38884	-0.79882	13/266	Abcg1,Adh1,Aldh1a1,Cftr,Chka,Cyp1b1,Cyp51,Lcat,Lss,Pck1,Slc5a3,Impa2,Mvd
25_Member	GO Biological Processes	GO:0044283	small molecule biosynthetic process	-2.20979	-0.678326	23/622	Abcg1,Aldh1a1,Bmp6,Cftr,Cnp,Cyp51,Fasn,Gpd1,Gsto1,Has2,Igf1,Cd74,Lss,Pck1,Pde1a,Ptgis,Cacna1h,Stard4,Mvd,Enpp3,Nudt18,Fa2h,Malrd1
26_Summary	Reactome Gene Sets	R-MMU-381426	Regulation of Insulin-like Growth Factor (IGF) transport and uptake by Insulin-like Growth Factor Bi	-5.17622	-2.82654	13/138	C3,Csf1,Sparcl1,F5,Gas6,Igf1,Cyr61,Igfbp2,Igfbp5,Penk,Serpina1e,Vwa1,Mgat4a
26_Member	Reactome Gene Sets	R-MMU-381426	Regulation of Insulin-like Growth Factor (IGF) transport and uptake by Insulin-like Growth Factor Bi	-5.17622	-2.82654	13/138	C3,Csf1,Sparcl1,F5,Gas6,Igf1,Cyr61,Igfbp2,Igfbp5,Penk,Serpina1e,Vwa1,Mgat4a
26_Member	Reactome Gene Sets	R-MMU-8957275	Post-translational protein phosphorylation	-4.32669	-2.16452	11/121	C3,Csf1,Sparcl1,F5,Gas6,Cyr61,Igfbp5,Penk,Serpina1e,Vwa1,Mgat4a
27_Summary	GO Biological Processes	GO:0050678	regulation of epithelial cell proliferation	-5.10179	-2.76729	21/333	Bmp6,Cdh3,Dlx5,Dlx6,Egfr,Erbb4,Vegfd,Has2,Igf1,Smad3,Ngfr,Ccl11,Serpinf1,Serpinb5,Thbs1,Vegfc,Vhl,Zfp36,Tacstd2,Lrg1,Agap2,Igfbp5,Fermt1,Atp2b2,Cftr,Col18a1,Elf3,Kcnma1,Maf,Mycn,Pck1,Abcb1b,Prom1,Sprr2f,Tagln,Tgfb1i1,Rab25,Pof1b,Upk1a,Il31ra,Gdf7,Fa2h
27_Member	GO Biological Processes	GO:0050678	regulation of epithelial cell proliferation	-5.10179	-2.76729	21/333	Bmp6,Cdh3,Dlx5,Dlx6,Egfr,Erbb4,Vegfd,Has2,Igf1,Smad3,Ngfr,Ccl11,Serpinf1,Serpinb5,Thbs1,Vegfc,Vhl,Zfp36,Tacstd2,Lrg1,Agap2
27_Member	GO Biological Processes	GO:0050673	epithelial cell proliferation	-4.92736	-2.63076	23/397	Bmp6,Cdh3,Dlx5,Dlx6,Egfr,Erbb4,Vegfd,Has2,Igf1,Igfbp5,Smad3,Ngfr,Ccl11,Serpinf1,Serpinb5,Thbs1,Vegfc,Vhl,Zfp36,Tacstd2,Lrg1,Agap2,Fermt1
27_Member	GO Biological Processes	GO:0050679	positive regulation of epithelial cell proliferation	-4.51898	-2.31231	14/182	Bmp6,Cdh3,Dlx5,Dlx6,Egfr,Erbb4,Vegfd,Has2,Igf1,Ccl11,Vegfc,Vhl,Lrg1,Agap2
27_Member	GO Biological Processes	GO:0030855	epithelial cell differentiation	-4.07523	-1.96107	28/606	Atp2b2,Bmp6,Cdh3,Cftr,Col18a1,Dlx5,Dlx6,Elf3,Erbb4,Igf1,Kcnma1,Smad3,Maf,Mycn,Pck1,Abcb1b,Prom1,Sprr2f,Tagln,Tgfb1i1,Vhl,Zfp36,Rab25,Pof1b,Upk1a,Il31ra,Gdf7,Fa2h
28_Summary	GO Biological Processes	GO:0033627	cell adhesion mediated by integrin	-5.07526	-2.74676	8/50	Cd24a,Cyp1b1,Dpp4,Efna1,Col16a1,Fermt1,Fyb2,Nexmif
28_Member	GO Biological Processes	GO:0033627	cell adhesion mediated by integrin	-5.07526	-2.74676	8/50	Cd24a,Cyp1b1,Dpp4,Efna1,Col16a1,Fermt1,Fyb2,Nexmif
28_Member	GO Biological Processes	GO:0033628	regulation of cell adhesion mediated by integrin	-4.18495	-2.05275	6/34	Cd24a,Cyp1b1,Dpp4,Efna1,Fermt1,Nexmif
29_Summary	GO Biological Processes	GO:0007156	homophilic cell adhesion via plasma membrane adhesion molecules	-4.98703	-2.67077	11/103	Cdh11,Cdh16,Cdh3,Dsg3,Tenm3,Celsr2,Nectin4,Cadm3,Plxnb2,Dchs1,Igsf9b,Alcam,Cd24a,Actg1,Lama3,Fer,Nexmif
29_Member	GO Biological Processes	GO:0007156	homophilic cell adhesion via plasma membrane adhesion molecules	-4.98703	-2.67077	11/103	Cdh11,Cdh16,Cdh3,Dsg3,Tenm3,Celsr2,Nectin4,Cadm3,Plxnb2,Dchs1,Igsf9b
29_Member	GO Biological Processes	GO:0098742	cell-cell adhesion via plasma-membrane adhesion molecules	-4.15965	-2.03007	13/172	Alcam,Cd24a,Cdh11,Cdh16,Cdh3,Dsg3,Tenm3,Celsr2,Nectin4,Cadm3,Plxnb2,Dchs1,Igsf9b
29_Member	Reactome Gene Sets	R-MMU-418990	Adherens junctions interactions	-3.01288	-1.21222	5/37	Actg1,Cdh11,Cdh3,Nectin4,Cadm3
29_Member	GO Biological Processes	GO:0007157	heterophilic cell-cell adhesion via plasma membrane cell adhesion molecules	-2.88952	-1.12557	6/58	Alcam,Cd24a,Tenm3,Nectin4,Cadm3,Dchs1
29_Member	Reactome Gene Sets	R-MMU-421270	Cell-cell junction organization	-2.50006	-0.885974	5/48	Actg1,Cdh11,Cdh3,Nectin4,Cadm3
29_Member	Reactome Gene Sets	R-MMU-446728	Cell junction organization	-2.43911	-0.835275	6/71	Actg1,Cdh11,Cdh3,Lama3,Nectin4,Cadm3
29_Member	GO Biological Processes	GO:0044331	cell-cell adhesion mediated by cadherin	-2.42473	-0.826324	4/31	Cdh11,Cdh3,Fer,Nexmif
30_Summary	GO Biological Processes	GO:0008217	regulation of blood pressure	-4.72083	-2.47151	15/198	Asic2,Ace,Acta2,Cacna1c,Col1a2,Gas6,Guca2b,Hsd11b2,Smad3,Mcpt4,Oxtr,Serpinf2,Vegfc,Postn,Ncald,Jchain,Kcnma1,Bmp6,Fzd4
30_Member	GO Biological Processes	GO:0008217	regulation of blood pressure	-4.72083	-2.47151	15/198	Asic2,Ace,Acta2,Cacna1c,Col1a2,Gas6,Guca2b,Hsd11b2,Smad3,Mcpt4,Oxtr,Serpinf2,Vegfc,Postn,Ncald
30_Member	GO Biological Processes	GO:0003073	regulation of systemic arterial blood pressure	-3.18757	-1.3233	9/114	Asic2,Ace,Gas6,Hsd11b2,Mcpt4,Oxtr,Serpinf2,Postn,Ncald
30_Member	GO Biological Processes	GO:0001990	regulation of systemic arterial blood pressure by hormone	-2.62451	-0.974664	5/45	Ace,Hsd11b2,Mcpt4,Oxtr,Serpinf2
30_Member	GO Biological Processes	GO:0003014	renal system process	-2.35139	-0.774537	7/98	Ace,Cacna1c,Gas6,Hsd11b2,Jchain,Kcnma1,Serpinf2
30_Member	GO Biological Processes	GO:0003044	regulation of systemic arterial blood pressure mediated by a chemical signal	-2.31263	-0.747564	5/53	Ace,Hsd11b2,Mcpt4,Oxtr,Serpinf2
30_Member	GO Biological Processes	GO:0050886	endocrine process	-2.30336	-0.746267	7/100	Ace,Bmp6,Fzd4,Hsd11b2,Mcpt4,Oxtr,Serpinf2
31_Summary	GO Biological Processes	GO:0007423	sensory organ development	-4.70968	-2.46721	29/588	Aldh1a1,Atp2b2,Bmp6,Bmpr1b,Cacna1c,Col11a1,Cyp1b1,Dlx5,Dlx6,Egfr,Ephb2,Fzd4,Igf1,Kcnma1,Smad3,Maf,Mycn,Prom1,Thy1,Tshr,Vhl,Tenm3,Ror2,Dio3,Megf11,Dchs1,Gpm6a,Itga8,Sh3pxd2b
31_Member	GO Biological Processes	GO:0007423	sensory organ development	-4.70968	-2.46721	29/588	Aldh1a1,Atp2b2,Bmp6,Bmpr1b,Cacna1c,Col11a1,Cyp1b1,Dlx5,Dlx6,Egfr,Ephb2,Fzd4,Igf1,Kcnma1,Smad3,Maf,Mycn,Prom1,Thy1,Tshr,Vhl,Tenm3,Ror2,Dio3,Megf11,Dchs1,Gpm6a,Itga8,Sh3pxd2b
31_Member	GO Biological Processes	GO:0001654	eye development	-2.85445	-1.106	18/387	Aldh1a1,Bmp6,Bmpr1b,Cacna1c,Cyp1b1,Egfr,Ephb2,Fzd4,Smad3,Maf,Prom1,Thy1,Vhl,Tenm3,Dio3,Megf11,Gpm6a,Sh3pxd2b
31_Member	GO Biological Processes	GO:0090596	sensory organ morphogenesis	-2.79726	-1.07288	15/298	Aldh1a1,Atp2b2,Col11a1,Dlx5,Dlx6,Ephb2,Prom1,Thy1,Tshr,Vhl,Tenm3,Ror2,Dio3,Megf11,Itga8
31_Member	GO Biological Processes	GO:0043010	camera-type eye development	-2.7135	-1.0255	16/335	Aldh1a1,Bmpr1b,Cacna1c,Cyp1b1,Egfr,Ephb2,Fzd4,Smad3,Maf,Prom1,Thy1,Vhl,Tenm3,Dio3,Megf11,Gpm6a
31_Member	GO Biological Processes	GO:0048593	camera-type eye morphogenesis	-2.16404	-0.649408	8/133	Aldh1a1,Ephb2,Prom1,Thy1,Vhl,Tenm3,Dio3,Megf11
31_Member	GO Biological Processes	GO:0003407	neural retina development	-2.02551	-0.559429	5/62	Prom1,Thy1,Dio3,Megf11,Gpm6a
32_Summary	GO Biological Processes	GO:0031214	biomineral tissue development	-4.6018	-2.37269	12/134	Atp2b2,Bmp6,Bmpr1b,Col1a1,Fbn2,Gas6,Igf1,Smad3,Mgp,Slc8a1,Aspn,Wdr72,Csf1,Dkk1,Dlx5,Cyr61,Igfbp5,Ltf,Creb3l1,Rassf2,Sh3pxd2b,Dchs1
32_Member	GO Biological Processes	GO:0031214	biomineral tissue development	-4.6018	-2.37269	12/134	Atp2b2,Bmp6,Bmpr1b,Col1a1,Fbn2,Gas6,Igf1,Smad3,Mgp,Slc8a1,Aspn,Wdr72
32_Member	GO Biological Processes	GO:0030278	regulation of ossification	-4.19141	-2.05657	15/220	Bmp6,Bmpr1b,Csf1,Dkk1,Dlx5,Fbn2,Igf1,Cyr61,Igfbp5,Ltf,Smad3,Mgp,Slc8a1,Creb3l1,Rassf2
32_Member	GO Biological Processes	GO:0045778	positive regulation of ossification	-3.74353	-1.70348	9/96	Bmp6,Bmpr1b,Dlx5,Fbn2,Igf1,Cyr61,Ltf,Smad3,Slc8a1
32_Member	GO Biological Processes	GO:0001649	osteoblast differentiation	-3.72503	-1.68921	13/190	Bmp6,Bmpr1b,Col1a1,Dlx5,Fbn2,Igf1,Cyr61,Igfbp5,Ltf,Smad3,Creb3l1,Rassf2,Sh3pxd2b
32_Member	GO Biological Processes	GO:0001503	ossification	-3.6037	-1.59446	19/363	Bmp6,Bmpr1b,Col1a1,Csf1,Dkk1,Dlx5,Fbn2,Igf1,Cyr61,Igfbp5,Ltf,Smad3,Mgp,Slc8a1,Creb3l1,Aspn,Rassf2,Dchs1,Sh3pxd2b
32_Member	GO Biological Processes	GO:0070167	regulation of biomineral tissue development	-3.54261	-1.55906	8/81	Bmp6,Bmpr1b,Fbn2,Gas6,Smad3,Mgp,Slc8a1,Aspn
32_Member	GO Biological Processes	GO:0045669	positive regulation of osteoblast differentiation	-3.31393	-1.39913	7/67	Bmp6,Bmpr1b,Dlx5,Fbn2,Igf1,Cyr61,Ltf
32_Member	GO Biological Processes	GO:0045667	regulation of osteoblast differentiation	-3.236	-1.35488	10/136	Bmp6,Bmpr1b,Dlx5,Fbn2,Igf1,Cyr61,Igfbp5,Ltf,Smad3,Rassf2
32_Member	GO Biological Processes	GO:0030501	positive regulation of bone mineralization	-3.01288	-1.21222	5/37	Bmp6,Bmpr1b,Fbn2,Smad3,Slc8a1
32_Member	GO Biological Processes	GO:0030282	bone mineralization	-2.84641	-1.10511	8/103	Bmp6,Bmpr1b,Fbn2,Igf1,Smad3,Mgp,Slc8a1,Aspn
32_Member	GO Biological Processes	GO:0070169	positive regulation of biomineral tissue development	-2.75956	-1.05546	5/42	Bmp6,Bmpr1b,Fbn2,Smad3,Slc8a1
32_Member	GO Biological Processes	GO:0030500	regulation of bone mineralization	-2.40886	-0.813525	6/72	Bmp6,Bmpr1b,Fbn2,Smad3,Mgp,Slc8a1
33_Summary	GO Biological Processes	GO:0000904	cell morphogenesis involved in differentiation	-4.53103	-2.32122	34/761	Alcam,Atp2b2,Bmpr1b,Cdh11,Cnp,Col18a1,Dclk1,Dkk1,Dlx5,Efna1,Ephb2,Fer,Fzd4,Has2,Hdac6,Ngfr,Ogn,Pak3,Reln,Scn1b,Sema3c,Sema6c,Thy1,Postn,Rab25,Celsr2,Olfm1,Tacstd2,Pof1b,Stxbp5,Plxnb2,Gdf7,Itga8,Xlr3b,Asic2,Ace,Bmp6,Cd24a,Ccr2,Cntn1,Csf1,Igf1,Oxtr,Ptpn5,Serpinf1,Thbs2,Vegfc,Tenm3,Camk1,Cftr,Egfr,Gpm6a,Pid1,Pik3cd,Trpc3,Lcn2,Trpv4,Fam110c,Efemp1,Eif4e,Mycn
33_Member	GO Biological Processes	GO:0000904	cell morphogenesis involved in differentiation	-4.53103	-2.32122	34/761	Alcam,Atp2b2,Bmpr1b,Cdh11,Cnp,Col18a1,Dclk1,Dkk1,Dlx5,Efna1,Ephb2,Fer,Fzd4,Has2,Hdac6,Ngfr,Ogn,Pak3,Reln,Scn1b,Sema3c,Sema6c,Thy1,Postn,Rab25,Celsr2,Olfm1,Tacstd2,Pof1b,Stxbp5,Plxnb2,Gdf7,Itga8,Xlr3b
33_Member	GO Biological Processes	GO:0007409	axonogenesis	-3.10891	-1.27039	21/462	Alcam,Bmpr1b,Cdh11,Cnp,Dclk1,Dlx5,Efna1,Ephb2,Hdac6,Ngfr,Ogn,Pak3,Reln,Scn1b,Sema3c,Sema6c,Thy1,Olfm1,Stxbp5,Plxnb2,Gdf7
33_Member	GO Biological Processes	GO:0051962	positive regulation of nervous system development	-2.97556	-1.18512	24/573	Asic2,Ace,Bmp6,Cd24a,Ccr2,Cntn1,Csf1,Dkk1,Ephb2,Igf1,Ngfr,Oxtr,Pak3,Ptpn5,Reln,Scn1b,Serpinf1,Thbs2,Vegfc,Tenm3,Camk1,Plxnb2,Gdf7,Xlr3b
33_Member	GO Biological Processes	GO:0010720	positive regulation of cell development	-2.96533	-1.18031	24/574	Ace,Bmp6,Cd24a,Cftr,Ccr2,Cntn1,Csf1,Dkk1,Ephb2,Has2,Igf1,Ngfr,Pak3,Ptpn5,Reln,Scn1b,Serpinf1,Sema3c,Vegfc,Tenm3,Camk1,Plxnb2,Gdf7,Xlr3b
33_Member	GO Biological Processes	GO:0048812	neuron projection morphogenesis	-2.83442	-1.09554	26/656	Alcam,Bmpr1b,Cdh11,Cnp,Dclk1,Dlx5,Efna1,Egfr,Ephb2,Hdac6,Ngfr,Ogn,Pak3,Reln,Scn1b,Sema3c,Sema6c,Thy1,Postn,Celsr2,Olfm1,Stxbp5,Plxnb2,Gpm6a,Gdf7,Xlr3b
33_Member	GO Biological Processes	GO:0032990	cell part morphogenesis	-2.7978	-1.07288	27/695	Alcam,Bmpr1b,Cdh11,Cnp,Dclk1,Dlx5,Efna1,Egfr,Ephb2,Hdac6,Ngfr,Ogn,Pak3,Reln,Scn1b,Sema3c,Sema6c,Thy1,Postn,Celsr2,Olfm1,Stxbp5,Pid1,Plxnb2,Gpm6a,Gdf7,Xlr3b
33_Member	GO Biological Processes	GO:0061564	axon development	-2.74994	-1.04862	21/494	Alcam,Bmpr1b,Cdh11,Cnp,Dclk1,Dlx5,Efna1,Ephb2,Hdac6,Ngfr,Ogn,Pak3,Reln,Scn1b,Sema3c,Sema6c,Thy1,Olfm1,Stxbp5,Plxnb2,Gdf7
33_Member	GO Biological Processes	GO:0007411	axon guidance	-2.7096	-1.0255	12/215	Alcam,Bmpr1b,Dlx5,Efna1,Ephb2,Ngfr,Reln,Scn1b,Sema3c,Sema6c,Plxnb2,Gdf7
33_Member	GO Biological Processes	GO:0120039	plasma membrane bounded cell projection morphogenesis	-2.70792	-1.02475	26/670	Alcam,Bmpr1b,Cdh11,Cnp,Dclk1,Dlx5,Efna1,Egfr,Ephb2,Hdac6,Ngfr,Ogn,Pak3,Reln,Scn1b,Sema3c,Sema6c,Thy1,Postn,Celsr2,Olfm1,Stxbp5,Plxnb2,Gpm6a,Gdf7,Xlr3b
33_Member	GO Biological Processes	GO:0050769	positive regulation of neurogenesis	-2.68719	-1.0096	21/500	Ace,Bmp6,Cd24a,Ccr2,Cntn1,Csf1,Dkk1,Ephb2,Igf1,Ngfr,Pak3,Ptpn5,Reln,Scn1b,Serpinf1,Vegfc,Tenm3,Camk1,Plxnb2,Gdf7,Xlr3b
33_Member	GO Biological Processes	GO:0097485	neuron projection guidance	-2.67618	-0.999738	12/217	Alcam,Bmpr1b,Dlx5,Efna1,Ephb2,Ngfr,Reln,Scn1b,Sema3c,Sema6c,Plxnb2,Gdf7
33_Member	GO Biological Processes	GO:0048858	cell projection morphogenesis	-2.67271	-0.999738	26/674	Alcam,Bmpr1b,Cdh11,Cnp,Dclk1,Dlx5,Efna1,Egfr,Ephb2,Hdac6,Ngfr,Ogn,Pak3,Reln,Scn1b,Sema3c,Sema6c,Thy1,Postn,Celsr2,Olfm1,Stxbp5,Plxnb2,Gpm6a,Gdf7,Xlr3b
33_Member	GO Biological Processes	GO:0048667	cell morphogenesis involved in neuron differentiation	-2.61774	-0.968754	24/610	Alcam,Atp2b2,Bmpr1b,Cdh11,Cnp,Dclk1,Dlx5,Efna1,Ephb2,Hdac6,Ngfr,Ogn,Pak3,Reln,Scn1b,Sema3c,Sema6c,Thy1,Celsr2,Olfm1,Stxbp5,Plxnb2,Gdf7,Xlr3b
33_Member	KEGG Pathway	mmu04360	Axon guidance	-2.41808	-0.821209	10/175	Bmpr1b,Efna1,Ephb2,Pak3,Pik3cd,Sema3c,Sema6c,Trpc3,Plxnb2,Gdf7
33_Member	GO Biological Processes	GO:0031344	regulation of cell projection organization	-2.05198	-0.572695	24/679	Cd24a,Cntn1,Efna1,Ephb2,Fer,Lcn2,Ngfr,Pak3,Ptpn5,Reln,Scn1b,Serpinf1,Sema3c,Thy1,Tenm3,Camk1,Olfm1,Tacstd2,Trpv4,Fam110c,Plxnb2,Efemp1,Gpm6a,Xlr3b
33_Member	GO Biological Processes	GO:0045664	regulation of neuron differentiation	-2.03732	-0.565251	24/681	Bmp6,Cd24a,Cntn1,Dkk1,Efna1,Eif4e,Ephb2,Ngfr,Mycn,Pak3,Ptpn5,Reln,Scn1b,Serpinf1,Sema3c,Thy1,Tenm3,Camk1,Olfm1,Trpv4,Plxnb2,Efemp1,Gdf7,Xlr3b
34_Summary	GO Biological Processes	GO:0050808	synapse organization	-4.50918	-2.30562	20/337	Asic2,Atp2b2,Cacnb2,Col4a5,Dkk1,Dmpk,Efna1,Ephb2,Erbb4,Hdac6,Oxtr,Pak3,Reln,Sptbn2,Thbs2,Camk1,Adgrf1,Pcdh17,Gpm6a,Xlr3b,Ngfr,Ptpn5
34_Member	GO Biological Processes	GO:0050808	synapse organization	-4.50918	-2.30562	20/337	Asic2,Atp2b2,Cacnb2,Col4a5,Dkk1,Dmpk,Efna1,Ephb2,Erbb4,Hdac6,Oxtr,Pak3,Reln,Sptbn2,Thbs2,Camk1,Adgrf1,Pcdh17,Gpm6a,Xlr3b
34_Member	GO Biological Processes	GO:0050807	regulation of synapse organization	-2.81757	-1.0901	11/181	Asic2,Dkk1,Dmpk,Efna1,Ephb2,Oxtr,Pak3,Reln,Thbs2,Camk1,Xlr3b
34_Member	GO Biological Processes	GO:0007416	synapse assembly	-2.73935	-1.04095	10/158	Asic2,Ephb2,Oxtr,Reln,Sptbn2,Thbs2,Adgrf1,Pcdh17,Gpm6a,Xlr3b
34_Member	GO Biological Processes	GO:0060997	dendritic spine morphogenesis	-2.70246	-1.02023	6/63	Efna1,Ephb2,Hdac6,Pak3,Reln,Xlr3b
34_Member	GO Biological Processes	GO:0050803	regulation of synapse structure or activity	-2.59848	-0.952088	11/193	Asic2,Dkk1,Dmpk,Efna1,Ephb2,Oxtr,Pak3,Reln,Thbs2,Camk1,Xlr3b
34_Member	GO Biological Processes	GO:0060996	dendritic spine development	-2.49808	-0.884794	8/117	Efna1,Ephb2,Hdac6,Ngfr,Pak3,Reln,Camk1,Xlr3b
34_Member	GO Biological Processes	GO:0097061	dendritic spine organization	-2.08389	-0.596196	6/84	Efna1,Ephb2,Hdac6,Pak3,Reln,Xlr3b
34_Member	GO Biological Processes	GO:1900273	positive regulation of long-term synaptic potentiation	-2.04276	-0.568137	3/21	Ephb2,Ptpn5,Reln
34_Member	GO Biological Processes	GO:0106027	neuron projection organization	-2.01215	-0.549519	6/87	Efna1,Ephb2,Hdac6,Pak3,Reln,Xlr3b
35_Summary	KEGG Pathway	mmu04020	Calcium signaling pathway	-4.49263	-2.29216	14/183	Atp2b2,Cacna1c,Calm1,Egfr,Erbb4,Gna15,Oxtr,Pde1a,Ryr3,Slc8a1,Cacna1h,Calml3,Plce1,Mylk,Cnn1,Myh11,Ngfr,Camk1,Trpv4,Mapkapk3
35_Member	KEGG Pathway	mmu04020	Calcium signaling pathway	-4.49263	-2.29216	14/183	Atp2b2,Cacna1c,Calm1,Egfr,Erbb4,Gna15,Oxtr,Pde1a,Ryr3,Slc8a1,Cacna1h,Calml3,Plce1,Mylk
35_Member	GO Molecular Functions	GO:0005516	calmodulin binding	-3.77045	-1.71962	13/188	Atp2b2,Cacna1c,Cnn1,Egfr,Myh11,Ngfr,Pde1a,Ryr3,Slc8a1,Camk1,Trpv4,Mapkapk3,Mylk
36_Summary	GO Biological Processes	GO:0007610	behavior	-4.45133	-2.266	32/703	Ace,Adh1,Atp2b2,Cacna1c,Cnp,Dkk1,Dpp4,Egfr,Eif4e,Ephb2,Fzd4,Gria1,Hoxb8,Igf1,Kcnma1,Oxtr,Penk,Ptpn5,Reln,Serpinf1,Sptbn2,Thbs1,Tshr,Mmp17,Nptx2,Ddo,Adgrf1,Pcdh17,Adcy5,Itga8,Dmrta1,Vwa1
36_Member	GO Biological Processes	GO:0007610	behavior	-4.45133	-2.266	32/703	Ace,Adh1,Atp2b2,Cacna1c,Cnp,Dkk1,Dpp4,Egfr,Eif4e,Ephb2,Fzd4,Gria1,Hoxb8,Igf1,Kcnma1,Oxtr,Penk,Ptpn5,Reln,Serpinf1,Sptbn2,Thbs1,Tshr,Mmp17,Nptx2,Ddo,Adgrf1,Pcdh17,Adcy5,Itga8,Dmrta1,Vwa1
37_Summary	Reactome Gene Sets	R-MMU-445355	Smooth Muscle Contraction	-4.42359	-2.24417	6/31	Actg2,Acta2,Calm1,Myh11,Tpm2,Mylk,Pak3
37_Member	Reactome Gene Sets	R-MMU-445355	Smooth Muscle Contraction	-4.42359	-2.24417	6/31	Actg2,Acta2,Calm1,Myh11,Tpm2,Mylk
37_Member	Reactome Gene Sets	R-MMU-5627123	RHO GTPases activate PAKs	-3.1587	-1.30317	4/20	Calm1,Myh11,Pak3,Mylk
38_Summary	GO Biological Processes	GO:1903530	regulation of secretion by cell	-4.27435	-2.11779	33/751	Bmp6,Cftr,Ccr2,Crp,Cyp2j6,Egfr,Fer,Gas6,Gpam,Igf1,Kcnc3,Il1rl1,Oit1,Oxtr,Ptpn22,Rph3a,Vegfc,Postn,Il17rb,Cacna1h,Trpv4,Sncaip,Stxbp5,Sytl3,Rab15,Sri,Slc18a1,Adcy5,Fermt1,Nlrp10,Cadps2,Irs2,Malrd1,Erbb4,Smad3,Ptpn5,Rbpms,Fbxw7,Camk1,Rhou,Edem2,Prl2c3,Prl7a1,Cacna1c,Cd74,Mmp7,Rorc
38_Member	GO Biological Processes	GO:1903530	regulation of secretion by cell	-4.27435	-2.11779	33/751	Bmp6,Cftr,Ccr2,Crp,Cyp2j6,Egfr,Fer,Gas6,Gpam,Igf1,Kcnc3,Il1rl1,Oit1,Oxtr,Ptpn22,Rph3a,Vegfc,Postn,Il17rb,Cacna1h,Trpv4,Sncaip,Stxbp5,Sytl3,Rab15,Sri,Slc18a1,Adcy5,Fermt1,Nlrp10,Cadps2,Irs2,Malrd1
38_Member	GO Biological Processes	GO:0051222	positive regulation of protein transport	-4.03111	-1.91947	25/515	Bmp6,Cftr,Cyp2j6,Egfr,Erbb4,Gas6,Igf1,Il1rl1,Smad3,Ptpn5,Ptpn22,Rbpms,Vegfc,Postn,Fbxw7,Il17rb,Camk1,Trpv4,Rhou,Edem2,Sri,Fermt1,Nlrp10,Irs2,Malrd1
38_Member	GO Biological Processes	GO:1904951	positive regulation of establishment of protein localization	-3.87526	-1.79741	25/527	Bmp6,Cftr,Cyp2j6,Egfr,Erbb4,Gas6,Igf1,Il1rl1,Smad3,Ptpn5,Ptpn22,Rbpms,Vegfc,Postn,Fbxw7,Il17rb,Camk1,Trpv4,Rhou,Edem2,Sri,Fermt1,Nlrp10,Irs2,Malrd1
38_Member	GO Biological Processes	GO:0051047	positive regulation of secretion	-3.55862	-1.56428	23/489	Bmp6,Cftr,Cyp2j6,Egfr,Igf1,Il1rl1,Oxtr,Prl2c3,Prl7a1,Ptpn22,Vegfc,Postn,Il17rb,Cacna1h,Trpv4,Stxbp5,Sri,Slc18a1,Fermt1,Nlrp10,Cadps2,Irs2,Malrd1
38_Member	GO Biological Processes	GO:0002790	peptide secretion	-3.43958	-1.49391	26/596	Cacna1c,Cftr,Crp,Cyp2j6,Egfr,Gas6,Gpam,Igf1,Cd74,Il1rl1,Mmp7,Oit1,Ptpn22,Rorc,Vegfc,Postn,Il17rb,Trpv4,Stxbp5,Rab15,Sri,Adcy5,Fermt1,Nlrp10,Irs2,Malrd1
38_Member	GO Biological Processes	GO:1903532	positive regulation of secretion by cell	-3.43366	-1.49391	21/436	Bmp6,Cftr,Cyp2j6,Egfr,Igf1,Il1rl1,Oxtr,Ptpn22,Vegfc,Postn,Il17rb,Cacna1h,Trpv4,Stxbp5,Sri,Slc18a1,Fermt1,Nlrp10,Cadps2,Irs2,Malrd1
38_Member	GO Biological Processes	GO:0050708	regulation of protein secretion	-3.36871	-1.434	21/441	Cftr,Crp,Cyp2j6,Egfr,Gas6,Gpam,Igf1,Il1rl1,Oit1,Ptpn22,Vegfc,Postn,Il17rb,Trpv4,Stxbp5,Sri,Adcy5,Fermt1,Nlrp10,Irs2,Malrd1
38_Member	GO Biological Processes	GO:0002791	regulation of peptide secretion	-3.28989	-1.38112	22/479	Cftr,Crp,Cyp2j6,Egfr,Gas6,Gpam,Igf1,Cd74,Il1rl1,Oit1,Ptpn22,Vegfc,Postn,Il17rb,Trpv4,Stxbp5,Sri,Adcy5,Fermt1,Nlrp10,Irs2,Malrd1
38_Member	GO Biological Processes	GO:0050714	positive regulation of protein secretion	-3.21106	-1.34126	15/271	Cftr,Cyp2j6,Egfr,Igf1,Il1rl1,Ptpn22,Vegfc,Postn,Il17rb,Trpv4,Sri,Fermt1,Nlrp10,Irs2,Malrd1
38_Member	GO Biological Processes	GO:0009306	protein secretion	-3.18726	-1.3233	24/553	Cacna1c,Cftr,Crp,Cyp2j6,Egfr,Gas6,Gpam,Igf1,Il1rl1,Oit1,Ptpn22,Rorc,Vegfc,Postn,Il17rb,Trpv4,Stxbp5,Rab15,Sri,Adcy5,Fermt1,Nlrp10,Irs2,Malrd1
38_Member	GO Biological Processes	GO:0050663	cytokine secretion	-2.83035	-1.09402	12/208	Crp,Cyp2j6,Gas6,Gpam,Il1rl1,Ptpn22,Rorc,Postn,Il17rb,Trpv4,Fermt1,Nlrp10
38_Member	GO Biological Processes	GO:0002793	positive regulation of peptide secretion	-2.78306	-1.06177	15/299	Cftr,Cyp2j6,Egfr,Igf1,Il1rl1,Ptpn22,Vegfc,Postn,Il17rb,Trpv4,Sri,Fermt1,Nlrp10,Irs2,Malrd1
38_Member	GO Biological Processes	GO:0050707	regulation of cytokine secretion	-2.7796	-1.05945	11/183	Crp,Cyp2j6,Gas6,Gpam,Il1rl1,Ptpn22,Postn,Il17rb,Trpv4,Fermt1,Nlrp10
38_Member	GO Biological Processes	GO:0050715	positive regulation of cytokine secretion	-2.20263	-0.672485	8/131	Cyp2j6,Il1rl1,Ptpn22,Postn,Il17rb,Trpv4,Fermt1,Nlrp10
39_Summary	GO Molecular Functions	GO:0008201	heparin binding	-4.26302	-2.10924	12/145	Cfh,Cyr61,Ltf,Mmp7,Ccl8,Thbs1,Thbs2,Postn,Crispld2,F11,Rspo1,Abi3bp,Bgn,Jchain
39_Member	GO Molecular Functions	GO:0008201	heparin binding	-4.26302	-2.10924	12/145	Cfh,Cyr61,Ltf,Mmp7,Ccl8,Thbs1,Thbs2,Postn,Crispld2,F11,Rspo1,Abi3bp
39_Member	GO Molecular Functions	GO:0005539	glycosaminoglycan binding	-4.096	-1.97676	14/199	Bgn,Cfh,Cyr61,Jchain,Ltf,Mmp7,Ccl8,Thbs1,Thbs2,Postn,Crispld2,F11,Rspo1,Abi3bp
39_Member	GO Molecular Functions	GO:1901681	sulfur compound binding	-2.36595	-0.785642	12/237	Cfh,Cyr61,Ltf,Mmp7,Ccl8,Thbs1,Thbs2,Postn,Crispld2,F11,Rspo1,Abi3bp
40_Summary	GO Biological Processes	GO:0010466	negative regulation of peptidase activity	-4.10385	-1.98205	16/250	Wfdc18,Gas6,Igf1,Ltf,Naip1,Serpinf2,Serpinf1,Serpina1e,Serpinb5,Serpinb8,Thbs1,Serpinb11,Wfdc2,Serpina9,Il24,Papln,C3,Efna1,Hdac6,Cyr61,Smad3,Ngfr,Cfh,Fbxw7,Zfand2a,Ltbp4,Edem2,Snx33,Bgn,Rtkn,Sh3bp5,Aspn,Pinlyp,Ephb2,Hp,Ptpn5,Ptpn22,Thy1,Zfp36,Deptor,Csrnp2,Irs2
40_Member	GO Biological Processes	GO:0010466	negative regulation of peptidase activity	-4.10385	-1.98205	16/250	Wfdc18,Gas6,Igf1,Ltf,Naip1,Serpinf2,Serpinf1,Serpina1e,Serpinb5,Serpinb8,Thbs1,Serpinb11,Wfdc2,Serpina9,Il24,Papln
40_Member	GO Molecular Functions	GO:0030414	peptidase inhibitor activity	-3.84809	-1.77487	14/210	C3,Wfdc18,Gas6,Ltf,Naip1,Serpinf2,Serpinf1,Serpina1e,Serpinb5,Serpinb8,Serpinb11,Wfdc2,Serpina9,Papln
40_Member	GO Molecular Functions	GO:0004866	endopeptidase inhibitor activity	-3.50758	-1.5346	13/200	C3,Gas6,Ltf,Naip1,Serpinf2,Serpinf1,Serpina1e,Serpinb5,Serpinb8,Serpinb11,Wfdc2,Serpina9,Papln
40_Member	GO Biological Processes	GO:0010951	negative regulation of endopeptidase activity	-3.50758	-1.5346	13/200	Gas6,Igf1,Ltf,Naip1,Serpinf2,Serpinf1,Serpina1e,Serpinb5,Serpinb8,Thbs1,Serpinb11,Serpina9,Il24
40_Member	GO Biological Processes	GO:0045861	negative regulation of proteolysis	-3.47306	-1.5133	18/342	Efna1,Wfdc18,Gas6,Hdac6,Igf1,Ltf,Naip1,Serpinf2,Serpinf1,Serpina1e,Serpinb5,Serpinb8,Thbs1,Serpinb11,Wfdc2,Serpina9,Il24,Papln
40_Member	GO Biological Processes	GO:0052547	regulation of peptidase activity	-3.43462	-1.49391	20/405	Efna1,Wfdc18,Gas6,Igf1,Cyr61,Ltf,Smad3,Naip1,Ngfr,Serpinf2,Serpinf1,Serpina1e,Serpinb5,Serpinb8,Thbs1,Serpinb11,Wfdc2,Serpina9,Il24,Papln
40_Member	GO Molecular Functions	GO:0061135	endopeptidase regulator activity	-3.36434	-1.43296	13/207	C3,Gas6,Ltf,Naip1,Serpinf2,Serpinf1,Serpina1e,Serpinb5,Serpinb8,Serpinb11,Wfdc2,Serpina9,Papln
40_Member	GO Molecular Functions	GO:0061134	peptidase regulator activity	-3.22134	-1.34588	14/242	C3,Wfdc18,Gas6,Ltf,Naip1,Serpinf2,Serpinf1,Serpina1e,Serpinb5,Serpinb8,Serpinb11,Wfdc2,Serpina9,Papln
40_Member	GO Biological Processes	GO:0030162	regulation of proteolysis	-3.08877	-1.25628	28/698	C3,Cfh,Efna1,Wfdc18,Gas6,Hdac6,Igf1,Cyr61,Ltf,Smad3,Naip1,Ngfr,Serpinf2,Serpinf1,Serpina1e,Serpinb5,Serpinb8,Thbs1,Fbxw7,Serpinb11,Wfdc2,Serpina9,Il24,Zfand2a,Ltbp4,Edem2,Papln,Snx33
40_Member	GO Molecular Functions	GO:0004867	serine-type endopeptidase inhibitor activity	-3.05334	-1.23385	9/119	Serpinf2,Serpinf1,Serpina1e,Serpinb5,Serpinb8,Serpinb11,Wfdc2,Serpina9,Papln
40_Member	GO Molecular Functions	GO:0004857	enzyme inhibitor activity	-3.02564	-1.21222	19/405	Bgn,C3,Wfdc18,Gas6,Ltf,Naip1,Serpinf2,Rtkn,Serpinf1,Serpina1e,Serpinb5,Serpinb8,Sh3bp5,Aspn,Serpinb11,Wfdc2,Serpina9,Papln,Pinlyp
40_Member	GO Biological Processes	GO:0043086	negative regulation of catalytic activity	-2.9867	-1.19073	28/709	Bgn,Ephb2,Wfdc18,Gas6,Hp,Igf1,Ltf,Naip1,Serpinf2,Ptpn5,Ptpn22,Serpinf1,Serpina1e,Serpinb5,Serpinb8,Thbs1,Thy1,Zfp36,Sh3bp5,Aspn,Serpinb11,Wfdc2,Serpina9,Il24,Deptor,Papln,Csrnp2,Irs2
40_Member	GO Biological Processes	GO:0052548	regulation of endopeptidase activity	-2.96719	-1.18098	17/347	Efna1,Gas6,Igf1,Cyr61,Ltf,Smad3,Naip1,Ngfr,Serpinf2,Serpinf1,Serpina1e,Serpinb5,Serpinb8,Thbs1,Serpinb11,Serpina9,Il24
40_Member	GO Biological Processes	GO:0051346	negative regulation of hydrolase activity	-2.37205	-0.790258	17/396	Wfdc18,Gas6,Igf1,Ltf,Naip1,Serpinf2,Serpinf1,Serpina1e,Serpinb5,Serpinb8,Thbs1,Serpinb11,Wfdc2,Serpina9,Il24,Papln,Csrnp2

## Sheet: Functional PC1
title	The placental transcriptome in late gestational hypoxia resulting in murine intrauterine growth restriction predicts adult cardiometabolic disease
authors	Alison Chu, David Casero, Shanthie Thamotharan, Amy Cosi, Madhuri Wadehra, Sherin U. Devaskar
Supplementary Table S1
Part 3: Functional enrichment results for genes with highly correlated with first principal component (PC1)
	Functional enrichment was performed with Metascape (http://metascape.org).
Reference in text	We further analyzed the set of genes more strongly correlated with PC1 (see Methods). Strikingly, ontology analysis resulted on a highly significant enrichment for genes involved in the regulation of insulin transport (hypergeometric test p-value < 10e-33). This set of responsive genes was also significantly associated with steroid and lipid metabolism and transport, inflammatory response and oxi…
	The continuous but distinct distribution of expression levels of these genes in LG-RA and LG-H samples (Figure DC2B) suggested a varying yet strong shift in the activity of these pathways under late gestational hypoxia.
GroupID	Category	Term	Description	LogP	Log(q-value)	InTerm_InList	Symbols
1_Summary	Reactome Gene Sets	R-MMU-381426	Regulation of Insulin-like Growth Factor (IGF) transport and uptake by Insulin-like Growth Factor Bi	-33.4219	-29.0722	50/138	Afp,Ahsg,Alb,Apoa1,Apoa2,Apoe,C3,C4b,Csf1,F2,F5,Fbn1,Fga,Gas6,Gpc3,Serpind1,Igf1,Igfals,Igfbp1,Igfbp2,Igfbp4,Igfbp5,Igfbp6,Itih2,Kng1,Mmp2,Penk,Plg,Proc,Serpina1a,Serpina1b,Serpina1c,Serpina1e,Timp1,Tnc,Trf,Meltf,Msln,Apoa5,Spp2,Apol7a,Prss23,Fam20c,Fgg,Pcsk9,Serpina10,Apob,Vwa1,Ltbp1,Kng2,Serping1,Clu,Ecm1,Vegfd,Itih3,Itih4,Pdgfb,Serpinf2,Serpina3n,Tgfb2,Thbs1,Clec3b,Vwf,Islr,Pcdh7,Ppbp,Mmrn1,F1…
1_Member	Reactome Gene Sets	R-MMU-381426	Regulation of Insulin-like Growth Factor (IGF) transport and uptake by Insulin-like Growth Factor Bi	-33.4219	-29.0722	50/138	Afp,Ahsg,Alb,Apoa1,Apoa2,Apoe,C3,C4b,Csf1,F2,F5,Fbn1,Fga,Gas6,Gpc3,Serpind1,Igf1,Igfals,Igfbp1,Igfbp2,Igfbp4,Igfbp5,Igfbp6,Itih2,Kng1,Mmp2,Penk,Plg,Proc,Serpina1a,Serpina1b,Serpina1c,Serpina1e,Timp1,Tnc,Trf,Meltf,Msln,Apoa5,Spp2,Apol7a,Prss23,Fam20c,Fgg,Pcsk9,Serpina10,Apob,Vwa1,Ltbp1,Kng2
1_Member	Reactome Gene Sets	R-MMU-8957275	Post-translational protein phosphorylation	-28.405	-24.5325	43/121	Afp,Ahsg,Alb,Apoa1,Apoa2,Apoe,C3,C4b,Csf1,F5,Fbn1,Fga,Gas6,Gpc3,Serpind1,Igfbp1,Igfbp4,Igfbp5,Itih2,Kng1,Penk,Proc,Serpina1a,Serpina1b,Serpina1c,Serpina1e,Timp1,Tnc,Trf,Meltf,Msln,Apoa5,Spp2,Apol7a,Prss23,Fam20c,Fgg,Pcsk9,Serpina10,Apob,Vwa1,Ltbp1,Kng2
1_Member	Reactome Gene Sets	R-MMU-114608	Platelet degranulation	-21.0382	-17.6026	38/135	Ahsg,Alb,Apoa1,Serping1,Clu,Ecm1,F5,Fga,Vegfd,Gas6,Igf1,Itih3,Itih4,Kng1,Pdgfb,Plg,Serpinf2,Serpina1a,Serpina1b,Serpina1c,Serpina1e,Serpina3n,Tgfb2,Thbs1,Timp1,Clec3b,Trf,Vwf,Islr,Pcdh7,Ppbp,Mmrn1,F13a1,Spp2,Fgg,Fgb,Abcc4,Kng2
1_Member	Reactome Gene Sets	R-MMU-76005	Response to elevated platelet cytosolic Ca2+	-20.4235	-17.1152	38/140	Ahsg,Alb,Apoa1,Serping1,Clu,Ecm1,F5,Fga,Vegfd,Gas6,Igf1,Itih3,Itih4,Kng1,Pdgfb,Plg,Serpinf2,Serpina1a,Serpina1b,Serpina1c,Serpina1e,Serpina3n,Tgfb2,Thbs1,Timp1,Clec3b,Trf,Vwf,Islr,Pcdh7,Ppbp,Mmrn1,F13a1,Spp2,Fgg,Fgb,Abcc4,Kng2
1_Member	Reactome Gene Sets	R-MMU-76002	Platelet activation, signaling and aggregation	-14.4137	-11.7075	45/282	Ahsg,Alb,Apoa1,Serping1,Clu,Col1a1,Col1a2,Ecm1,F2,F5,Fga,Vegfd,Gas6,Gnai1,Igf1,Il5ra,Itih3,Itih4,Kng1,Pdgfb,Pik3cd,Plg,Serpinf2,Serpina1a,Serpina1b,Serpina1c,Serpina1e,Serpina3n,Tgfb2,Thbs1,Timp1,Clec3b,Trf,Vwf,Islr,Pcdh7,Ppbp,Mmrn1,F13a1,Spp2,Fgg,Fgb,Abcc4,Dgkk,Kng2
1_Member	Reactome Gene Sets	R-MMU-109582	Hemostasis	-14.4033	-11.7068	68/578	Ahsg,Alb,Apoa1,Atp2b2,Serping1,Cav1,Clu,Col1a1,Col1a2,Cxadr,Ecm1,F2,F3,F5,Fga,Vegfd,Gas6,Gnai1,Grb7,Serpind1,Igf1,Jchain,Cd74,Il5ra,Itih3,Itih4,Kng1,Lrp8,Epcam,Mrvi1,Nos2,Pdgfb,Pik3cd,Serpinb2,Plg,Serpinf2,Proc,Slc7a5,Slc8a1,Serpina1a,Serpina1b,Serpina1c,Serpina1e,Serpina3n,Tgfb2,Thbs1,Timp1,Clec3b,Trf,Tubb3,Vwf,Islr,Slc7a9,Pcdh7,Pde3a,Ppbp,Mmrn1,F13a1,Kif27,Spp2,Fgg,Fgb,Apob,Abcc4,Ehd2,Serpina5,…
2_Summary	GO Biological Processes	GO:0043062	extracellular structure organization	-30.604	-26.5554	64/267	Agt,Apoa1,Apoa2,Apoa4,Apoc3,Apoe,Cd34,Col11a1,Col18a1,Col5a1,Col1a1,Col1a2,Comp,Cyp1b1,Dpp4,Eln,Fbln2,Has1,Has2,Hpn,Ihh,Lipg,Lox,Loxl1,Lpl,Mttp,Myh11,Plg,Serpinf2,Sfrp2,Serpinb5,Spint1,Scarb1,Tgfb2,Tgfbi,Thbs1,Thbs3,Thbs4,Vtn,Fbln5,Meltf,Postn,Apom,Dpt,Apoa5,Ccdc80,Col6a4,Fam234b,Mfap4,Crispld2,Tnxb,Spock2,Col4a6,Loxl2,Soat2,Adamtsl4,Apob,Sulf1,Itga8,Fermt1,Vwa1,Olfml2b,Abi3bp,Rxfp1
2_Member	GO Biological Processes	GO:0043062	extracellular structure organization	-30.604	-26.5554	64/267	Agt,Apoa1,Apoa2,Apoa4,Apoc3,Apoe,Cd34,Col11a1,Col18a1,Col5a1,Col1a1,Col1a2,Comp,Cyp1b1,Dpp4,Eln,Fbln2,Has1,Has2,Hpn,Ihh,Lipg,Lox,Loxl1,Lpl,Mttp,Myh11,Plg,Serpinf2,Sfrp2,Serpinb5,Spint1,Scarb1,Tgfb2,Tgfbi,Thbs1,Thbs3,Thbs4,Vtn,Fbln5,Meltf,Postn,Apom,Dpt,Apoa5,Ccdc80,Col6a4,Fam234b,Mfap4,Crispld2,Tnxb,Spock2,Col4a6,Loxl2,Soat2,Adamtsl4,Apob,Sulf1,Itga8,Fermt1,Vwa1,Olfml2b,Abi3bp,Rxfp1
2_Member	GO Biological Processes	GO:0030198	extracellular matrix organization	-22.6912	-19.1197	50/222	Agt,Col11a1,Col18a1,Col5a1,Col1a1,Col1a2,Comp,Cyp1b1,Dpp4,Eln,Fbln2,Has1,Has2,Hpn,Ihh,Lox,Loxl1,Myh11,Plg,Serpinf2,Sfrp2,Serpinb5,Spint1,Tgfb2,Tgfbi,Thbs1,Thbs3,Thbs4,Vtn,Fbln5,Meltf,Postn,Dpt,Ccdc80,Col6a4,Fam234b,Mfap4,Crispld2,Tnxb,Spock2,Col4a6,Loxl2,Adamtsl4,Sulf1,Itga8,Fermt1,Vwa1,Olfml2b,Abi3bp,Rxfp1
2_Member	GO Biological Processes	GO:0030199	collagen fibril organization	-7.76901	-5.71599	13/45	Col11a1,Col5a1,Col1a1,Col1a2,Cyp1b1,Lox,Loxl1,Serpinf2,Sfrp2,Tgfb2,Dpt,Tnxb,Loxl2
3_Summary	GO Biological Processes	GO:0008202	steroid metabolic process	-26.745	-22.9973	61/280	Afp,Agt,Apoa1,Apoa2,Apoa4,Apoc1,Apoc3,Apoe,Bmpr1b,Cebpa,Cftr,Cyp11a1,Cyp1b1,Cyp21a1,Cyp24a1,Cyp3a13,Cyp27b1,Cyp51,Dab2,Ephx2,Esr1,Fgf1,G6pdx,Slc37a4,Gc,Foxa2,Hsd11b2,Hsd3b1,Igf1,Kcnma1,Lipe,Lss,Mttp,Rorc,Nr1h4,Sorl1,Scarb1,Stat5b,Hnf1a,Vdr,Slc27a2,Dkkl1,Cacna1h,Cubn,Apoa5,Msmo1,Tm7sf2,Dhcr24,Srd5a1,Pcsk9,Akr1c18,Akr1c14,Fdps,Stard4,Mvd,Hmgcs1,Soat2,Insig1,Sc5d,Apob,Akr1c12,Adh1,Aldh1a1,Atp2b2,Cit…
3_Member	GO Biological Processes	GO:0008202	steroid metabolic process	-26.745	-22.9973	61/280	Afp,Agt,Apoa1,Apoa2,Apoa4,Apoc1,Apoc3,Apoe,Bmpr1b,Cebpa,Cftr,Cyp11a1,Cyp1b1,Cyp21a1,Cyp24a1,Cyp3a13,Cyp27b1,Cyp51,Dab2,Ephx2,Esr1,Fgf1,G6pdx,Slc37a4,Gc,Foxa2,Hsd11b2,Hsd3b1,Igf1,Kcnma1,Lipe,Lss,Mttp,Rorc,Nr1h4,Sorl1,Scarb1,Stat5b,Hnf1a,Vdr,Slc27a2,Dkkl1,Cacna1h,Cubn,Apoa5,Msmo1,Tm7sf2,Dhcr24,Srd5a1,Pcsk9,Akr1c18,Akr1c14,Fdps,Stard4,Mvd,Hmgcs1,Soat2,Insig1,Sc5d,Apob,Akr1c12
3_Member	GO Biological Processes	GO:1901615	organic hydroxy compound metabolic process	-23.6851	-20.0344	72/436	Adh1,Aldh1a1,Apoa1,Apoa2,Apoa4,Apoc1,Apoc3,Apoe,Atp2b2,Cebpa,Cftr,Cited1,Cyp11a1,Cyp1b1,Cyp24a1,Cyp27b1,Cyp51,Dab2,Pcbd1,Dio2,Ephx1,Ephx2,Fgf1,G6pdx,Slc37a4,Gc,Hpn,Kcnma1,Ldhb,Lipe,Lss,Mttp,Pck1,Per2,Rbp4,Reln,Nr1h4,Sorl1,Scarb1,Hnf1a,Tgfb2,Tph1,Ttr,Vdr,Wnt5a,Slc27a2,Dkkl1,Sult1d1,Slc5a3,Hao2,Cacna1h,Cubn,Apoa5,Msmo1,Rnf180,Tm7sf2,Dhcr24,Lrat,Pcsk9,Akr1c18,Dio3,Maob,Fdps,Stard4,Mvd,Hmgcs1,Soat2,I…
3_Member	GO Biological Processes	GO:1902652	secondary alcohol metabolic process	-16.7036	-13.5843	32/123	Apoa1,Apoa2,Apoa4,Apoc1,Apoc3,Apoe,Cebpa,Cftr,Cyp11a1,Cyp27b1,Cyp51,Ephx2,Fgf1,G6pdx,Lipe,Lss,Mttp,Sorl1,Scarb1,Hnf1a,Cubn,Apoa5,Tm7sf2,Dhcr24,Pcsk9,Fdps,Mvd,Hmgcs1,Soat2,Insig1,Sc5d,Apob
3_Member	GO Biological Processes	GO:0006694	steroid biosynthetic process	-16.678	-13.5836	35/149	Apoa1,Apoa4,Apoe,Bmpr1b,Cftr,Cyp11a1,Cyp21a1,Cyp27b1,Cyp51,Dab2,Fgf1,G6pdx,Hsd3b1,Igf1,Lss,Nr1h4,Scarb1,Hnf1a,Vdr,Slc27a2,Dkkl1,Cacna1h,Apoa5,Msmo1,Tm7sf2,Dhcr24,Srd5a1,Akr1c18,Fdps,Stard4,Mvd,Hmgcs1,Insig1,Sc5d,Apob
3_Member	GO Biological Processes	GO:0008203	cholesterol metabolic process	-16.3338	-13.3064	31/118	Apoa1,Apoa2,Apoa4,Apoc1,Apoc3,Apoe,Cebpa,Cftr,Cyp11a1,Cyp51,Ephx2,Fgf1,G6pdx,Lipe,Lss,Mttp,Sorl1,Scarb1,Hnf1a,Cubn,Apoa5,Tm7sf2,Dhcr24,Pcsk9,Fdps,Mvd,Hmgcs1,Soat2,Insig1,Sc5d,Apob
3_Member	GO Biological Processes	GO:0016125	sterol metabolic process	-16.0451	-13.0756	32/129	Apoa1,Apoa2,Apoa4,Apoc1,Apoc3,Apoe,Cebpa,Cftr,Cyp11a1,Cyp51,Ephx2,Fgf1,G6pdx,Lipe,Lss,Mttp,Sorl1,Scarb1,Hnf1a,Cubn,Apoa5,Msmo1,Tm7sf2,Dhcr24,Pcsk9,Fdps,Mvd,Hmgcs1,Soat2,Insig1,Sc5d,Apob
3_Member	GO Biological Processes	GO:0006066	alcohol metabolic process	-15.3872	-12.5184	45/266	Adh1,Aldh1a1,Apoa1,Apoa2,Apoa4,Apoc1,Apoc3,Apoe,Cebpa,Cftr,Cyp11a1,Cyp1b1,Cyp27b1,Cyp51,Pcbd1,Ephx1,Ephx2,Fgf1,G6pdx,Lipe,Lss,Mttp,Pck1,Rbp4,Sorl1,Scarb1,Hnf1a,Ttr,Vdr,Slc5a3,Cubn,Apoa5,Tm7sf2,Dhcr24,Lrat,Pcsk9,Akr1c18,Fdps,Mvd,Hmgcs1,Soat2,Itpka,Insig1,Sc5d,Apob
3_Member	GO Biological Processes	GO:1901617	organic hydroxy compound biosynthetic process	-14.0609	-11.4188	38/210	Apoa1,Apoa4,Apoe,Cftr,Cited1,Cyp27b1,Cyp51,Dab2,Pcbd1,Ephx1,Fgf1,G6pdx,Ldhb,Lss,Pck1,Per2,Nr1h4,Hnf1a,Tgfb2,Tph1,Vdr,Wnt5a,Slc27a2,Dkkl1,Cacna1h,Apoa5,Msmo1,Tm7sf2,Dhcr24,Akr1c18,Fdps,Stard4,Mvd,Hmgcs1,Itpka,Insig1,Sc5d,Apob
3_Member	GO Biological Processes	GO:0006695	cholesterol biosynthetic process	-12.3051	-9.81875	17/44	Apoa1,Apoa4,Apoe,Cftr,Cyp51,Fgf1,G6pdx,Lss,Apoa5,Tm7sf2,Dhcr24,Fdps,Mvd,Hmgcs1,Insig1,Sc5d,Apob
3_Member	GO Biological Processes	GO:0016126	sterol biosynthetic process	-12.0271	-9.56392	18/52	Apoa1,Apoa4,Apoe,Cftr,Cyp51,Fgf1,G6pdx,Lss,Apoa5,Msmo1,Tm7sf2,Dhcr24,Fdps,Mvd,Hmgcs1,Insig1,Sc5d,Apob
3_Member	GO Biological Processes	GO:1902653	secondary alcohol biosynthetic process	-11.9321	-9.48006	17/46	Apoa1,Apoa4,Apoe,Cftr,Cyp51,Fgf1,G6pdx,Lss,Apoa5,Tm7sf2,Dhcr24,Fdps,Mvd,Hmgcs1,Insig1,Sc5d,Apob
3_Member	GO Biological Processes	GO:0046165	alcohol biosynthetic process	-9.91648	-7.6567	23/112	Apoa1,Apoa4,Apoe,Cftr,Cyp27b1,Cyp51,Pcbd1,Ephx1,Fgf1,G6pdx,Lss,Pck1,Vdr,Apoa5,Tm7sf2,Dhcr24,Fdps,Mvd,Hmgcs1,Itpka,Insig1,Sc5d,Apob
3_Member	KEGG Pathway	mmu00100	Steroid biosynthesis	-7.72152	-5.67933	9/19	Cyp24a1,Cyp27b1,Cyp51,Lss,Msmo1,Tm7sf2,Dhcr24,Soat2,Sc5d
3_Member	Reactome Gene Sets	R-MMU-191273	Cholesterol biosynthesis	-7.45431	-5.43908	10/26	Cyp51,Lss,Msmo1,Tm7sf2,Dhcr24,Fdps,Acat2,Mvd,Hmgcs1,Sc5d
3_Member	KEGG Pathway	M00101	Cholesterol biosynthesis, squalene 2,3-epoxide => cholesterol	-6.08638	-4.2459	6/10	Cyp51,Lss,Msmo1,Tm7sf2,Dhcr24,Sc5d
3_Member	KEGG Pathway	mmu_M00101	Cholesterol biosynthesis, squalene 2,3-epoxide => cholesterol	-6.08638	-4.2459	6/10	Cyp51,Lss,Msmo1,Tm7sf2,Dhcr24,Sc5d
4_Summary	KEGG Pathway	mmu04610	Complement and coagulation cascades	-21.8268	-18.3222	32/87	Serping1,C1qa,C1qb,C1qc,C2,C3,C4b,C6,Cfh,Cfi,Clu,F2,F3,F5,Fga,Serpind1,Kng1,Serpinb2,Plg,Serpinf2,Proc,Serpina1a,Serpina1b,Serpina1c,Serpina1e,Vtn,Vwf,F13a1,Fgg,Fgb,Serpina5,Kng2,Fcgr2b,Fcgr3,H2-Aa,H2-Ab1,H2-Eb1,Cpn1,Crp,Fos,Gnai1,Nos2,Cxcl5,Calml3,Fcna,Hpx,Jchain,Krt6a,Ltf,Mmp7,Ccl2,Sftpd,Spns2,Ifne,Pik3cd,Tgfb2,Ppp2r2c,Klk1b1,Alcam,Arg1,Arg2,Cd24a,Ctsc,Ctsh,Dpp4,Emp2,Ephb6,Cd74,Il4ra,Rorc,Sema4…
4_Member	KEGG Pathway	mmu04610	Complement and coagulation cascades	-21.8268	-18.3222	32/87	Serping1,C1qa,C1qb,C1qc,C2,C3,C4b,C6,Cfh,Cfi,Clu,F2,F3,F5,Fga,Serpind1,Kng1,Serpinb2,Plg,Serpinf2,Proc,Serpina1a,Serpina1b,Serpina1c,Serpina1e,Vtn,Vwf,F13a1,Fgg,Fgb,Serpina5,Kng2
4_Member	KEGG Pathway	mmu05150	Staphylococcus aureus infection	-8.86008	-6.71179	15/52	C1qa,C1qb,C1qc,C2,C3,C4b,Cfh,Cfi,Fcgr2b,Fcgr3,H2-Aa,H2-Ab1,H2-Eb1,Plg,Fgg
4_Member	Reactome Gene Sets	R-MMU-977606	Regulation of Complement cascade	-8.46978	-6.36064	13/40	Serping1,C1qa,C1qb,C1qc,C2,C3,C4b,C6,Cfi,Clu,F2,Vtn,Cpn1
4_Member	Reactome Gene Sets	R-MMU-166658	Complement cascade	-8.25054	-6.14882	14/49	Serping1,C1qa,C1qb,C1qc,C2,C3,C4b,C6,Cfi,Clu,Crp,F2,Vtn,Cpn1
4_Member	Reactome Gene Sets	R-MMU-166663	Initial triggering of complement	-5.05332	-3.352	7/20	C1qa,C1qb,C1qc,C2,C3,C4b,Crp
4_Member	KEGG Pathway	mmu05133	Pertussis	-4.32155	-2.73379	12/75	Serping1,C1qa,C1qb,C1qc,C2,C3,C4b,Fos,Gnai1,Nos2,Cxcl5,Calml3
4_Member	Reactome Gene Sets	R-MMU-173623	Classical antibody-mediated complement activation	-3.7753	-2.28355	4/8	C1qa,C1qb,C1qc,Crp
4_Member	GO Biological Processes	GO:0006959	humoral immune response	-2.88198	-1.57448	27/352	Serping1,C1qa,C1qb,C1qc,C2,C3,C4b,C6,Cfh,Cfi,Crp,F2,Fcgr2b,Fcna,Fga,H2-Ab1,Hpx,Jchain,Krt6a,Ltf,Mmp7,Ccl2,Cxcl5,Sftpd,Fgb,Spns2,Ifne
4_Member	Reactome Gene Sets	R-MMU-166786	Creation of C4 and C2 activators	-2.70513	-1.43463	4/14	C1qa,C1qb,C1qc,Crp
4_Member	KEGG Pathway	mmu05142	Chagas disease (American trypanosomiasis)	-2.56615	-1.32604	11/101	C1qa,C1qb,C1qc,C3,Fos,Gnai1,Nos2,Pik3cd,Ccl2,Tgfb2,Ppp2r2c
4_Member	GO Biological Processes	GO:0072376	protein activation cascade	-2.45829	-1.24182	17/200	Serping1,C1qa,C1qb,C1qc,C2,C3,C4b,C6,Cfh,Cfi,Crp,Fcna,Fga,Klk1b1,F13a1,Fgg,Fgb
4_Member	GO Biological Processes	GO:0002250	adaptive immune response	-2.4381	-1.22798	35/530	Alcam,Arg1,Arg2,Serping1,C1qa,C1qb,C1qc,C2,C3,C4b,Cd24a,Cfi,Crp,Ctsc,Ctsh,Dpp4,Emp2,Ephb6,Fcgr2b,Fcgr3,Fga,H2-Ab1,Hpx,Jchain,Cd74,Il4ra,Pik3cd,Rorc,Sema4a,Serpina3g,Tfrc,Mfsd6,Fgg,Fgb,Ifne
5_Summary	Reactome Gene Sets	R-MMU-1474244	Extracellular matrix organization	-20.9981	-17.6026	54/281	Bgn,Capn5,Col11a1,Col18a1,Col4a5,Col5a1,Col6a1,Col6a2,Col6a3,Col1a1,Col1a2,Comp,Eln,Fbln2,Fbn1,Fbn2,Fga,Lama3,Lamb3,Lox,Loxl1,Tpsb2,Mmp2,Mmp7,Pcolce,Pdgfb,Plg,Tgfb2,Thbs1,Timp1,Tll1,Tnc,Ttr,Vtn,Vwf,Fbln5,Mmp17,Ctsr,Mmp19,Mfap4,Tnxb,Col4a6,Loxl2,Fgg,Col16a1,Ltbp4,Fgb,Itgb4,Efemp1,Itga8,Capn11,Ltbp1,Optc,P4ha3,Reln,Thbs3,Thbs4,Sv2b,Col6a4,Cav1,Erbb2,Vegfd,Igf1,Met,Pik3cd,Myl9,Mylk,Fxyd2,Dpp4,Slc3a1…
5_Member	Reactome Gene Sets	R-MMU-1474244	Extracellular matrix organization	-20.9981	-17.6026	54/281	Bgn,Capn5,Col11a1,Col18a1,Col4a5,Col5a1,Col6a1,Col6a2,Col6a3,Col1a1,Col1a2,Comp,Eln,Fbln2,Fbn1,Fbn2,Fga,Lama3,Lamb3,Lox,Loxl1,Tpsb2,Mmp2,Mmp7,Pcolce,Pdgfb,Plg,Tgfb2,Thbs1,Timp1,Tll1,Tnc,Ttr,Vtn,Vwf,Fbln5,Mmp17,Ctsr,Mmp19,Mfap4,Tnxb,Col4a6,Loxl2,Fgg,Col16a1,Ltbp4,Fgb,Itgb4,Efemp1,Itga8,Capn11,Ltbp1,Optc,P4ha3
5_Member	KEGG Pathway	mmu04512	ECM-receptor interaction	-11.8695	-9.42295	22/83	Col4a5,Col6a1,Col6a2,Col6a3,Col1a1,Col1a2,Comp,Lama3,Lamb3,Reln,Thbs1,Thbs3,Thbs4,Tnc,Vtn,Vwf,Sv2b,Col6a4,Tnxb,Col4a6,Itgb4,Itga8
5_Member	Reactome Gene Sets	R-MMU-1474228	Degradation of the extracellular matrix	-11.6474	-9.22715	27/130	Capn5,Col11a1,Col18a1,Col4a5,Col5a1,Col6a1,Col6a2,Col6a3,Col1a1,Col1a2,Eln,Fbn1,Fbn2,Lama3,Lamb3,Tpsb2,Mmp2,Mmp7,Plg,Timp1,Tll1,Mmp17,Ctsr,Mmp19,Col4a6,Capn11,Optc
5_Member	Reactome Gene Sets	R-MMU-2022090	Assembly of collagen fibrils and other multimeric structures	-11.388	-8.98772	20/71	Col11a1,Col18a1,Col4a5,Col5a1,Col6a1,Col6a2,Col6a3,Col1a1,Col1a2,Lama3,Lamb3,Lox,Loxl1,Mmp7,Pcolce,Tll1,Ctsr,Col4a6,Loxl2,Itgb4
5_Member	Reactome Gene Sets	R-MMU-216083	Integrin cell surface interactions	-10.7874	-8.45057	20/76	Col18a1,Col4a5,Col5a1,Col6a1,Col6a2,Col6a3,Col1a1,Col1a2,Comp,Fbn1,Fga,Thbs1,Tnc,Vtn,Vwf,Col4a6,Fgg,Col16a1,Fgb,Itga8
5_Member	Reactome Gene Sets	R-MMU-1474290	Collagen formation	-10.2213	-7.92472	22/99	Col11a1,Col18a1,Col4a5,Col5a1,Col6a1,Col6a2,Col6a3,Col1a1,Col1a2,Lama3,Lamb3,Lox,Loxl1,Mmp7,Pcolce,Tll1,Ctsr,Col4a6,Loxl2,Col16a1,Itgb4,P4ha3
5_Member	KEGG Pathway	mmu04510	Focal adhesion	-9.20857	-7.01117	30/199	Cav1,Col4a5,Col6a1,Col6a2,Col6a3,Col1a1,Col1a2,Comp,Erbb2,Vegfd,Igf1,Lama3,Lamb3,Met,Pdgfb,Pik3cd,Reln,Thbs1,Thbs3,Thbs4,Tnc,Vtn,Vwf,Col6a4,Tnxb,Col4a6,Myl9,Mylk,Itgb4,Itga8
5_Member	KEGG Pathway	mmu04974	Protein digestion and absorption	-8.51884	-6.40282	19/90	Fxyd2,Col11a1,Col18a1,Col4a5,Col5a1,Col6a1,Col6a2,Col6a3,Col1a1,Col1a2,Dpp4,Eln,Slc3a1,Slc8a1,Slc7a9,Slc15a1,Col6a4,Slc6a19,Col4a6
5_Member	KEGG Pathway	mmu04151	PI3K-Akt signaling pathway	-7.49253	-5.47326	38/346	Col4a5,Col6a1,Col6a2,Col6a3,Col1a1,Col1a2,Comp,Csf1,Csf3,Efna5,Fgf1,Vegfd,Ghr,Igf1,Il4ra,Lama3,Lamb3,Met,Myb,Myc,Ngfr,Pck1,Pdgfb,Pik3cd,Reln,Thbs1,Thbs3,Thbs4,Tnc,Vtn,Vwf,Col6a4,Tnxb,Col4a6,Itgb4,Creb3l3,Itga8,Ppp2r2c
5_Member	Reactome Gene Sets	R-MMU-1650814	Collagen biosynthesis and modifying enzymes	-6.47144	-4.56961	14/66	Col11a1,Col18a1,Col4a5,Col5a1,Col6a1,Col6a2,Col6a3,Col1a1,Col1a2,Pcolce,Tll1,Col4a6,Col16a1,P4ha3
5_Member	Reactome Gene Sets	R-MMU-3000178	ECM proteoglycans	-6.35082	-4.46948	12/49	Bgn,Col5a1,Col6a1,Col6a2,Col6a3,Col1a1,Col1a2,Comp,Tnc,Vtn,Tnxb,Itga8
5_Member	Reactome Gene Sets	R-MMU-8948216	Collagen chain trimerization	-6.07609	-4.23829	11/43	Col11a1,Col18a1,Col4a5,Col5a1,Col6a1,Col6a2,Col6a3,Col1a1,Col1a2,Col4a6,Col16a1
5_Member	Reactome Gene Sets	R-MMU-186797	Signaling by PDGF	-5.51224	-3.74348	12/58	Col4a5,Col5a1,Col6a1,Col6a2,Col6a3,Grb7,Pdgfb,Plg,Stat5b,Thbs1,Thbs3,Thbs4
5_Member	Reactome Gene Sets	R-MMU-1442490	Collagen degradation	-5.43866	-3.68447	13/69	Col11a1,Col18a1,Col4a5,Col5a1,Col6a1,Col6a2,Col6a3,Col1a1,Col1a2,Mmp2,Mmp7,Ctsr,Col4a6
5_Member	Reactome Gene Sets	R-MMU-419037	NCAM1 interactions	-2.88341	-1.57552	5/21	Col4a5,Col5a1,Col6a1,Col6a2,Col6a3
6_Summary	GO Biological Processes	GO:0050878	regulation of body fluid levels	-20.7717	-17.422	59/337	Adrb1,Adrb2,Alox12b,Anxa8,Apoe,Aqp3,Aqp5,Atp2b2,Atp7b,Serping1,C3,Cav1,Cd34,Entpd2,Cftr,Cldn1,Cyba,Emp2,Ephb2,Erbb4,F2,F3,F5,Fga,Gas6,Gja5,Guca2b,Serpind1,Foxa2,Hnf4a,Hsd11b2,Kcnma1,Kng1,Met,Oxtr,Pdgfb,Pik3cd,Plg,Serpinf2,Prl4a1,Prl7a1,Proc,Stat5b,Thbs1,Vdr,Vwf,Celsr2,Trpv4,Mmrn1,F13a1,Fgg,Prl2c5,Fgb,Tmprss13,Socs2,Tspan8,Serpina10,Abat,Kng2,Acta2,Col5a1,Col1a1,Crp,Cxadr,Erbb2,Igf1,Krt6a,Lox,Clec…
6_Member	GO Biological Processes	GO:0050878	regulation of body fluid levels	-20.7717	-17.422	59/337	Adrb1,Adrb2,Alox12b,Anxa8,Apoe,Aqp3,Aqp5,Atp2b2,Atp7b,Serping1,C3,Cav1,Cd34,Entpd2,Cftr,Cldn1,Cyba,Emp2,Ephb2,Erbb4,F2,F3,F5,Fga,Gas6,Gja5,Guca2b,Serpind1,Foxa2,Hnf4a,Hsd11b2,Kcnma1,Kng1,Met,Oxtr,Pdgfb,Pik3cd,Plg,Serpinf2,Prl4a1,Prl7a1,Proc,Stat5b,Thbs1,Vdr,Vwf,Celsr2,Trpv4,Mmrn1,F13a1,Fgg,Prl2c5,Fgb,Tmprss13,Socs2,Tspan8,Serpina10,Abat,Kng2
6_Member	GO Biological Processes	GO:0042060	wound healing	-18.4544	-15.2187	56/340	Acta2,Adrb1,Adrb2,Anxa8,Apoe,Serping1,C3,Cav1,Cd34,Entpd2,Col5a1,Col1a1,Crp,Cxadr,Erbb2,Erbb4,F2,F3,F5,Fga,Gas6,Serpind1,Foxa2,Hnf4a,Igf1,Kng1,Krt6a,Lox,Clec10a,Pdgfb,Pik3cd,Serpinb2,Plg,Serpinf2,Proc,Ccl2,Tff3,Tgfb2,Thbs1,Vil1,Vwf,Wnt5a,Epb41l4b,Mmrn1,Muc16,F13a1,Plet1,Fgg,Mylk,Fgb,Tspan8,Serpina10,Abat,Lgr6,Kng2,Ahnak2
6_Member	GO Biological Processes	GO:0009611	response to wounding	-15.6337	-12.6924	62/467	Acta2,Adrb1,Adrb2,Anxa8,Apoa1,Apoe,Serping1,C3,Cav1,Cd24a,Cd34,Entpd2,Col5a1,Col1a1,Crp,Cxadr,Erbb2,Erbb4,F2,F3,F5,Fga,Gas6,Serpind1,Foxa2,Hnf4a,Igf1,Kng1,Krt6a,Lox,Clec10a,Mmp2,Ngfr,Pdgfb,Pik3cd,Serpinb2,Plg,Serpinf2,Proc,Ccl2,Tff3,Tgfb2,Thbs1,Tnc,Vil1,Vwf,Wnt5a,Epb41l4b,Mmrn1,Muc16,F13a1,Plet1,Fgg,Mylk,Fgb,Itgb4,Tspan8,Serpina10,Abat,Lgr6,Kng2,Ahnak2
6_Member	GO Biological Processes	GO:0007596	blood coagulation	-13.1967	-10.6252	32/160	Adrb2,Anxa8,Apoe,Serping1,C3,Cav1,Cd34,Entpd2,F2,F3,F5,Fga,Gas6,Serpind1,Foxa2,Hnf4a,Kng1,Pdgfb,Pik3cd,Plg,Serpinf2,Proc,Thbs1,Vwf,Mmrn1,F13a1,Fgg,Fgb,Tspan8,Serpina10,Abat,Kng2
6_Member	GO Biological Processes	GO:0007599	hemostasis	-13.0388	-10.4815	32/162	Adrb2,Anxa8,Apoe,Serping1,C3,Cav1,Cd34,Entpd2,F2,F3,F5,Fga,Gas6,Serpind1,Foxa2,Hnf4a,Kng1,Pdgfb,Pik3cd,Plg,Serpinf2,Proc,Thbs1,Vwf,Mmrn1,F13a1,Fgg,Fgb,Tspan8,Serpina10,Abat,Kng2
6_Member	GO Biological Processes	GO:0050817	coagulation	-12.9608	-10.4104	32/163	Adrb2,Anxa8,Apoe,Serping1,C3,Cav1,Cd34,Entpd2,F2,F3,F5,Fga,Gas6,Serpind1,Foxa2,Hnf4a,Kng1,Pdgfb,Pik3cd,Plg,Serpinf2,Proc,Thbs1,Vwf,Mmrn1,F13a1,Fgg,Fgb,Tspan8,Serpina10,Abat,Kng2
6_Member	GO Biological Processes	GO:0030195	negative regulation of blood coagulation	-11.4123	-9.00712	17/49	Adrb2,Apoe,Serping1,Cd34,F2,Fga,Kng1,Pdgfb,Plg,Serpinf2,Proc,Thbs1,Fgg,Fgb,Tspan8,Abat,Kng2
6_Member	GO Biological Processes	GO:1900047	negative regulation of hemostasis	-11.4123	-9.00712	17/49	Adrb2,Apoe,Serping1,Cd34,F2,Fga,Kng1,Pdgfb,Plg,Serpinf2,Proc,Thbs1,Fgg,Fgb,Tspan8,Abat,Kng2
6_Member	GO Biological Processes	GO:0050819	negative regulation of coagulation	-11.0892	-8.72176	17/51	Adrb2,Apoe,Serping1,Cd34,F2,Fga,Kng1,Pdgfb,Plg,Serpinf2,Proc,Thbs1,Fgg,Fgb,Tspan8,Abat,Kng2
6_Member	GO Biological Processes	GO:0061041	regulation of wound healing	-9.91932	-7.6567	25/132	Acta2,Adrb2,Apoe,Serping1,Cav1,Cd34,F2,Fga,Foxa2,Kng1,Myc,Pdgfb,Plg,Serpinf2,Proc,Ccl2,Thbs1,Vil1,Muc16,Fgg,Mylk,Fgb,Tspan8,Abat,Kng2
6_Member	GO Biological Processes	GO:0061045	negative regulation of wound healing	-9.81987	-7.56709	18/68	Adrb2,Apoe,Serping1,Cd34,F2,Fga,Kng1,Pdgfb,Plg,Serpinf2,Proc,Thbs1,Muc16,Fgg,Fgb,Tspan8,Abat,Kng2
6_Member	Reactome Gene Sets	R-MMU-140877	Formation of Fibrin Clot (Clotting Cascade)	-9.73623	-7.49035	14/39	Serping1,F2,F3,F5,Fga,Serpind1,Kng1,Proc,Vwf,F13a1,Fgg,Fgb,Serpina5,Kng2
6_Member	GO Biological Processes	GO:0030193	regulation of blood coagulation	-9.6483	-7.41588	19/78	Adrb2,Apoe,Serping1,Cav1,Cd34,F2,Fga,Foxa2,Kng1,Pdgfb,Plg,Serpinf2,Proc,Thbs1,Fgg,Fgb,Tspan8,Abat,Kng2
6_Member	GO Biological Processes	GO:1900046	regulation of hemostasis	-9.6483	-7.41588	19/78	Adrb2,Apoe,Serping1,Cav1,Cd34,F2,Fga,Foxa2,Kng1,Pdgfb,Plg,Serpinf2,Proc,Thbs1,Fgg,Fgb,Tspan8,Abat,Kng2
6_Member	GO Biological Processes	GO:0050818	regulation of coagulation	-9.24746	-7.04699	19/82	Adrb2,Apoe,Serping1,Cav1,Cd34,F2,Fga,Foxa2,Kng1,Pdgfb,Plg,Serpinf2,Proc,Thbs1,Fgg,Fgb,Tspan8,Abat,Kng2
6_Member	GO Biological Processes	GO:1903035	negative regulation of response to wounding	-9.1513	-6.95998	19/83	Adrb2,Apoe,Serping1,Cd24a,Cd34,F2,Fga,Kng1,Pdgfb,Plg,Serpinf2,Proc,Thbs1,Muc16,Fgg,Fgb,Tspan8,Abat,Kng2
6_Member	GO Biological Processes	GO:1903034	regulation of response to wounding	-8.48495	-6.37331	26/165	Acta2,Adrb2,Apoe,Serping1,Cav1,Cd24a,Cd34,F2,Fga,Foxa2,Kng1,Myc,Pdgfb,Plg,Serpinf2,Proc,Ccl2,Thbs1,Vil1,Muc16,Fgg,Mylk,Fgb,Tspan8,Abat,Kng2
6_Member	Reactome Gene Sets	R-MMU-140875	Common Pathway of Fibrin Clot Formation	-7.25087	-5.26102	9/21	F2,F5,Fga,Serpind1,Proc,F13a1,Fgg,Fgb,Serpina5
6_Member	GO Biological Processes	GO:0032102	negative regulation of response to external stimulus	-5.75729	-3.95214	32/312	Adrb2,Apoa1,Apoe,Arg2,Serping1,Cd24a,Cd34,F2,Fcgr2b,Fga,Kng1,Ltf,Pdgfb,Plg,Serpinf2,Pparg,Proc,Ptgis,Rorc,Nr1h4,Serpinf1,Sema3c,Sema4a,Thbs1,Wnt5a,Muc16,Fgg,Fgb,Tspan8,Cxcl17,Abat,Kng2
6_Member	Reactome Gene Sets	R-MMU-140837	Intrinsic Pathway of Fibrin Clot Formation	-5.68017	-3.88799	8/23	Serping1,F2,Serpind1,Kng1,Proc,Vwf,Serpina5,Kng2
6_Member	GO Biological Processes	GO:0030168	platelet activation	-3.46026	-2.02769	11/79	Adrb2,Apoe,Entpd2,F2,Fga,Pdgfb,Pik3cd,Vwf,Fgg,Fgb,Abat
6_Member	GO Biological Processes	GO:0010544	negative regulation of platelet activation	-3.21496	-1.82527	5/18	Adrb2,Apoe,Pdgfb,Fgg,Abat
6_Member	GO Biological Processes	GO:0034109	homotypic cell-cell adhesion	-2.2823	-1.10813	8/66	Adrb2,Cd24a,Cxadr,Fga,Ptpru,Fgg,Fgb,Abat
6_Member	GO Biological Processes	GO:0034111	negative regulation of homotypic cell-cell adhesion	-2.27621	-1.10579	4/18	Adrb2,Cd24a,Fgg,Abat
7_Summary	GO Molecular Functions	GO:0061134	peptidase regulator activity	-19.3239	-16.0534	48/242	Agt,Ahsg,Ambp,Serping1,C3,Cav1,Ctsc,Ctsh,Dpep1,Gas6,Gpc3,Serpind1,Itih1,Itih2,Itih3,Itih4,Kng1,Ltf,Naip1,Naip2,Pcolce,Serpinb2,Serpinf2,Serpinf1,Sfrp2,Serpina1a,Serpina1b,Serpina1c,Serpina1e,Serpina3g,Serpina3n,Serpinb5,Spink1,Spint1,Timp1,Vil1,Serpinb1a,Serpinb11,Wfdc2,Spink8,Pi15,Papln,Wfdc12,Wfdc15b,Serpina10,Crb2,Serpina5,Kng2,Ecm1,Igf1,Sorl1,Thbs1,Vtn,Dhcr24,Apoa1,Apoa2,Apoc3,Bgn,Cish,Rtkn,S…
7_Member	GO Molecular Functions	GO:0061134	peptidase regulator activity	-19.3239	-16.0534	48/242	Agt,Ahsg,Ambp,Serping1,C3,Cav1,Ctsc,Ctsh,Dpep1,Gas6,Gpc3,Serpind1,Itih1,Itih2,Itih3,Itih4,Kng1,Ltf,Naip1,Naip2,Pcolce,Serpinb2,Serpinf2,Serpinf1,Sfrp2,Serpina1a,Serpina1b,Serpina1c,Serpina1e,Serpina3g,Serpina3n,Serpinb5,Spink1,Spint1,Timp1,Vil1,Serpinb1a,Serpinb11,Wfdc2,Spink8,Pi15,Papln,Wfdc12,Wfdc15b,Serpina10,Crb2,Serpina5,Kng2
7_Member	GO Biological Processes	GO:0010466	negative regulation of peptidase activity	-17.9414	-14.7448	47/250	Agt,Ahsg,Ambp,Serping1,Dpep1,Ecm1,Gas6,Gpc3,Serpind1,Igf1,Itih1,Itih2,Itih3,Itih4,Kng1,Ltf,Naip1,Naip2,Serpinb2,Serpinf2,Serpinf1,Sfrp2,Sorl1,Serpina1a,Serpina1b,Serpina1c,Serpina1e,Serpina3g,Serpina3n,Serpinb5,Spink1,Spint1,Thbs1,Timp1,Vtn,Serpinb1a,Serpinb11,Wfdc2,Dhcr24,Spink8,Pi15,Papln,Wfdc12,Serpina10,Crb2,Serpina5,Kng2
7_Member	GO Molecular Functions	GO:0030414	peptidase inhibitor activity	-17.9184	-14.7448	43/210	Agt,Ahsg,Ambp,Serping1,C3,Dpep1,Gas6,Gpc3,Serpind1,Itih1,Itih2,Itih3,Itih4,Kng1,Ltf,Naip1,Naip2,Serpinb2,Serpinf2,Serpinf1,Serpina1a,Serpina1b,Serpina1c,Serpina1e,Serpina3g,Serpina3n,Serpinb5,Spink1,Spint1,Timp1,Vil1,Serpinb1a,Serpinb11,Wfdc2,Spink8,Pi15,Papln,Wfdc12,Wfdc15b,Serpina10,Crb2,Serpina5,Kng2
7_Member	GO Molecular Functions	GO:0061135	endopeptidase regulator activity	-16.5687	-13.4978	41/207	Agt,Ahsg,Ambp,Serping1,C3,Dpep1,Gas6,Serpind1,Itih1,Itih2,Itih3,Itih4,Kng1,Ltf,Naip1,Naip2,Serpinb2,Serpinf2,Serpinf1,Sfrp2,Serpina1a,Serpina1b,Serpina1c,Serpina1e,Serpina3g,Serpina3n,Serpinb5,Spink1,Spint1,Timp1,Vil1,Serpinb1a,Serpinb11,Wfdc2,Spink8,Papln,Wfdc12,Serpina10,Crb2,Serpina5,Kng2
7_Member	GO Molecular Functions	GO:0004866	endopeptidase inhibitor activity	-16.3342	-13.3064	40/200	Agt,Ahsg,Ambp,Serping1,C3,Dpep1,Gas6,Serpind1,Itih1,Itih2,Itih3,Itih4,Kng1,Ltf,Naip1,Naip2,Serpinb2,Serpinf2,Serpinf1,Serpina1a,Serpina1b,Serpina1c,Serpina1e,Serpina3g,Serpina3n,Serpinb5,Spink1,Spint1,Timp1,Vil1,Serpinb1a,Serpinb11,Wfdc2,Spink8,Papln,Wfdc12,Serpina10,Crb2,Serpina5,Kng2
7_Member	GO Molecular Functions	GO:0004857	enzyme inhibitor activity	-15.5531	-12.6658	57/405	Agt,Ahsg,Ambp,Apoa1,Apoa2,Apoc3,Bgn,Serping1,C3,Cish,Dpep1,Gas6,Gpc3,Serpind1,Itih1,Itih2,Itih3,Itih4,Kng1,Ltf,Naip1,Naip2,Serpinb2,Serpinf2,Rtkn,Serpinf1,Scg5,Serpina1a,Serpina1b,Serpina1c,Serpina1e,Serpina3g,Serpina3n,Serpinb5,Spink1,Spint1,Timp1,Vil1,Serpinb1a,Aspn,Serpinb11,Wfdc2,1300017J02Rik,Spink8,Pi15,Papln,Wfdc12,Wfdc15b,Lrtm2,Socs2,Serpina10,Phactr1,Crb2,Elfn1,Serpina5,Kng2,Pinlyp
7_Member	GO Biological Processes	GO:0052547	regulation of peptidase activity	-15.5531	-12.6658	57/405	Agt,Ahsg,Ambp,Serping1,Cav1,Ctsh,Dpep1,Ecm1,F3,Gas6,Gpc3,Serpind1,Igf1,Itih1,Itih2,Itih3,Itih4,Kng1,Ltf,Myc,Naip1,Naip2,Ngfr,Serpinb2,Serpinf2,Pparg,Ret,Serpinf1,Sfrp2,Sorl1,Serpina1a,Serpina1b,Serpina1c,Serpina1e,Serpina3g,Serpina3n,Serpinb5,Spink1,Spint1,Thbs1,Timp1,Vtn,Pmaip1,Serpinb1a,Serpinb11,Wfdc2,Dhcr24,Ifi27l2a,Spink8,Pi15,Papln,Wfdc12,Ifi27l2b,Serpina10,Crb2,Serpina5,Kng2
7_Member	GO Biological Processes	GO:0045861	negative regulation of proteolysis	-14.376	-11.6891	50/342	Agt,Ahsg,Ambp,Serping1,Dpep1,Ecm1,F2,Gas1,Gas6,Gpc3,Serpind1,Igf1,Itih1,Itih2,Itih3,Itih4,Kng1,Ltf,Naip1,Naip2,Serpinb2,Serpinf2,Serpinf1,Sfrp2,Sorl1,Serpina1a,Serpina1b,Serpina1c,Serpina1e,Serpina3g,Serpina3n,Serpinb5,Spink1,Spint1,Thbs1,Timp1,Vtn,Serpinb1a,Serpinb11,Wfdc2,Derl3,Dhcr24,Spink8,Pi15,Papln,Wfdc12,Serpina10,Crb2,Serpina5,Kng2
7_Member	GO Biological Processes	GO:0030162	regulation of proteolysis	-14.2167	-11.5572	76/698	Agt,Ahsg,Ambp,Apoe,Serping1,C3,C6,Cav1,Cfh,Clu,Ctsc,Ctsh,Dab2,Dpep1,Ecm1,F2,F3,Gas1,Gas6,Gpc3,Serpind1,Hpn,Igf1,Itih1,Itih2,Itih3,Itih4,Kng1,Ltf,Myc,Naip1,Naip2,Ngfr,Serpinb2,Serpinf2,Pparg,Ret,Serpinf1,Sfrp2,Sorl1,Serpina1a,Serpina1b,Serpina1c,Serpina1e,Serpina3g,Serpina3n,Serpinb5,Spink1,Spint1,Thbs1,Timp1,Clec3b,Vtn,Meltf,Pmaip1,Serpinb1a,Serpinb11,Wfdc2,Plgrkt,Derl3,Rnf180,Rnf138rt1,Dhcr24,If…
7_Member	GO Biological Processes	GO:0051346	negative regulation of hydrolase activity	-14.1741	-11.5233	54/396	Agt,Ahsg,Ambp,Apoa1,Apoa2,Apoc3,Serping1,Cry2,Dpep1,Ecm1,Gas6,Gpc3,Serpind1,Hpn,Igf1,Itih1,Itih2,Itih3,Itih4,Kng1,Ltf,Naip1,Naip2,Serpinb2,Serpinf2,Serpinf1,Sfrp2,Sorl1,Serpina1a,Serpina1b,Serpina1c,Serpina1e,Serpina3g,Serpina3n,Serpinb5,Spink1,Spint1,Tgfb2,Thbs1,Timp1,Vtn,Serpinb1a,Serpinb11,Wfdc2,Dhcr24,Spink8,Pi15,Papln,Wfdc12,Serpina10,Crb2,Elfn1,Serpina5,Kng2
7_Member	GO Molecular Functions	GO:0004867	serine-type endopeptidase inhibitor activity	-13.4937	-10.9075	28/119	Agt,Ambp,Serping1,Serpind1,Itih1,Itih2,Itih3,Itih4,Serpinb2,Serpinf2,Serpinf1,Serpina1a,Serpina1b,Serpina1c,Serpina1e,Serpina3g,Serpina3n,Serpinb5,Spink1,Spint1,Serpinb1a,Serpinb11,Wfdc2,Spink8,Papln,Wfdc12,Serpina10,Serpina5
7_Member	GO Biological Processes	GO:0043086	negative regulation of catalytic activity	-12.9103	-10.3735	74/709	Agt,Ahsg,Ambp,Aoc3,Apoa1,Apoa2,Apoc3,Apoe,Arg2,Bgn,Serping1,Cav1,Cish,Cry2,Cyp27b1,Dpep1,Ecm1,Ephb2,Gas6,Gpc3,Serpind1,Foxa2,Hp,Hpn,Igf1,Itih1,Itih2,Itih3,Itih4,Kng1,Ltf,Naip1,Naip2,Serpinb2,Serpinf2,Pparg,Ptpn5,Serpinf1,Sfrp2,Ptk6,Sorl1,Serpina1a,Serpina1b,Serpina1c,Serpina1e,Serpina3g,Serpina3n,Serpinb5,Spink1,Spint1,Tgfb2,Thbs1,Thy1,Timp1,Vtn,Serpinb1a,Aspn,Serpinb11,Wfdc2,1300017J02Rik,Dhcr24…
7_Member	GO Biological Processes	GO:0010951	negative regulation of endopeptidase activity	-12.5552	-10.0444	35/200	Agt,Ahsg,Serping1,Dpep1,Gas6,Serpind1,Igf1,Kng1,Ltf,Naip1,Naip2,Serpinb2,Serpinf2,Serpinf1,Sfrp2,Sorl1,Serpina1a,Serpina1b,Serpina1c,Serpina1e,Serpina3g,Serpina3n,Serpinb5,Spink1,Thbs1,Timp1,Vtn,Serpinb1a,Serpinb11,Dhcr24,Spink8,Serpina10,Crb2,Serpina5,Kng2
7_Member	GO Biological Processes	GO:0052548	regulation of endopeptidase activity	-10.0331	-7.75525	43/347	Agt,Ahsg,Serping1,Dpep1,F3,Gas6,Serpind1,Igf1,Kng1,Ltf,Myc,Naip1,Naip2,Ngfr,Serpinb2,Serpinf2,Pparg,Ret,Serpinf1,Sfrp2,Sorl1,Serpina1a,Serpina1b,Serpina1c,Serpina1e,Serpina3g,Serpina3n,Serpinb5,Spink1,Thbs1,Timp1,Vtn,Pmaip1,Serpinb1a,Serpinb11,Dhcr24,Ifi27l2a,Spink8,Ifi27l2b,Serpina10,Crb2,Serpina5,Kng2
8_Summary	GO Biological Processes	GO:0008610	lipid biosynthetic process	-16.8516	-13.706	69/531	Agt,Aldh1a1,Alox12b,Ang,Apoa1,Apoa2,Apoa4,Apoc3,Apoe,Bmpr1b,C3,Cftr,Cyp11a1,Cyp21a1,Cyp27b1,Cyp51,Dab2,Fabp3,Acsl1,Fasn,Fgf1,Lpin1,G6pdx,Hnf4a,Hsd3b1,Igf1,Cd74,Fabp5,Lpl,Lss,Pck1,Pdgfb,Pik3cd,Pip5k1b,Ptgis,Ptgs1,Aldh1a2,Nr1h4,Scarb1,Hnf1a,Vdr,Sh3yl1,Slc27a2,Dkkl1,Gal3st1,Hpgds,Mgst1,Cacna1h,Smpd3,Apoa5,Msmo1,Mid1ip1,Tm7sf2,Sgms2,Elovl7,Dhcr24,Srd5a1,Akr1c18,Fdps,Pnpla3,Stard4,Mvd,Hmgcs1,Mboat1,In…
8_Member	GO Biological Processes	GO:0008610	lipid biosynthetic process	-16.8516	-13.706	69/531	Agt,Aldh1a1,Alox12b,Ang,Apoa1,Apoa2,Apoa4,Apoc3,Apoe,Bmpr1b,C3,Cftr,Cyp11a1,Cyp21a1,Cyp27b1,Cyp51,Dab2,Fabp3,Acsl1,Fasn,Fgf1,Lpin1,G6pdx,Hnf4a,Hsd3b1,Igf1,Cd74,Fabp5,Lpl,Lss,Pck1,Pdgfb,Pik3cd,Pip5k1b,Ptgis,Ptgs1,Aldh1a2,Nr1h4,Scarb1,Hnf1a,Vdr,Sh3yl1,Slc27a2,Dkkl1,Gal3st1,Hpgds,Mgst1,Cacna1h,Smpd3,Apoa5,Msmo1,Mid1ip1,Tm7sf2,Sgms2,Elovl7,Dhcr24,Srd5a1,Akr1c18,Fdps,Pnpla3,Stard4,Mvd,Hmgcs1,Mboat1,In…
8_Member	GO Biological Processes	GO:0044283	small molecule biosynthetic process	-15.3767	-12.5184	73/622	Agt,Aldh1a1,Alox12b,Apoa1,Apoa4,Apoe,Entpd2,Entpd5,Cftr,Cnp,Cyp27b1,Cyp51,Dab2,Pcbd1,Ephx1,Fasn,Fbp2,Fgf1,G6pdx,Gpd1,Gsto1,Has1,Has2,Mst1,Hnf4a,Igf1,Cd74,Ldhb,Lpl,Lss,Myc,Pck1,Pdgfb,Per2,Pklr,Ptgis,Ptgs1,Aldh1a2,Rbp4,Nr1h4,Hnf1a,Vdr,Ggt5,Slc27a2,Dkkl1,Hpgds,Pde3a,Foxo1,Mgst1,Cacna1h,Apoa5,Hoga1,Mid1ip1,Tm7sf2,Elovl7,Dhcr24,Akr1c18,Psat1,Fdps,Stard4,Mvd,Hmgcs1,Enpp3,Entpd3,Hkdc1,Itpka,Aldob,Insig1…
8_Member	GO Biological Processes	GO:0032787	monocarboxylic acid metabolic process	-14.4495	-11.7333	66/549	Adh1,Agt,Aldh1a1,Alox12b,Apoa1,Apoa2,Apoa4,C3,Cav1,Entpd5,Abcc2,Cyp1b1,Cyp2j6,Ephx2,Fabp3,Acsl1,Fasn,Lpin1,Slc37a4,Gpd1,Ghr,Hnf4a,Igf1,Cd74,Ldhb,Lipe,Lpl,Myc,Pck1,Per2,Pklr,Pparg,Ptgis,Ptgs1,Aldh1a2,Nr1h4,Stat5b,Stra6,Hnf1a,Vnn1,Ggt5,Slc27a2,Hpgds,Hao2,Mgst1,Apoa5,Hoga1,Mid1ip1,Cryl1,Kyat1,Cyp2s1,Elovl7,Tnxb,Acox2,Akr1c18,Akr1c14,Acat2,Pnpla3,Stard4,Hkdc1,Cyp2c70,Aldob,Insig1,Abat,Scd4,Akr1c12
8_Member	GO Biological Processes	GO:0006631	fatty acid metabolic process	-10.4978	-8.18553	46/376	Agt,Alox12b,Apoa1,Apoa2,Apoa4,C3,Cav1,Cyp1b1,Cyp2j6,Ephx2,Fabp3,Acsl1,Fasn,Lpin1,Ghr,Hnf4a,Cd74,Lipe,Lpl,Pck1,Per2,Pparg,Ptgis,Ptgs1,Stat5b,Hnf1a,Ggt5,Slc27a2,Hpgds,Hao2,Mgst1,Apoa5,Mid1ip1,Cryl1,Cyp2s1,Elovl7,Tnxb,Acox2,Akr1c18,Akr1c14,Acat2,Pnpla3,Cyp2c70,Insig1,Scd4,Akr1c12
8_Member	GO Biological Processes	GO:0072330	monocarboxylic acid biosynthetic process	-10.4285	-8.12418	35/236	Agt,Aldh1a1,Alox12b,Apoa1,Apoa4,Entpd5,Fasn,Gpd1,Hnf4a,Igf1,Cd74,Ldhb,Lpl,Myc,Per2,Pklr,Ptgis,Ptgs1,Aldh1a2,Nr1h4,Hnf1a,Slc27a2,Hpgds,Mgst1,Apoa5,Hoga1,Mid1ip1,Elovl7,Akr1c18,Stard4,Hkdc1,Aldob,Insig1,Abat,Scd4
8_Member	GO Biological Processes	GO:0046394	carboxylic acid biosynthetic process	-9.93363	-7.66673	42/336	Agt,Aldh1a1,Alox12b,Apoa1,Apoa4,Entpd5,Fasn,Gpd1,Gsto1,Has1,Has2,Hnf4a,Igf1,Cd74,Ldhb,Lpl,Myc,Pdgfb,Per2,Pklr,Ptgis,Ptgs1,Aldh1a2,Nr1h4,Hnf1a,Ggt5,Slc27a2,Hpgds,Mgst1,Apoa5,Hoga1,Mid1ip1,Elovl7,Akr1c18,Psat1,Stard4,Hkdc1,Aldob,Insig1,Gulo,Abat,Scd4
8_Member	GO Biological Processes	GO:0016053	organic acid biosynthetic process	-9.89278	-7.63652	42/337	Agt,Aldh1a1,Alox12b,Apoa1,Apoa4,Entpd5,Fasn,Gpd1,Gsto1,Has1,Has2,Hnf4a,Igf1,Cd74,Ldhb,Lpl,Myc,Pdgfb,Per2,Pklr,Ptgis,Ptgs1,Aldh1a2,Nr1h4,Hnf1a,Ggt5,Slc27a2,Hpgds,Mgst1,Apoa5,Hoga1,Mid1ip1,Elovl7,Akr1c18,Psat1,Stard4,Hkdc1,Aldob,Insig1,Gulo,Abat,Scd4
8_Member	GO Biological Processes	GO:0006633	fatty acid biosynthetic process	-5.44473	-3.68826	18/126	Agt,Alox12b,Apoa1,Apoa4,Fasn,Hnf4a,Cd74,Lpl,Ptgis,Ptgs1,Hnf1a,Hpgds,Mgst1,Apoa5,Mid1ip1,Elovl7,Insig1,Scd4
9_Summary	GO Molecular Functions	GO:0008201	heparin binding	-16.1945	-13.1872	34/145	Ang,Apoe,Cfh,Col5a1,Comp,F2,Fbn1,Fgf1,Serpind1,Lipg,Lpl,Ltf,Tpsb2,Mmp7,Pcolce,Pcsk6,Ptn,Ccl2,Ccl8,Thbs1,Thbs3,Thbs4,Clec3b,Vtn,Wisp1,Postn,Apoa5,Ccdc80,Crispld2,Tnxb,Rspo1,Serpina10,Apob,Abi3bp,Bgn,Jchain,Itih4,Spock2,Stab1,Cd34,Gpc3,Gstm1,Hnf4a,Gpc6,Mgst1,Pnpla3,Soat2
9_Member	GO Molecular Functions	GO:0008201	heparin binding	-16.1945	-13.1872	34/145	Ang,Apoe,Cfh,Col5a1,Comp,F2,Fbn1,Fgf1,Serpind1,Lipg,Lpl,Ltf,Tpsb2,Mmp7,Pcolce,Pcsk6,Ptn,Ccl2,Ccl8,Thbs1,Thbs3,Thbs4,Clec3b,Vtn,Wisp1,Postn,Apoa5,Ccdc80,Crispld2,Tnxb,Rspo1,Serpina10,Apob,Abi3bp
9_Member	GO Molecular Functions	GO:0005539	glycosaminoglycan binding	-15.6271	-12.6924	39/199	Ang,Apoe,Bgn,Cfh,Col5a1,Comp,F2,Fbn1,Fgf1,Serpind1,Jchain,Itih4,Lipg,Lpl,Ltf,Tpsb2,Mmp7,Pcolce,Pcsk6,Ptn,Ccl2,Ccl8,Thbs1,Thbs3,Thbs4,Clec3b,Vtn,Wisp1,Postn,Apoa5,Ccdc80,Crispld2,Tnxb,Spock2,Stab1,Rspo1,Serpina10,Apob,Abi3bp
9_Member	GO Molecular Functions	GO:1901681	sulfur compound binding	-15.1393	-12.3336	42/237	Ang,Apoe,Cd34,Cfh,Col5a1,Comp,F2,Fbn1,Fgf1,Gpc3,Gstm1,Serpind1,Hnf4a,Lipg,Lpl,Ltf,Tpsb2,Mmp7,Pcolce,Pcsk6,Ptn,Ccl2,Ccl8,Thbs1,Thbs3,Thbs4,Clec3b,Vtn,Wisp1,Gpc6,Postn,Mgst1,Apoa5,Ccdc80,Crispld2,Tnxb,Pnpla3,Rspo1,Serpina10,Soat2,Apob,Abi3bp
10_Summary	Reactome Gene Sets	R-MMU-8957322	Metabolism of steroids	-16.1124	-13.1244	33/137	Alb,Akr1b7,Cyp11a1,Cyp21a1,Cyp24a1,Cyp27b1,Cyp51,Gc,Lrp2,Hsd11b2,Hsd3b1,Lss,Ptgis,Nr1h4,Vdr,Slc27a2,Cubn,Msmo1,Tm7sf2,Dhcr24,Abcc3,Srd5a1,Acox2,Osbpl6,Akr1c18,Akr1c14,Fdps,Acat2,Stard4,Mvd,Hmgcs1,Sc5d,Akr1c12,Alox12b,Cyp1b1,Cyp2j6,Dpep1,Ephx2,Fabp3,Acsl1,Fasn,Lpin1,Cidec,Gpd1,Fabp5,Pik3cd,Pip5k1b,Ptgs1,Ggt5,Neu3,Hpgds,Hao2,Smpd3,Plbd1,Mid1ip1,Etnppl,Sgms2,Elovl7,Pla1a,Pnpla3,Slc44a3,Mboat1,Tnfaip…
10_Member	Reactome Gene Sets	R-MMU-8957322	Metabolism of steroids	-16.1124	-13.1244	33/137	Alb,Akr1b7,Cyp11a1,Cyp21a1,Cyp24a1,Cyp27b1,Cyp51,Gc,Lrp2,Hsd11b2,Hsd3b1,Lss,Ptgis,Nr1h4,Vdr,Slc27a2,Cubn,Msmo1,Tm7sf2,Dhcr24,Abcc3,Srd5a1,Acox2,Osbpl6,Akr1c18,Akr1c14,Fdps,Acat2,Stard4,Mvd,Hmgcs1,Sc5d,Akr1c12
10_Member	Reactome Gene Sets	R-MMU-556833	Metabolism of lipids	-10.3699	-8.06942	64/642	Alb,Alox12b,Akr1b7,Cyp11a1,Cyp1b1,Cyp21a1,Cyp24a1,Cyp2j6,Cyp27b1,Cyp51,Dpep1,Ephx2,Fabp3,Acsl1,Fasn,Lpin1,Cidec,Gc,Gpd1,Lrp2,Hsd11b2,Hsd3b1,Fabp5,Lss,Pik3cd,Pip5k1b,Ptgis,Ptgs1,Nr1h4,Vdr,Ggt5,Slc27a2,Neu3,Hpgds,Hao2,Smpd3,Cubn,Msmo1,Plbd1,Mid1ip1,Etnppl,Tm7sf2,Sgms2,Elovl7,Dhcr24,Abcc3,Srd5a1,Pla1a,Acox2,Osbpl6,Akr1c18,Akr1c14,Fdps,Acat2,Pnpla3,Stard4,Mvd,Hmgcs1,Slc44a3,Mboat1,Sc5d,Tnfaip8l3,Scd4…
11_Summary	GO Biological Processes	GO:0010876	lipid localization	-15.5992	-12.6809	53/355	Agt,Apoa1,Apoa2,Apoa4,Apoc1,Apoc3,Apoe,Aqp8,C3,Cav1,Cftr,Abcc2,Crp,Cry2,Dab2,Fabp3,Acsl1,Lbp,Lipg,Lpl,Mttp,Nos2,Pparg,Rbp4,Sorl1,Scarb1,Stat5b,Stra6,Hnf1a,Thbs1,Slc27a2,Abca8b,Apom,Apoa5,Ano9,Slc10a6,Abcc3,Spns3,Lrat,Osbpl6,Pcsk9,Slco2b1,Slc51a,Acat2,Stard4,Spns2,Soat2,Apob,Tmem30b,Abcc4,Tnfaip8l3,Atp10b,Slc51b,Aqp3,Fcgr3,Myc,Oxtr,Ptgs1,Slc22a3,Slc5a3,Smpd3,Maob,Slc18a1,Abat,Plscr2
11_Member	GO Biological Processes	GO:0010876	lipid localization	-15.5992	-12.6809	53/355	Agt,Apoa1,Apoa2,Apoa4,Apoc1,Apoc3,Apoe,Aqp8,C3,Cav1,Cftr,Abcc2,Crp,Cry2,Dab2,Fabp3,Acsl1,Lbp,Lipg,Lpl,Mttp,Nos2,Pparg,Rbp4,Sorl1,Scarb1,Stat5b,Stra6,Hnf1a,Thbs1,Slc27a2,Abca8b,Apom,Apoa5,Ano9,Slc10a6,Abcc3,Spns3,Lrat,Osbpl6,Pcsk9,Slco2b1,Slc51a,Acat2,Stard4,Spns2,Soat2,Apob,Tmem30b,Abcc4,Tnfaip8l3,Atp10b,Slc51b
11_Member	GO Biological Processes	GO:0006869	lipid transport	-15.0751	-12.2817	49/317	Agt,Apoa1,Apoa2,Apoa4,Apoc1,Apoc3,Apoe,Aqp8,Cav1,Cftr,Abcc2,Cry2,Dab2,Fabp3,Acsl1,Lbp,Lipg,Mttp,Nos2,Pparg,Rbp4,Sorl1,Scarb1,Stra6,Hnf1a,Thbs1,Slc27a2,Abca8b,Apom,Apoa5,Ano9,Slc10a6,Abcc3,Spns3,Lrat,Osbpl6,Pcsk9,Slco2b1,Slc51a,Acat2,Stard4,Spns2,Soat2,Apob,Tmem30b,Abcc4,Tnfaip8l3,Atp10b,Slc51b
11_Member	GO Biological Processes	GO:0015850	organic hydroxy compound transport	-13.2582	-10.6794	38/222	Agt,Apoa1,Apoa2,Apoa4,Apoe,Aqp3,Aqp8,Cav1,Cftr,Abcc2,Dab2,Fcgr3,Lipg,Myc,Oxtr,Ptgs1,Rbp4,Slc22a3,Scarb1,Stra6,Hnf1a,Slc5a3,Apom,Smpd3,Apoa5,Slc10a6,Abcc3,Pcsk9,Slco2b1,Slc51a,Maob,Acat2,Slc18a1,Stard4,Soat2,Apob,Abat,Slc51b
11_Member	GO Molecular Functions	GO:0005319	lipid transporter activity	-11.0903	-8.72176	26/127	Apoa1,Apoa2,Apoa4,Apoe,Fabp3,Mttp,Plscr2,Rbp4,Stra6,Slc27a2,Apom,Apoa5,Ano9,Slc10a6,Abcc3,Spns3,Slco2b1,Slc51a,Stard4,Spns2,Apob,Tmem30b,Abcc4,Tnfaip8l3,Atp10b,Slc51b
12_Summary	GO Molecular Functions	GO:0008289	lipid binding	-15.3425	-12.503	80/723	Alb,Anxa8,Apoa1,Apoa2,Apoa4,Apoc3,Apoe,Ar,C3,Comp,Crp,Cyp11a1,Cyp21a1,Dab2,Esr1,F2,F3,Fabp3,Gas6,Gc,Grb7,Gstm1,Hnf4a,Hsd11b2,Igf1,Jchain,Fabp5,Lbp,Lpl,Ltf,Mttp,Pparg,Prom1,Aldh1a2,Rasal1,Rbp2,Rbp4,Rorc,Rs1,Nr1h4,Sftpd,Snap91,Scarb1,Stra6,Syp,Thbs1,Thy1,Vdr,Vil1,Vnn1,Sh3yl1,Dapp1,Apom,Jph2,Apoa5,Snx20,Psd,Paqr5,Apol7a,Lrat,Acox2,Osbpl6,Akr1c18,Akr1c14,Pnpla3,Stard4,Havcr1,Bspry,Stxbp6,Soat2,Sdcbp2…
12_Member	GO Molecular Functions	GO:0008289	lipid binding	-15.3425	-12.503	80/723	Alb,Anxa8,Apoa1,Apoa2,Apoa4,Apoc3,Apoe,Ar,C3,Comp,Crp,Cyp11a1,Cyp21a1,Dab2,Esr1,F2,F3,Fabp3,Gas6,Gc,Grb7,Gstm1,Hnf4a,Hsd11b2,Igf1,Jchain,Fabp5,Lbp,Lpl,Ltf,Mttp,Pparg,Prom1,Aldh1a2,Rasal1,Rbp2,Rbp4,Rorc,Rs1,Nr1h4,Sftpd,Snap91,Scarb1,Stra6,Syp,Thbs1,Thy1,Vdr,Vil1,Vnn1,Sh3yl1,Dapp1,Apom,Jph2,Apoa5,Snx20,Psd,Paqr5,Apol7a,Lrat,Acox2,Osbpl6,Akr1c18,Akr1c14,Pnpla3,Stard4,Havcr1,Bspry,Stxbp6,Soat2,Sdcbp2…
12_Member	GO Molecular Functions	GO:0005543	phospholipid binding	-5.20095	-3.48333	36/395	Anxa8,Apoa1,Apoa2,Apoa4,Apoc3,Apoe,Dab2,F3,Gas6,Grb7,Jchain,Rasal1,Rs1,Snap91,Scarb1,Thbs1,Thy1,Vil1,Vnn1,Sh3yl1,Dapp1,Apom,Jph2,Apoa5,Snx20,Psd,Pnpla3,Havcr1,Stxbp6,Sdcbp2,Aldob,Apob,Tnfaip8l3,C2cd4a,Serpina5,Syt15
13_Summary	GO Biological Processes	GO:0050673	epithelial cell proliferation	-15.3331	-12.503	56/397	Ang,Apoa1,Apoe,Ar,Arg1,Cav1,Cd34,Cxadr,Cyba,Dab2,Dlx5,Dlx6,Ecm1,Ehf,Erbb2,Erbb4,Esr1,F3,Fgf1,Vegfd,Gas1,Gpc3,Has2,Mst1,Hpn,Igf1,Igfbp4,Igfbp5,Ihh,Mki67,Myc,Ngfr,Pdgfb,Pparg,Ptn,Aldh1a2,Ccl2,Serpinf1,Sfrp2,Serpinb5,Scarb1,Hnf1b,Tgfa,Tgfb2,Thbs1,Thbs4,Vdr,Wnt2,Wnt5a,Osr1,Irf6,Muc16,Lrg1,Loxl2,Sulf1,Fermt1,Agt,Arg2,Cd24a,Cebpa,Cnn1,Cyp1b1,Cyp27b1,Fcgr2b,Flt3,H2-Aa,H2-Ab1,Hnf4a,Per2,Ptpru,Rbp4,Scin,S…
13_Member	GO Biological Processes	GO:0050673	epithelial cell proliferation	-15.3331	-12.503	56/397	Ang,Apoa1,Apoe,Ar,Arg1,Cav1,Cd34,Cxadr,Cyba,Dab2,Dlx5,Dlx6,Ecm1,Ehf,Erbb2,Erbb4,Esr1,F3,Fgf1,Vegfd,Gas1,Gpc3,Has2,Mst1,Hpn,Igf1,Igfbp4,Igfbp5,Ihh,Mki67,Myc,Ngfr,Pdgfb,Pparg,Ptn,Aldh1a2,Ccl2,Serpinf1,Sfrp2,Serpinb5,Scarb1,Hnf1b,Tgfa,Tgfb2,Thbs1,Thbs4,Vdr,Wnt2,Wnt5a,Osr1,Irf6,Muc16,Lrg1,Loxl2,Sulf1,Fermt1
13_Member	GO Biological Processes	GO:0050678	regulation of epithelial cell proliferation	-11.7703	-9.32906	45/333	Ang,Apoe,Ar,Arg1,Cav1,Cxadr,Cyba,Dab2,Dlx5,Dlx6,Ecm1,Erbb2,Erbb4,Esr1,F3,Fgf1,Vegfd,Gas1,Gpc3,Has2,Mst1,Hpn,Igf1,Ihh,Myc,Ngfr,Pdgfb,Pparg,Ptn,Aldh1a2,Ccl2,Serpinf1,Sfrp2,Serpinb5,Tgfa,Tgfb2,Thbs1,Thbs4,Vdr,Wnt2,Wnt5a,Osr1,Muc16,Lrg1,Sulf1
13_Member	GO Biological Processes	GO:0050679	positive regulation of epithelial cell proliferation	-10.8798	-8.53439	31/182	Ang,Ar,Arg1,Cav1,Cxadr,Cyba,Dlx5,Dlx6,Ecm1,Erbb2,Erbb4,Esr1,F3,Fgf1,Vegfd,Gas1,Has2,Mst1,Hpn,Igf1,Ihh,Myc,Pdgfb,Ptn,Ccl2,Tgfa,Thbs4,Wnt2,Wnt5a,Osr1,Lrg1
13_Member	GO Biological Processes	GO:0001935	endothelial cell proliferation	-8.9212	-6.75903	23/125	Ang,Apoa1,Apoe,Arg1,Cav1,Cd34,Cyba,Ecm1,F3,Vegfd,Ngfr,Pdgfb,Pparg,Aldh1a2,Ccl2,Scarb1,Thbs1,Thbs4,Wnt2,Wnt5a,Lrg1,Loxl2,Sulf1
13_Member	GO Biological Processes	GO:0008285	negative regulation of cell proliferation	-8.12008	-6.03757	60/664	Agt,Ang,Apoe,Ar,Arg1,Arg2,Cav1,Cd24a,Cebpa,Cnn1,Cxadr,Cyp1b1,Cyp27b1,Dab2,Erbb2,Erbb4,Esr1,Fcgr2b,Flt3,Gas1,Gpc3,H2-Aa,H2-Ab1,Hnf4a,Hpn,Igf1,Igfbp5,Ihh,Myc,Ngfr,Per2,Pparg,Ptn,Ptpru,Aldh1a2,Rbp4,Scin,Serpinf1,Sfrp2,Sfrp4,Sftpd,Spint1,Tgfb2,Thbs1,Vdr,Wnt5a,Ror2,Srpx,Irf6,Hpgds,Nupr1,Dpt,Pmaip1,Ifi30,Nacc2,Muc16,Dhcr24,Clmn,Sulf1,Fermt1
13_Member	GO Biological Processes	GO:0001936	regulation of endothelial cell proliferation	-6.96053	-5.00355	19/111	Ang,Apoe,Arg1,Cav1,Cyba,Ecm1,F3,Vegfd,Ngfr,Pdgfb,Pparg,Aldh1a2,Ccl2,Thbs1,Thbs4,Wnt2,Wnt5a,Lrg1,Sulf1
13_Member	GO Biological Processes	GO:0001938	positive regulation of endothelial cell proliferation	-5.02142	-3.32301	13/75	Ang,Arg1,Cav1,Cyba,Ecm1,F3,Vegfd,Pdgfb,Ccl2,Thbs4,Wnt2,Wnt5a,Lrg1
14_Summary	GO Biological Processes	GO:0042445	hormone metabolic process	-15.3213	-12.503	39/203	Adh1,Afp,Agt,Aldh1a1,Apoa1,Bmpr1b,Cyp11a1,Cyp1b1,Cyp21a1,Cyp27b1,Dab2,Dio2,Esr1,Hpn,Hsd11b2,Igf1,Kcnma1,Pcsk5,Pcsk6,Aldh1a2,Rbp4,Reln,Scg5,Scarb1,Stat5b,Stra6,Ttr,Vdr,Dkkl1,Cacna1h,Ddo,Srd5a1,Lrat,Cpn1,Akr1c18,Akr1c14,Dio3,Cpz,Akr1c12,Cacna1c,Cftr,Abcc2,Cry2,Efna5,Fga,Ghrh,Lrp2,Foxa2,Hnf4a,Nnat,Nos2,Oit1,Per2,Pparg,Ptgs1,Nr1h4,Hnf1a,Hnf1b,Smpd3,Trpv4,Fgg,Ltbp4,Fgb,Adcy5,Abat
14_Member	GO Biological Processes	GO:0042445	hormone metabolic process	-15.3213	-12.503	39/203	Adh1,Afp,Agt,Aldh1a1,Apoa1,Bmpr1b,Cyp11a1,Cyp1b1,Cyp21a1,Cyp27b1,Dab2,Dio2,Esr1,Hpn,Hsd11b2,Igf1,Kcnma1,Pcsk5,Pcsk6,Aldh1a2,Rbp4,Reln,Scg5,Scarb1,Stat5b,Stra6,Ttr,Vdr,Dkkl1,Cacna1h,Ddo,Srd5a1,Lrat,Cpn1,Akr1c18,Akr1c14,Dio3,Cpz,Akr1c12
14_Member	GO Biological Processes	GO:0010817	regulation of hormone levels	-14.7775	-12.0298	65/527	Adh1,Afp,Agt,Aldh1a1,Apoa1,Bmpr1b,Cacna1c,Cftr,Abcc2,Cry2,Cyp11a1,Cyp1b1,Cyp21a1,Cyp27b1,Dab2,Dio2,Efna5,Esr1,Fga,Ghrh,Lrp2,Foxa2,Hnf4a,Hpn,Hsd11b2,Igf1,Kcnma1,Nnat,Nos2,Oit1,Pcsk5,Pcsk6,Per2,Pparg,Ptgs1,Aldh1a2,Rbp4,Reln,Nr1h4,Scg5,Scarb1,Stat5b,Stra6,Hnf1a,Hnf1b,Ttr,Vdr,Dkkl1,Cacna1h,Smpd3,Trpv4,Ddo,Srd5a1,Lrat,Cpn1,Fgg,Akr1c18,Akr1c14,Dio3,Ltbp4,Fgb,Adcy5,Cpz,Abat,Akr1c12
14_Member	GO Biological Processes	GO:0034754	cellular hormone metabolic process	-10.6959	-8.37154	22/94	Adh1,Afp,Aldh1a1,Bmpr1b,Cyp11a1,Cyp1b1,Cyp21a1,Dab2,Esr1,Kcnma1,Aldh1a2,Rbp4,Scarb1,Stat5b,Stra6,Ttr,Cacna1h,Srd5a1,Lrat,Akr1c18,Akr1c14,Akr1c12
15_Summary	GO Biological Processes	GO:0008015	blood circulation	-14.9676	-12.1861	61/469	Asic2,Actc1,Acta2,Adrb1,Adrb2,Agt,Aoc3,Apoe,Ar,Cacna1c,Casq2,Cav1,Cd34,Cftr,Col1a2,Crp,Cxadr,Cyba,Dmpk,Emp2,Ephx2,F5,Fga,G6pdx,Gas6,Gja5,Guca2b,Hsd11b2,Kcnh2,Kcnj8,Kcnma1,Kcnmb1,Klk1,Klk1b1,Kng1,Met,Mmp2,Mrvi1,Myl4,Nos2,Oxtr,Pdgfb,Per2,Serpinf2,Pparg,Ptgs1,Scn1b,Slc8a1,Tgfb2,Postn,Pde3a,Fxyd1,Smpd3,Trpv4,Popdc2,Lvrn,Fgg,Fgb,Olfr78,Kcne2,Abat,Arg2,Igf1,Igfbp5,Myh11,Ryr3,Tpm2,Wisp1,Foxo1,Klf15,Myh1…
15_Member	GO Biological Processes	GO:0008015	blood circulation	-14.9676	-12.1861	61/469	Asic2,Actc1,Acta2,Adrb1,Adrb2,Agt,Aoc3,Apoe,Ar,Cacna1c,Casq2,Cav1,Cd34,Cftr,Col1a2,Crp,Cxadr,Cyba,Dmpk,Emp2,Ephx2,F5,Fga,G6pdx,Gas6,Gja5,Guca2b,Hsd11b2,Kcnh2,Kcnj8,Kcnma1,Kcnmb1,Klk1,Klk1b1,Kng1,Met,Mmp2,Mrvi1,Myl4,Nos2,Oxtr,Pdgfb,Per2,Serpinf2,Pparg,Ptgs1,Scn1b,Slc8a1,Tgfb2,Postn,Pde3a,Fxyd1,Smpd3,Trpv4,Popdc2,Lvrn,Fgg,Fgb,Olfr78,Kcne2,Abat
15_Member	GO Biological Processes	GO:0003013	circulatory system process	-14.7944	-12.0358	61/473	Asic2,Actc1,Acta2,Adrb1,Adrb2,Agt,Aoc3,Apoe,Ar,Cacna1c,Casq2,Cav1,Cd34,Cftr,Col1a2,Crp,Cxadr,Cyba,Dmpk,Emp2,Ephx2,F5,Fga,G6pdx,Gas6,Gja5,Guca2b,Hsd11b2,Kcnh2,Kcnj8,Kcnma1,Kcnmb1,Klk1,Klk1b1,Kng1,Met,Mmp2,Mrvi1,Myl4,Nos2,Oxtr,Pdgfb,Per2,Serpinf2,Pparg,Ptgs1,Scn1b,Slc8a1,Tgfb2,Postn,Pde3a,Fxyd1,Smpd3,Trpv4,Popdc2,Lvrn,Fgg,Fgb,Olfr78,Kcne2,Abat
15_Member	GO Biological Processes	GO:0035296	regulation of tube diameter	-11.7247	-9.29413	30/159	Asic2,Acta2,Adrb1,Adrb2,Agt,Apoe,Cacna1c,Cav1,Cftr,Crp,Fga,G6pdx,Gja5,Kcnj8,Kcnma1,Kcnmb1,Klk1b1,Kng1,Mmp2,Mrvi1,Nos2,Oxtr,Pdgfb,Per2,Serpinf2,Ptgs1,Slc8a1,Smpd3,Fgg,Fgb
15_Member	GO Biological Processes	GO:0097746	regulation of blood vessel diameter	-11.7247	-9.29413	30/159	Asic2,Acta2,Adrb1,Adrb2,Agt,Apoe,Cacna1c,Cav1,Cftr,Crp,Fga,G6pdx,Gja5,Kcnj8,Kcnma1,Kcnmb1,Klk1b1,Kng1,Mmp2,Mrvi1,Nos2,Oxtr,Pdgfb,Per2,Serpinf2,Ptgs1,Slc8a1,Smpd3,Fgg,Fgb
15_Member	GO Biological Processes	GO:0050880	regulation of blood vessel size	-10.9518	-8.59778	30/170	Asic2,Acta2,Adrb1,Adrb2,Agt,Apoe,Cacna1c,Cav1,Cftr,Crp,Fga,G6pdx,Gja5,Kcnj8,Kcnma1,Kcnmb1,Klk1b1,Kng1,Mmp2,Mrvi1,Nos2,Oxtr,Pdgfb,Per2,Serpinf2,Ptgs1,Slc8a1,Smpd3,Fgg,Fgb
15_Member	GO Biological Processes	GO:0035150	regulation of tube size	-10.885	-8.53529	30/171	Asic2,Acta2,Adrb1,Adrb2,Agt,Apoe,Cacna1c,Cav1,Cftr,Crp,Fga,G6pdx,Gja5,Kcnj8,Kcnma1,Kcnmb1,Klk1b1,Kng1,Mmp2,Mrvi1,Nos2,Oxtr,Pdgfb,Per2,Serpinf2,Ptgs1,Slc8a1,Smpd3,Fgg,Fgb
15_Member	GO Biological Processes	GO:0003018	vascular process in circulatory system	-10.8261	-8.48499	32/194	Asic2,Acta2,Adrb1,Adrb2,Agt,Apoe,Cacna1c,Cav1,Cftr,Crp,Fga,G6pdx,Gja5,Kcnj8,Kcnma1,Kcnmb1,Klk1b1,Kng1,Mmp2,Mrvi1,Nos2,Oxtr,Pdgfb,Per2,Serpinf2,Ptgs1,Slc8a1,Pde3a,Smpd3,Trpv4,Fgg,Fgb
15_Member	GO Biological Processes	GO:0003012	muscle system process	-8.96697	-6.79626	43/375	Actc1,Acta2,Adrb1,Adrb2,Agt,Ar,Arg2,Cacna1c,Casq2,Cav1,Cyba,Dmpk,G6pdx,Gja5,Igf1,Igfbp5,Kcnh2,Kcnj8,Kcnma1,Klk1b1,Met,Mrvi1,Myh11,Myl4,Oxtr,Ptgs1,Ryr3,Scn1b,Slc8a1,Tpm2,Wisp1,Fxyd1,Foxo1,Smpd3,Klf15,Myh14,Lmod1,Mylk,Fdps,Synm,Sulf1,Kcne2,Abat
15_Member	GO Biological Processes	GO:0090066	regulation of anatomical structure size	-7.80728	-5.74985	52/548	Asic2,Acta2,Adrb1,Adrb2,Agt,Apoe,Atp2b2,Cacna1c,Cav1,Cftr,Crp,Csf3,Efna5,Eln,Fga,G6pdx,Gja5,Kcnj8,Kcnma1,Kcnmb1,Klk1b1,Kng1,Mmp2,Mrvi1,Nos2,Oxtr,Pdgfb,Per2,Serpinf2,Ptgs1,Ret,Scin,Sema3c,Sema4a,Slc8a1,Hnf1b,Vil1,Wnt5a,Magel2,Olfm1,Cdc42ep5,Smpd3,Ush1c,Lmod1,Deptor,Fgg,Eps8l3,Pls1,Fgb,Cdhr2,Rap1gap2,Arhgap40
15_Member	GO Biological Processes	GO:0006936	muscle contraction	-7.72808	-5.68374	34/283	Actc1,Acta2,Adrb1,Adrb2,Agt,Arg2,Cacna1c,Casq2,Cav1,Dmpk,Gja5,Kcnh2,Kcnj8,Kcnma1,Klk1b1,Met,Mrvi1,Myh11,Myl4,Oxtr,Ptgs1,Ryr3,Scn1b,Slc8a1,Tpm2,Fxyd1,Smpd3,Myh14,Lmod1,Mylk,Synm,Sulf1,Kcne2,Abat
15_Member	GO Biological Processes	GO:0044057	regulation of system process	-7.6425	-5.60668	49/507	Asic2,Adrb1,Adrb2,Agt,Apoa1,Apoa2,Apoa4,Arg2,Cacna1c,Casq2,Cav1,Cry2,Cxadr,Cyba,Dab2,Dmpk,Emp2,Fga,G6pdx,Gas6,Gja5,Igf1,Igfbp5,Kcnh2,Kcnma1,Mmp2,Mrvi1,Myl4,Ngfr,Oxtr,Pdgfb,Per2,Ptgs1,Scn1b,Slc8a1,Tgfb2,Trf,Wisp1,Fxyd1,Foxo1,Popdc2,Apoa5,Fgg,Fgb,Fdps,Acat2,Olfr78,Kcne2,Abat
15_Member	GO Biological Processes	GO:0097756	negative regulation of blood vessel diameter	-6.70342	-4.77862	18/104	Asic2,Acta2,Agt,Cacna1c,Cav1,Crp,Fga,G6pdx,Gja5,Mmp2,Oxtr,Pdgfb,Per2,Ptgs1,Slc8a1,Smpd3,Fgg,Fgb
15_Member	GO Biological Processes	GO:0042310	vasoconstriction	-6.38117	-4.49389	17/98	Asic2,Acta2,Agt,Cacna1c,Cav1,Fga,G6pdx,Gja5,Mmp2,Oxtr,Pdgfb,Per2,Ptgs1,Slc8a1,Smpd3,Fgg,Fgb
15_Member	GO Biological Processes	GO:1903522	regulation of blood circulation	-6.11005	-4.26279	27/229	Asic2,Adrb1,Adrb2,Agt,Cacna1c,Casq2,Cav1,Cxadr,Dmpk,Fga,Gja5,Kcnh2,Mmp2,Myl4,Oxtr,Pdgfb,Per2,Ptgs1,Scn1b,Slc8a1,Tgfb2,Fxyd1,Popdc2,Fgg,Fgb,Olfr78,Kcne2
15_Member	GO Biological Processes	GO:0006939	smooth muscle contraction	-5.01085	-3.3163	16/110	Acta2,Adrb1,Adrb2,Agt,Cacna1c,Cav1,Kcnma1,Mrvi1,Myh11,Oxtr,Ptgs1,Slc8a1,Smpd3,Mylk,Sulf1,Abat
15_Member	GO Biological Processes	GO:0019229	regulation of vasoconstriction	-4.32155	-2.73379	12/75	Asic2,Cacna1c,Cav1,Fga,Gja5,Mmp2,Oxtr,Pdgfb,Per2,Ptgs1,Fgg,Fgb
15_Member	GO Biological Processes	GO:0090257	regulation of muscle system process	-3.96506	-2.44532	22/221	Adrb1,Adrb2,Agt,Arg2,Cacna1c,Casq2,Cav1,Dmpk,G6pdx,Gja5,Igf1,Igfbp5,Kcnma1,Mrvi1,Oxtr,Ptgs1,Slc8a1,Wisp1,Fxyd1,Foxo1,Fdps,Abat
15_Member	GO Biological Processes	GO:1903524	positive regulation of blood circulation	-3.83116	-2.33028	12/84	Adrb1,Adrb2,Cav1,Fga,Gja5,Oxtr,Pdgfb,Ptgs1,Tgfb2,Fgg,Fgb,Olfr78
15_Member	GO Biological Processes	GO:0045907	positive regulation of vasoconstriction	-3.38234	-1.95848	8/45	Cav1,Fga,Gja5,Oxtr,Pdgfb,Ptgs1,Fgg,Fgb
15_Member	GO Biological Processes	GO:0006937	regulation of muscle contraction	-2.94111	-1.61512	15/149	Adrb1,Adrb2,Arg2,Cacna1c,Casq2,Cav1,Dmpk,Gja5,Kcnma1,Mrvi1,Oxtr,Ptgs1,Slc8a1,Fxyd1,Abat
15_Member	GO Biological Processes	GO:0006940	regulation of smooth muscle contraction	-2.24248	-1.07692	8/67	Adrb1,Adrb2,Cav1,Kcnma1,Mrvi1,Oxtr,Ptgs1,Abat
16_Summary	GO Biological Processes	GO:0030855	epithelial cell differentiation	-14.9271	-12.1572	71/606	Agt,Ar,Atp2b2,Klf5,Cav1,Cftr,Cited1,Cldn1,Cldn3,Col18a1,Cyp27b1,Dab2,Dlx3,Dlx5,Dlx6,Ehf,Erbb4,Esr1,Gli2,Foxa2,Igf1,Ihh,Kcnma1,Krt17,Krt6a,Krt6b,Maf,Met,Bhlha15,Myo6,Mycn,Pck1,Pdgfb,Abcb1b,Pparg,Ppl,Proc,Prom1,St14,Ptgs1,Sfrp4,Ptk6,Sprr2a1,Sprr2f,Stat5b,Tagln,Hnf1b,Tgfb1i1,Tgfb2,Upk1b,Cdh23,Vdr,Vim,Wnt5a,Osr1,Shroom3,Rab25,Irf6,Fzd2,Klf15,Cgn,Ush1c,Cnfn,Fam20c,Tfcp2l1,Upk1a,Adamtsl4,Gdf7,Dact2,Cdh…
16_Member	GO Biological Processes	GO:0030855	epithelial cell differentiation	-14.9271	-12.1572	71/606	Agt,Ar,Atp2b2,Klf5,Cav1,Cftr,Cited1,Cldn1,Cldn3,Col18a1,Cyp27b1,Dab2,Dlx3,Dlx5,Dlx6,Ehf,Erbb4,Esr1,Gli2,Foxa2,Igf1,Ihh,Kcnma1,Krt17,Krt6a,Krt6b,Maf,Met,Bhlha15,Myo6,Mycn,Pck1,Pdgfb,Abcb1b,Pparg,Ppl,Proc,Prom1,St14,Ptgs1,Sfrp4,Ptk6,Sprr2a1,Sprr2f,Stat5b,Tagln,Hnf1b,Tgfb1i1,Tgfb2,Upk1b,Cdh23,Vdr,Vim,Wnt5a,Osr1,Shroom3,Rab25,Irf6,Fzd2,Klf15,Cgn,Ush1c,Cnfn,Fam20c,Tfcp2l1,Upk1a,Adamtsl4,Gdf7,Dact2,Cdh…
16_Member	GO Biological Processes	GO:0002064	epithelial cell development	-5.28944	-3.55254	26/238	Agt,Ar,Atp2b2,Klf5,Cftr,Cldn1,Cldn3,Col18a1,Esr1,Ihh,Met,Bhlha15,Pdgfb,Abcb1b,Proc,St14,Cdh23,Vim,Wnt5a,Shroom3,Rab25,Cgn,Tfcp2l1,Adamtsl4,Dact2,Exph5
16_Member	GO Biological Processes	GO:0003382	epithelial cell morphogenesis	-4.23497	-2.66704	9/44	Ar,Cldn3,Col18a1,Ihh,Met,St14,Rab25,Cgn,Dact2
17_Summary	GO Biological Processes	GO:0006820	anion transport	-14.7627	-12.0258	66/541	Agt,Apoa1,Apoa2,Apoa4,Apoe,Aqp8,Arg1,Arg2,Slc7a1,Cftr,Clca3a1,Abcc2,Fabp3,Acsl1,Folr2,Slc37a4,Lrp2,Mttp,Myc,Myo6,Nos2,Ntrk2,Per2,Pparg,Rbp4,Sfrp4,Slc22a3,Slc23a1,Slc34a2,Slc3a1,Slc7a5,Scarb1,Stra6,Hnf1a,Thbs1,Clca1,Osr1,Slc26a4,Slc27a2,Slc7a9,Fxyd1,Slc15a1,Apoa5,Slc16a9,Pcyox1,Clic3,Ano9,Slc16a14,Slc6a19,Slc10a6,Abcc3,Slco2b1,Slc51a,Slc13a3,Clic6,Slc16a11,Slc17a2,Slc7a4,Tmem30b,Abcc4,Slc13a4,Tnfa…
17_Member	GO Biological Processes	GO:0006820	anion transport	-14.7627	-12.0258	66/541	Agt,Apoa1,Apoa2,Apoa4,Apoe,Aqp8,Arg1,Arg2,Slc7a1,Cftr,Clca3a1,Abcc2,Fabp3,Acsl1,Folr2,Slc37a4,Lrp2,Mttp,Myc,Myo6,Nos2,Ntrk2,Per2,Pparg,Rbp4,Sfrp4,Slc22a3,Slc23a1,Slc34a2,Slc3a1,Slc7a5,Scarb1,Stra6,Hnf1a,Thbs1,Clca1,Osr1,Slc26a4,Slc27a2,Slc7a9,Fxyd1,Slc15a1,Apoa5,Slc16a9,Pcyox1,Clic3,Ano9,Slc16a14,Slc6a19,Slc10a6,Abcc3,Slco2b1,Slc51a,Slc13a3,Clic6,Slc16a11,Slc17a2,Slc7a4,Tmem30b,Abcc4,Slc13a4,Tnfa…
17_Member	GO Biological Processes	GO:0015711	organic anion transport	-13.9888	-11.3551	54/400	Agt,Apoa1,Apoa2,Apoa4,Apoe,Aqp8,Arg1,Arg2,Slc7a1,Cftr,Abcc2,Fabp3,Acsl1,Folr2,Lrp2,Mttp,Myc,Myo6,Nos2,Ntrk2,Per2,Pparg,Rbp4,Slc22a3,Slc23a1,Slc3a1,Slc7a5,Scarb1,Stra6,Hnf1a,Thbs1,Osr1,Slc26a4,Slc27a2,Slc7a9,Slc15a1,Apoa5,Slc16a9,Slc16a14,Slc6a19,Slc10a6,Abcc3,Slco2b1,Slc51a,Slc13a3,Slc16a11,Slc7a4,Tmem30b,Abcc4,Tnfaip8l3,AU018091,Abat,Atp10b,Slc51b
17_Member	GO Biological Processes	GO:0015849	organic acid transport	-13.7467	-11.1373	44/282	Agt,Apoe,Aqp8,Arg1,Arg2,Slc7a1,Abcc2,Fabp3,Acsl1,Folr2,Lrp2,Myc,Myo6,Nos2,Ntrk2,Per2,Pparg,Rbp4,Slc23a1,Slc3a1,Slc7a5,Stra6,Hnf1a,Thbs1,Osr1,Slc26a4,Slc27a2,Slc7a9,Fxyd1,Slc15a1,Slc16a9,Slc16a14,Slc6a19,Slc10a6,Abcc3,Slco2b1,Slc51a,Slc13a3,Slc16a11,Slc7a4,Abcc4,AU018091,Abat,Slc51b
17_Member	GO Biological Processes	GO:0046942	carboxylic acid transport	-13.1464	-10.582	43/281	Agt,Apoe,Aqp8,Arg1,Arg2,Slc7a1,Abcc2,Fabp3,Acsl1,Folr2,Lrp2,Myc,Myo6,Nos2,Ntrk2,Per2,Pparg,Rbp4,Slc23a1,Slc3a1,Slc7a5,Stra6,Hnf1a,Thbs1,Osr1,Slc26a4,Slc27a2,Slc7a9,Slc15a1,Slc16a9,Slc16a14,Slc6a19,Slc10a6,Abcc3,Slco2b1,Slc51a,Slc13a3,Slc16a11,Slc7a4,Abcc4,AU018091,Abat,Slc51b
17_Member	GO Biological Processes	GO:0015718	monocarboxylic acid transport	-7.58054	-5.551	23/146	Apoe,Aqp8,Abcc2,Fabp3,Acsl1,Myc,Nos2,Pparg,Rbp4,Stra6,Hnf1a,Thbs1,Slc27a2,Slc16a9,Slc16a14,Slc10a6,Abcc3,Slco2b1,Slc51a,Slc16a11,Abcc4,Abat,Slc51b
17_Member	GO Biological Processes	GO:0015893	drug transport	-6.78441	-4.8497	25/186	Agt,Aqp5,Arg1,Arg2,Slc7a1,Cldn1,Abcc2,Folr2,Lrp2,Per2,Abcb1b,Rbp4,Slc22a3,Stra6,Cd320,Smpd3,Cubn,Abcc3,Car12,Amn,Slc18a1,Slc13a3,Abcc4,AU018091,Abat
17_Member	GO Biological Processes	GO:0098656	anion transmembrane transport	-5.71656	-3.91465	24/198	Agt,Slc7a1,Cftr,Slc37a4,Lrp2,Myc,Per2,Rbp4,Slc23a1,Slc7a5,Stra6,Thbs1,Clca1,Osr1,Slc26a4,Slc7a9,Fxyd1,Clic3,Ano9,Slc13a3,Clic6,Slc7a4,Slc13a4,AU018091
17_Member	GO Biological Processes	GO:1903825	organic acid transmembrane transport	-5.60514	-3.826	15/88	Agt,Slc7a1,Lrp2,Myc,Per2,Rbp4,Slc23a1,Slc7a5,Stra6,Thbs1,Osr1,Slc7a9,Slc13a3,Slc7a4,AU018091
17_Member	GO Biological Processes	GO:1905039	carboxylic acid transmembrane transport	-5.60514	-3.826	15/88	Agt,Slc7a1,Lrp2,Myc,Per2,Rbp4,Slc23a1,Slc7a5,Stra6,Thbs1,Osr1,Slc7a9,Slc13a3,Slc7a4,AU018091
17_Member	GO Molecular Functions	GO:0005342	organic acid transmembrane transporter activity	-5.41338	-3.66248	20/152	Slc7a1,Folr2,Slc23a1,Slc7a5,Slc26a4,Slc27a2,Slc7a9,Slc16a9,Slc16a14,Slc6a19,Slc10a6,Abcc3,Slco2b1,Slc51a,Slc13a3,Slc16a11,Slc7a4,Abcc4,AU018091,Slc51b
17_Member	GO Molecular Functions	GO:0046943	carboxylic acid transmembrane transporter activity	-5.41338	-3.66248	20/152	Slc7a1,Folr2,Slc23a1,Slc7a5,Slc26a4,Slc27a2,Slc7a9,Slc16a9,Slc16a14,Slc6a19,Slc10a6,Abcc3,Slco2b1,Slc51a,Slc13a3,Slc16a11,Slc7a4,Abcc4,AU018091,Slc51b
17_Member	GO Biological Processes	GO:0006865	amino acid transport	-5.15428	-3.44008	18/132	Agt,Arg1,Arg2,Slc7a1,Myc,Myo6,Ntrk2,Per2,Slc3a1,Slc7a5,Osr1,Slc7a9,Slc15a1,Slc6a19,Slc13a3,Slc7a4,AU018091,Abat
17_Member	GO Molecular Functions	GO:0008509	anion transmembrane transporter activity	-4.9807	-3.29188	31/324	Slc7a1,Cftr,Clca3a1,Folr2,Slc37a4,Slc22a3,Slc23a1,Slc34a2,Slc7a5,Clca1,Slc26a4,Slc27a2,Slc7a9,Slc16a9,Pcyox1,Clic3,Ano9,Slc16a14,Slc6a19,Slc10a6,Abcc3,Slco2b1,Slc51a,Slc13a3,Clic6,Slc16a11,Slc7a4,Tmem30b,Abcc4,AU018091,Slc51b
17_Member	GO Molecular Functions	GO:0008514	organic anion transmembrane transporter activity	-4.32494	-2.73379	23/224	Slc7a1,Cftr,Folr2,Slc22a3,Slc23a1,Slc7a5,Slc26a4,Slc27a2,Slc7a9,Slc16a9,Slc16a14,Slc6a19,Slc10a6,Abcc3,Slco2b1,Slc51a,Slc13a3,Slc16a11,Slc7a4,Tmem30b,Abcc4,AU018091,Slc51b
17_Member	GO Biological Processes	GO:0006855	drug transmembrane transport	-4.25061	-2.6798	10/54	Agt,Slc7a1,Abcc2,Lrp2,Per2,Rbp4,Stra6,Abcc3,Abcc4,AU018091
17_Member	GO Biological Processes	GO:0003333	amino acid transmembrane transport	-3.06261	-1.70899	9/62	Agt,Slc7a1,Per2,Slc7a5,Osr1,Slc7a9,Slc13a3,Slc7a4,AU018091
18_Summary	Reactome Gene Sets	R-MMU-975634	Retinoid metabolism and transport	-14.7148	-11.9883	20/50	Apoa1,Apoa2,Apoa4,Apoc3,Apoe,Akr1b7,Lrp2,Gpc3,Lpl,Lrp8,Rbp2,Rbp4,Ttr,Gpc6,Apom,Lrat,Akr1c18,Akr1c14,Apob,Akr1c12,Bst1,Fasn,Folr2,Gsto1,Ptgis,Slc23a1,Vnn1,Cd320,Cubn,Amn,Slc5a8,Stra6,Agt,C3,Gnai1,Kng1,Penk,Ccl6,Ccl9,Cxcl5,Ppbp,Cxcl16,Adcy5,Gpr55,Kng2
18_Member	Reactome Gene Sets	R-MMU-975634	Retinoid metabolism and transport	-14.7148	-11.9883	20/50	Apoa1,Apoa2,Apoa4,Apoc3,Apoe,Akr1b7,Lrp2,Gpc3,Lpl,Lrp8,Rbp2,Rbp4,Ttr,Gpc6,Apom,Lrat,Akr1c18,Akr1c14,Apob,Akr1c12
18_Member	Reactome Gene Sets	R-MMU-6806667	Metabolism of fat-soluble vitamins	-14.3213	-11.6437	20/52	Apoa1,Apoa2,Apoa4,Apoc3,Apoe,Akr1b7,Lrp2,Gpc3,Lpl,Lrp8,Rbp2,Rbp4,Ttr,Gpc6,Apom,Lrat,Akr1c18,Akr1c14,Apob,Akr1c12
18_Member	Reactome Gene Sets	R-MMU-196854	Metabolism of vitamins and cofactors	-10.5048	-8.18587	31/188	Apoa1,Apoa2,Apoa4,Apoc3,Apoe,Akr1b7,Bst1,Fasn,Folr2,Lrp2,Gpc3,Gsto1,Lpl,Lrp8,Ptgis,Rbp2,Rbp4,Slc23a1,Ttr,Vnn1,Gpc6,Cd320,Apom,Cubn,Lrat,Amn,Akr1c18,Akr1c14,Slc5a8,Apob,Akr1c12
18_Member	Reactome Gene Sets	R-MMU-2187338	Visual phototransduction	-8.97018	-6.79626	21/104	Apoa1,Apoa2,Apoa4,Apoc3,Apoe,Akr1b7,Lrp2,Gpc3,Lpl,Lrp8,Rbp2,Rbp4,Stra6,Ttr,Gpc6,Apom,Lrat,Akr1c18,Akr1c14,Apob,Akr1c12
18_Member	Reactome Gene Sets	R-MMU-418594	G alpha (i) signalling events	-4.70857	-3.06985	34/383	Agt,Apoa1,Apoa2,Apoa4,Apoc3,Apoe,Akr1b7,C3,Gnai1,Lrp2,Gpc3,Kng1,Lpl,Lrp8,Penk,Rbp2,Rbp4,Ccl6,Ccl9,Cxcl5,Stra6,Ttr,Gpc6,Apom,Ppbp,Cxcl16,Lrat,Akr1c18,Akr1c14,Adcy5,Gpr55,Apob,Kng2,Akr1c12
19_Summary	Reactome Gene Sets	R-MMU-382551	Transport of small molecules	-14.2833	-11.6148	76/696	Asic2,Alb,Apoa1,Apoa2,Apoa4,Apoc1,Apoc3,Apoe,Aqp3,Aqp5,Aqp8,Fxyd2,Atp2b2,Atp7b,Slc7a1,Casq2,Cftr,Abcc2,Heph,Lcn2,Lipg,Lpl,Fxyd3,Mttp,Pcsk5,Pcsk6,Abcb1b,Ryr3,Slc22a3,Slc34a2,Slc3a1,Slc5a1,Slc7a5,Slc8a1,Scarb1,Abcc9,Trf,Tfrc,Clca1,Slc26a4,Abca8b,Slc7a9,Slc5a3,Fxyd1,Slc15a1,Trpv4,Cubn,Apoa5,Slc39a8,Atp2c2,Derl3,Nipal1,Ano9,Steap2,Slc6a19,Slc10a6,Abcc3,Amn,Pcsk9,Slco2b1,Fxyd4,Slc18a1,Slc28a3,Slc13a3,…
19_Member	Reactome Gene Sets	R-MMU-382551	Transport of small molecules	-14.2833	-11.6148	76/696	Asic2,Alb,Apoa1,Apoa2,Apoa4,Apoc1,Apoc3,Apoe,Aqp3,Aqp5,Aqp8,Fxyd2,Atp2b2,Atp7b,Slc7a1,Casq2,Cftr,Abcc2,Heph,Lcn2,Lipg,Lpl,Fxyd3,Mttp,Pcsk5,Pcsk6,Abcb1b,Ryr3,Slc22a3,Slc34a2,Slc3a1,Slc5a1,Slc7a5,Slc8a1,Scarb1,Abcc9,Trf,Tfrc,Clca1,Slc26a4,Abca8b,Slc7a9,Slc5a3,Fxyd1,Slc15a1,Trpv4,Cubn,Apoa5,Slc39a8,Atp2c2,Derl3,Nipal1,Ano9,Steap2,Slc6a19,Slc10a6,Abcc3,Amn,Pcsk9,Slco2b1,Fxyd4,Slc18a1,Slc28a3,Slc13a3,…
20_Summary	GO Biological Processes	GO:0042632	cholesterol homeostasis	-13.8157	-11.1984	24/83	Apoa1,Apoa2,Apoa4,Apoc3,Apoe,Cav1,Cd24a,Ephx2,Fabp3,Slc37a4,Hnf4a,Hpn,Lipg,Lpl,Mttp,Nr1h4,Scarb1,Vdr,Apoa5,Pcsk9,Soat2,Insig1,Apob,Mia2,Ar,Comp,Crp,Cyp11a1,Cyp21a1,Esr1,Gc,Gstm1,Hsd11b2,Igf1,Prom1,Rorc,Syp,Paqr5,Akr1c18,Akr1c14,Stard4,Bspry,Akr1c12,Alb,Apoc1,Pcsk5,Pcsk6,Cubn,Amn,Ces3a,Adrb1,Cebpa,Acox2,Pnpla3,Ang,C3,Acsl1,Lpin1,Lipe,Pck1,Tnxb,Dgkk,Hnf1a,Apom,Gpd1,Fabp5,Pdgfb,Enpp2,Pik3cd,Pip5k1b,…
20_Member	GO Biological Processes	GO:0042632	cholesterol homeostasis	-13.8157	-11.1984	24/83	Apoa1,Apoa2,Apoa4,Apoc3,Apoe,Cav1,Cd24a,Ephx2,Fabp3,Slc37a4,Hnf4a,Hpn,Lipg,Lpl,Mttp,Nr1h4,Scarb1,Vdr,Apoa5,Pcsk9,Soat2,Insig1,Apob,Mia2
20_Member	GO Biological Processes	GO:0055092	sterol homeostasis	-13.8157	-11.1984	24/83	Apoa1,Apoa2,Apoa4,Apoc3,Apoe,Cav1,Cd24a,Ephx2,Fabp3,Slc37a4,Hnf4a,Hpn,Lipg,Lpl,Mttp,Nr1h4,Scarb1,Vdr,Apoa5,Pcsk9,Soat2,Insig1,Apob,Mia2
20_Member	GO Molecular Functions	GO:0005496	steroid binding	-13.6248	-11.031	27/109	Apoa1,Apoa2,Apoa4,Apoe,Ar,Comp,Crp,Cyp11a1,Cyp21a1,Esr1,Gc,Gstm1,Hsd11b2,Igf1,Prom1,Rorc,Nr1h4,Syp,Vdr,Apoa5,Paqr5,Akr1c18,Akr1c14,Stard4,Bspry,Soat2,Akr1c12
20_Member	Reactome Gene Sets	R-MMU-174824	Plasma lipoprotein assembly, remodeling, and clearance	-12.4766	-9.97199	20/63	Alb,Apoa1,Apoa2,Apoa4,Apoc1,Apoc3,Apoe,Lipg,Lpl,Mttp,Pcsk5,Pcsk6,Scarb1,Cubn,Apoa5,Amn,Pcsk9,Soat2,Apob,Ces3a
20_Member	GO Biological Processes	GO:0055088	lipid homeostasis	-12.4673	-9.96886	28/130	Adrb1,Apoa1,Apoa2,Apoa4,Apoc3,Apoe,Cav1,Cd24a,Cebpa,Ephx2,Fabp3,Slc37a4,Hnf4a,Hpn,Lipg,Lpl,Mttp,Nr1h4,Scarb1,Vdr,Apoa5,Acox2,Pcsk9,Pnpla3,Soat2,Insig1,Apob,Mia2
20_Member	GO Biological Processes	GO:0006639	acylglycerol metabolic process	-11.2981	-8.9075	25/115	Ang,Apoa1,Apoa2,Apoa4,Apoc1,Apoc3,Apoe,C3,Cav1,Esr1,Acsl1,Lpin1,Slc37a4,Lipe,Lpl,Mttp,Pck1,Scarb1,Apoa5,Tnxb,Pcsk9,Pnpla3,Insig1,Apob,Dgkk
20_Member	GO Biological Processes	GO:0006638	neutral lipid metabolic process	-11.1221	-8.74552	25/117	Ang,Apoa1,Apoa2,Apoa4,Apoc1,Apoc3,Apoe,C3,Cav1,Esr1,Acsl1,Lpin1,Slc37a4,Lipe,Lpl,Mttp,Pck1,Scarb1,Apoa5,Tnxb,Pcsk9,Pnpla3,Insig1,Apob,Dgkk
20_Member	GO Biological Processes	GO:0006641	triglyceride metabolic process	-10.5021	-8.18587	22/96	Apoa1,Apoa4,Apoc1,Apoc3,Apoe,C3,Cav1,Esr1,Acsl1,Lpin1,Slc37a4,Lipe,Lpl,Mttp,Pck1,Scarb1,Apoa5,Tnxb,Pcsk9,Pnpla3,Insig1,Apob
20_Member	Reactome Gene Sets	R-MMU-8963899	Plasma lipoprotein remodeling	-10.2072	-7.91442	12/25	Alb,Apoa1,Apoa2,Apoa4,Apoc3,Apoe,Lipg,Lpl,Pcsk5,Pcsk6,Apoa5,Apob
20_Member	GO Biological Processes	GO:0043691	reverse cholesterol transport	-9.73657	-7.49035	9/13	Apoa1,Apoa2,Apoa4,Apoe,Lipg,Scarb1,Hnf1a,Apom,Apoa5
20_Member	GO Biological Processes	GO:0071827	plasma lipoprotein particle organization	-9.48386	-7.26451	13/34	Apoa1,Apoa2,Apoa4,Apoc3,Apoe,Lipg,Lpl,Mttp,Scarb1,Apom,Apoa5,Soat2,Apob
20_Member	GO Biological Processes	GO:0097006	regulation of plasma lipoprotein particle levels	-8.96956	-6.79626	16/59	Apoa1,Apoa2,Apoa4,Apoc3,Apoe,Crp,Lipg,Lpl,Mttp,Nr1h4,Scarb1,Apom,Apoa5,Pcsk9,Soat2,Apob
20_Member	Reactome Gene Sets	R-MMU-8963901	Chylomicron remodeling	-8.96325	-6.79541	8/11	Apoa1,Apoa2,Apoa4,Apoc3,Apoe,Lpl,Apoa5,Apob
20_Member	GO Biological Processes	GO:0071825	protein-lipid complex subunit organization	-8.94905	-6.78405	13/37	Apoa1,Apoa2,Apoa4,Apoc3,Apoe,Lipg,Lpl,Mttp,Scarb1,Apom,Apoa5,Soat2,Apob
20_Member	GO Biological Processes	GO:0034368	protein-lipid complex remodeling	-8.81598	-6.67581	10/20	Apoa1,Apoa2,Apoa4,Apoe,Lipg,Lpl,Scarb1,Apom,Apoa5,Apob
20_Member	GO Biological Processes	GO:0034369	plasma lipoprotein particle remodeling	-8.81598	-6.67581	10/20	Apoa1,Apoa2,Apoa4,Apoe,Lipg,Lpl,Scarb1,Apom,Apoa5,Apob
20_Member	GO Biological Processes	GO:0034367	protein-containing complex remodeling	-8.55132	-6.43209	10/21	Apoa1,Apoa2,Apoa4,Apoe,Lipg,Lpl,Scarb1,Apom,Apoa5,Apob
20_Member	GO Biological Processes	GO:0046486	glycerolipid metabolic process	-8.38972	-6.28555	37/307	Ang,Apoa1,Apoa2,Apoa4,Apoc1,Apoc3,Apoe,C3,Cav1,Esr1,Fabp3,Acsl1,Lpin1,Slc37a4,Gpd1,Fabp5,Lipe,Lpl,Mttp,Pck1,Pdgfb,Enpp2,Pik3cd,Pip5k1b,Nr1h4,Scarb1,Sh3yl1,Apoa5,Lrat,Tnxb,Pcsk9,Pnpla3,Insig1,Cwh43,Apob,Dgkk,Efr3b
20_Member	GO Biological Processes	GO:0010873	positive regulation of cholesterol esterification	-8.21498	-6.12298	7/9	Agt,Apoa1,Apoa2,Apoa4,Apoe,Apoa5,Stard4
20_Member	GO Biological Processes	GO:0034433	steroid esterification	-7.75076	-5.70427	8/14	Agt,Apoa1,Apoa2,Apoa4,Apoe,Apoa5,Stard4,Soat2
20_Member	GO Biological Processes	GO:0034434	sterol esterification	-7.75076	-5.70427	8/14	Agt,Apoa1,Apoa2,Apoa4,Apoe,Apoa5,Stard4,Soat2
20_Member	GO Biological Processes	GO:0034435	cholesterol esterification	-7.75076	-5.70427	8/14	Agt,Apoa1,Apoa2,Apoa4,Apoe,Apoa5,Stard4,Soat2
20_Member	GO Biological Processes	GO:0030301	cholesterol transport	-7.52043	-5.49912	16/73	Apoa1,Apoa2,Apoa4,Apoe,Cav1,Cftr,Lipg,Scarb1,Hnf1a,Apom,Apoa5,Pcsk9,Acat2,Stard4,Soat2,Apob
20_Member	GO Biological Processes	GO:0015918	sterol transport	-7.43122	-5.41999	16/74	Apoa1,Apoa2,Apoa4,Apoe,Cav1,Cftr,Lipg,Scarb1,Hnf1a,Apom,Apoa5,Pcsk9,Acat2,Stard4,Soat2,Apob
20_Member	GO Biological Processes	GO:0045940	positive regulation of steroid metabolic process	-7.38681	-5.38151	11/33	Agt,Apoa1,Apoa2,Apoa4,Apoe,Dab2,Fgf1,Igf1,Apoa5,Fdps,Stard4
20_Member	GO Biological Processes	GO:0010872	regulation of cholesterol esterification	-7.28403	-5.28474	7/11	Agt,Apoa1,Apoa2,Apoa4,Apoe,Apoa5,Stard4
20_Member	Reactome Gene Sets	R-MMU-8963888	Chylomicron assembly	-7.28403	-5.28474	7/11	Apoa1,Apoa2,Apoa4,Apoc3,Apoe,Mttp,Apob
20_Member	GO Biological Processes	GO:0034377	plasma lipoprotein particle assembly	-7.25087	-5.26102	9/21	Apoa1,Apoa2,Apoa4,Apoc3,Apoe,Mttp,Apom,Apoa5,Soat2
20_Member	GO Molecular Functions	GO:0043178	alcohol binding	-7.17296	-5.19249	16/77	Adh1,Apoa1,Apoa2,Apoa4,Apoe,Crp,Cyp11a1,Prom1,Rbp2,Rbp4,Stra6,Syp,Apoa5,Lrat,Stard4,Soat2
20_Member	GO Molecular Functions	GO:0032934	sterol binding	-7.03211	-5.06981	12/43	Apoa1,Apoa2,Apoa4,Apoe,Crp,Cyp11a1,Prom1,Rorc,Syp,Apoa5,Stard4,Soat2
20_Member	GO Molecular Functions	GO:0060228	phosphatidylcholine-sterol O-acyltransferase activator activity	-6.95505	-4.99982	5/5	Apoa1,Apoa2,Apoa4,Apoe,Apoa5
20_Member	GO Biological Processes	GO:0034372	very-low-density lipoprotein particle remodeling	-6.93082	-4.98254	6/8	Apoa1,Apoa2,Apoa4,Apoe,Lpl,Apoa5
20_Member	GO Biological Processes	GO:0019433	triglyceride catabolic process	-6.65066	-4.72911	9/24	Apoa1,Apoa4,Apoc3,Apoe,Lipe,Lpl,Apoa5,Pnpla3,Apob
20_Member	GO Biological Processes	GO:0065005	protein-lipid complex assembly	-6.65066	-4.72911	9/24	Apoa1,Apoa2,Apoa4,Apoc3,Apoe,Mttp,Apom,Apoa5,Soat2
20_Member	GO Molecular Functions	GO:0015485	cholesterol binding	-6.54674	-4.63162	11/39	Apoa1,Apoa2,Apoa4,Apoe,Crp,Cyp11a1,Prom1,Syp,Apoa5,Stard4,Soat2
20_Member	GO Biological Processes	GO:0034370	triglyceride-rich lipoprotein particle remodeling	-6.46902	-4.56961	6/9	Apoa1,Apoa2,Apoa4,Apoe,Lpl,Apoa5
20_Member	GO Biological Processes	GO:0046503	glycerolipid catabolic process	-6.4565	-4.56013	12/48	Apoa1,Apoa2,Apoa4,Apoc3,Apoe,Lipe,Lpl,Enpp2,Scarb1,Apoa5,Pnpla3,Apob
20_Member	Reactome Gene Sets	R-MMU-8963898	Plasma lipoprotein assembly	-6.42904	-4.53423	8/19	Apoa1,Apoa2,Apoa4,Apoc1,Apoc3,Apoe,Mttp,Apob
20_Member	GO Biological Processes	GO:0046461	neutral lipid catabolic process	-6.32603	-4.4535	10/33	Apoa1,Apoa2,Apoa4,Apoc3,Apoe,Lipe,Lpl,Apoa5,Pnpla3,Apob
20_Member	GO Biological Processes	GO:0046464	acylglycerol catabolic process	-6.32603	-4.4535	10/33	Apoa1,Apoa2,Apoa4,Apoc3,Apoe,Lipe,Lpl,Apoa5,Pnpla3,Apob
20_Member	GO Biological Processes	GO:0055090	acylglycerol homeostasis	-6.32603	-4.4535	10/33	Apoa1,Apoa4,Apoc3,Apoe,Hnf4a,Lpl,Nr1h4,Scarb1,Apoa5,Mia2
20_Member	GO Biological Processes	GO:0070328	triglyceride homeostasis	-6.32603	-4.4535	10/33	Apoa1,Apoa4,Apoc3,Apoe,Hnf4a,Lpl,Nr1h4,Scarb1,Apoa5,Mia2
20_Member	GO Biological Processes	GO:0050892	intestinal absorption	-6.19087	-4.33394	10/34	Apoa1,Apoa2,Apoa4,Slc5a1,Scarb1,Vdr,Vil1,Apoa5,Pls1,Acat2
20_Member	GO Biological Processes	GO:0034380	high-density lipoprotein particle assembly	-6.08638	-4.2459	6/10	Apoa1,Apoa2,Apoa4,Apoe,Apom,Apoa5
20_Member	GO Molecular Functions	GO:0031210	phosphatidylcholine binding	-6.03052	-4.19935	8/21	Apoa1,Apoa2,Apoa4,Jchain,Rs1,Apoa5,Aldob,Serpina5
20_Member	GO Molecular Functions	GO:0050997	quaternary ammonium group binding	-6.03052	-4.19935	8/21	Apoa1,Apoa2,Apoa4,Jchain,Rs1,Apoa5,Aldob,Serpina5
20_Member	GO Biological Processes	GO:0022600	digestive system process	-5.61979	-3.83359	16/99	Adrb1,Apoa1,Apoa2,Apoa4,Aqp5,Kcnma1,Muc13,Oxtr,Rbp4,Slc5a1,Scarb1,Vdr,Vil1,Apoa5,Pls1,Acat2
20_Member	GO Biological Processes	GO:1905952	regulation of lipid localization	-5.51597	-3.74575	19/137	Agt,Apoa1,Apoa2,Apoa4,Apoe,C3,Crp,Cry2,Dab2,Lipg,Lpl,Pparg,Scarb1,Thbs1,Apoa5,Lrat,Pcsk9,Acat2,Apob
20_Member	GO Biological Processes	GO:0033344	cholesterol efflux	-5.37153	-3.62715	10/41	Apoa1,Apoa2,Apoa4,Apoe,Cav1,Scarb1,Apom,Apoa5,Soat2,Apob
20_Member	GO Biological Processes	GO:0016042	lipid catabolic process	-5.27499	-3.53915	30/298	Apoa1,Apoa2,Apoa4,Apoc3,Apoe,Cyp1b1,Cyp27b1,Lpin1,Lipe,Lipg,Lpl,Pck1,Enpp2,Scarb1,Slc27a2,Neu3,Apoa5,Plbd1,Ces2f,Ces2g,Plce1,Pla1a,Acox2,Akr1c18,Acat2,Pnpla3,Ces2b,Apob,Plch1,Ces3a
20_Member	GO Biological Processes	GO:0030300	regulation of intestinal cholesterol absorption	-5.25158	-3.52203	5/8	Apoa1,Apoa2,Apoa4,Apoa5,Acat2
20_Member	GO Molecular Functions	GO:0017127	cholesterol transporter activity	-5.22487	-3.4974	7/19	Apoa1,Apoa2,Apoa4,Apoe,Apoa5,Stard4,Apob
20_Member	GO Biological Processes	GO:0046470	phosphatidylcholine metabolic process	-5.09374	-3.38652	9/35	Apoa1,Apoa2,Apoa4,Fabp3,Fabp5,Enpp2,Scarb1,Apoa5,Lrat
20_Member	GO Biological Processes	GO:1904729	regulation of intestinal lipid absorption	-4.91427	-3.23576	5/9	Apoa1,Apoa2,Apoa4,Apoa5,Acat2
20_Member	GO Molecular Functions	GO:0015248	sterol transporter activity	-4.89276	-3.22062	7/21	Apoa1,Apoa2,Apoa4,Apoe,Apoa5,Stard4,Apob
20_Member	GO Biological Processes	GO:0097164	ammonium ion metabolic process	-4.79261	-3.13656	20/167	Apoa1,Apoa2,Apoa4,Atp2b2,Fabp3,Fabp5,Enpp2,Scarb1,Tgfb2,Tph1,Smpd3,Apoa5,Rnf180,Sgms2,Lrat,Akr1c18,Akr1c14,Maob,Abat,Akr1c12
20_Member	GO Biological Processes	GO:0007586	digestion	-4.7495	-3.10397	17/128	Adrb1,Apoa1,Apoa2,Apoa4,Aqp5,Kcnma1,Muc13,Oxtr,Rbp4,Slc5a1,Scarb1,Tff3,Vdr,Vil1,Apoa5,Pls1,Acat2
20_Member	KEGG Pathway	mmu03320	PPAR signaling pathway	-4.41841	-2.81192	13/85	Apoa1,Apoa2,Apoc3,Fabp3,Acsl1,Fabp5,Lpl,Pck1,Pparg,Slc27a2,Apoa5,Acox2,Scd4
20_Member	GO Biological Processes	GO:0033700	phospholipid efflux	-4.37971	-2.7813	5/11	Apoa1,Apoa2,Apoa4,Apoe,Apoa5
20_Member	GO Biological Processes	GO:0010901	regulation of very-low-density lipoprotein particle remodeling	-4.17178	-2.61518	3/3	Apoa1,Apoa2,Apoa5
20_Member	GO Molecular Functions	GO:0070653	high-density lipoprotein particle receptor binding	-4.17178	-2.61518	3/3	Apoa1,Apoa2,Apoc3
20_Member	GO Biological Processes	GO:0030299	intestinal cholesterol absorption	-4.16046	-2.61011	5/12	Apoa1,Apoa2,Apoa4,Apoa5,Acat2
20_Member	GO Biological Processes	GO:1904478	regulation of intestinal absorption	-4.16046	-2.61011	5/12	Apoa1,Apoa2,Apoa4,Apoa5,Acat2
20_Member	GO Biological Processes	GO:0044242	cellular lipid catabolic process	-4.08543	-2.54732	20/187	Apoa1,Apoa2,Apoa4,Apoc3,Apoe,Cyp1b1,Lpin1,Lipe,Lpl,Pck1,Enpp2,Scarb1,Slc27a2,Neu3,Apoa5,Acox2,Akr1c18,Acat2,Pnpla3,Apob
20_Member	GO Biological Processes	GO:0015748	organophosphate ester transport	-3.98615	-2.46254	12/81	Apoa1,Apoa2,Apoa4,Apoe,Slc37a4,Gjb1,Mttp,Scarb1,Apoa5,Tmem30b,Tnfaip8l3,Atp10b
20_Member	GO Biological Processes	GO:0098856	intestinal lipid absorption	-3.96442	-2.44532	5/13	Apoa1,Apoa2,Apoa4,Apoa5,Acat2
20_Member	GO Molecular Functions	GO:0008035	high-density lipoprotein particle binding	-3.7753	-2.28355	4/8	Apoa1,Apoa2,Lrp8,Scarb1
20_Member	GO Biological Processes	GO:0015914	phospholipid transport	-3.72582	-2.24124	10/62	Apoa1,Apoa2,Apoa4,Apoe,Mttp,Scarb1,Apoa5,Tmem30b,Tnfaip8l3,Atp10b
20_Member	GO Biological Processes	GO:0032371	regulation of sterol transport	-3.6732	-2.20146	8/41	Apoa1,Apoa2,Apoa4,Apoe,Lipg,Apoa5,Pcsk9,Acat2
20_Member	GO Biological Processes	GO:0032374	regulation of cholesterol transport	-3.6732	-2.20146	8/41	Apoa1,Apoa2,Apoa4,Apoe,Lipg,Apoa5,Pcsk9,Acat2
20_Member	GO Biological Processes	GO:0044241	lipid digestion	-3.47807	-2.04167	5/16	Apoa1,Apoa2,Apoa4,Apoa5,Acat2
20_Member	GO Biological Processes	GO:0090207	regulation of triglyceride metabolic process	-3.45175	-2.02114	8/44	Apoa1,Apoa4,Apoc3,Apoe,C3,Esr1,Scarb1,Apoa5
20_Member	GO Biological Processes	GO:0032368	regulation of lipid transport	-3.34672	-1.92799	13/108	Agt,Apoa1,Apoa2,Apoa4,Apoe,Cry2,Dab2,Lipg,Thbs1,Apoa5,Lrat,Pcsk9,Acat2
20_Member	GO Biological Processes	GO:0031099	regeneration	-3.23731	-1.84138	14/125	Apoa1,Apoa2,Apoa4,Apoe,Erbb4,Igf1,Mmp2,Plg,Cxcl5,Thy1,Tnc,Vtn,Apoa5,Lgr6
20_Member	GO Biological Processes	GO:0035376	sterol import	-3.14456	-1.77624	4/11	Apoa1,Apoa2,Scarb1,Stard4
20_Member	GO Molecular Functions	GO:0055102	lipase inhibitor activity	-3.14456	-1.77624	4/11	Apoa1,Apoa2,Apoc3,Pinlyp
20_Member	GO Biological Processes	GO:0070508	cholesterol import	-3.14456	-1.77624	4/11	Apoa1,Apoa2,Scarb1,Stard4
20_Member	GO Biological Processes	GO:0042157	lipoprotein metabolic process	-3.10018	-1.73906	14/129	Alox12b,Apoa1,Apoa2,Apoa4,Apoc1,Apoc3,Apoe,Lipg,Mttp,Apom,Apoa5,Pcsk9,Cwh43,Apob
20_Member	GO Molecular Functions	GO:0034190	apolipoprotein receptor binding	-2.91096	-1.5975	3/6	Apoa1,Apoa2,Pcsk9
20_Member	GO Molecular Functions	GO:0070405	ammonium ion binding	-2.82665	-1.53234	10/80	Adrb1,Adrb2,Apoa1,Apoa2,Apoa4,Jchain,Rs1,Apoa5,Aldob,Serpina5
20_Member	GO Biological Processes	GO:0030258	lipid modification	-2.79513	-1.50387	18/202	Agt,Apoa1,Apoa2,Apoa4,Apoe,Cyp3a13,Ephx2,Fabp3,Pik3cd,Pparg,Slc27a2,Hao2,Apoa5,Acox2,Acat2,Stard4,Soat2,Efr3b
20_Member	GO Biological Processes	GO:0060191	regulation of lipase activity	-2.72631	-1.4495	9/69	Agt,Ang,Apoa1,Apoa2,Apoa4,Apoc3,Esr1,Apoa5,Gpr55
20_Member	GO Biological Processes	GO:0010896	regulation of triglyceride catabolic process	-2.70513	-1.43463	4/14	Apoa1,Apoa4,Apoc3,Apoa5
20_Member	GO Biological Processes	GO:0051004	regulation of lipoprotein lipase activity	-2.58456	-1.34072	4/15	Apoa1,Apoa4,Apoc3,Apoa5
20_Member	GO Biological Processes	GO:0006656	phosphatidylcholine biosynthetic process	-2.47372	-1.25565	4/16	Apoa1,Apoa2,Fabp3,Fabp5
20_Member	GO Biological Processes	GO:0044058	regulation of digestive system process	-2.45504	-1.24017	7/49	Adrb1,Apoa1,Apoa2,Apoa4,Oxtr,Apoa5,Acat2
20_Member	GO Biological Processes	GO:0090208	positive regulation of triglyceride metabolic process	-2.37271	-1.17634	5/27	Apoa1,Apoa4,Apoc3,Scarb1,Apoa5
20_Member	GO Biological Processes	GO:0060193	positive regulation of lipase activity	-2.21684	-1.0558	7/54	Agt,Ang,Apoa1,Apoa4,Esr1,Apoa5,Gpr55
20_Member	GO Biological Processes	GO:0010898	positive regulation of triglyceride catabolic process	-2.18602	-1.03431	3/10	Apoa1,Apoa4,Apoa5
20_Member	GO Biological Processes	GO:0051006	positive regulation of lipoprotein lipase activity	-2.18602	-1.03431	3/10	Apoa1,Apoa4,Apoa5
20_Member	GO Biological Processes	GO:1905954	positive regulation of lipid localization	-2.14773	-1.00568	9/84	Apoe,C3,Dab2,Lipg,Lpl,Scarb1,Lrat,Acat2,Apob
20_Member	GO Biological Processes	GO:0031102	neuron projection regeneration	-2.13005	-0.989073	7/56	Apoa1,Apoa4,Apoe,Mmp2,Thy1,Tnc,Apoa5
20_Member	GO Biological Processes	GO:0018158	protein oxidation	-2.06094	-0.941066	3/11	Apoa1,Apoa2,Loxl2
20_Member	GO Biological Processes	GO:0061365	positive regulation of triglyceride lipase activity	-2.06094	-0.941066	3/11	Apoa1,Apoa4,Apoa5
20_Member	GO Biological Processes	GO:0002701	negative regulation of production of molecular mediator of immune response	-2.04843	-0.932395	5/32	Apoa1,Apoa2,Arg1,Fcgr2b,Tgfb2
21_Summary	GO Biological Processes	GO:0006954	inflammatory response	-13.6646	-11.0631	72/656	Adrb2,Agt,Ahsg,Aoc3,Apoa1,Apoe,Bmpr1b,Bst1,Serping1,C3,C6,Cd24a,Cfh,Chil1,Crp,Csf1,Cyba,Ecm1,Ephb6,Ephx2,Esr1,Mecom,F2,F3,Fcgr2b,Fcgr3,Hp,Il4ra,Il5ra,Itih4,Klk1,Klk1b1,Kng1,Lbp,Tpsb2,Clec10a,Naip2,Ngfr,Nos2,Pik3cd,Serpinf2,Pparg,Proc,Ptgis,Ptgs1,Rorc,Nr1h4,Saa3,Ccl2,Ccl6,Ccl8,Ccl9,Cxcl5,Serpinf1,Serpina1b,Serpina3n,Stat5b,Thbs1,Vnn1,Wnt5a,Ggt5,Sigirr,Nupr1,Ppbp,Il17re,Trpv4,Plgrkt,Il1rl2,Stab1,Il…
21_Member	GO Biological Processes	GO:0006954	inflammatory response	-13.6646	-11.0631	72/656	Adrb2,Agt,Ahsg,Aoc3,Apoa1,Apoe,Bmpr1b,Bst1,Serping1,C3,C6,Cd24a,Cfh,Chil1,Crp,Csf1,Cyba,Ecm1,Ephb6,Ephx2,Esr1,Mecom,F2,F3,Fcgr2b,Fcgr3,Hp,Il4ra,Il5ra,Itih4,Klk1,Klk1b1,Kng1,Lbp,Tpsb2,Clec10a,Naip2,Ngfr,Nos2,Pik3cd,Serpinf2,Pparg,Proc,Ptgis,Ptgs1,Rorc,Nr1h4,Saa3,Ccl2,Ccl6,Ccl8,Ccl9,Cxcl5,Serpinf1,Serpina1b,Serpina3n,Stat5b,Thbs1,Vnn1,Wnt5a,Ggt5,Sigirr,Nupr1,Ppbp,Il17re,Trpv4,Plgrkt,Il1rl2,Stab1,Il…
21_Member	GO Biological Processes	GO:0032101	regulation of response to external stimulus	-10.1075	-7.82226	68/714	Adrb2,Agt,Ahsg,Aoc3,Apoa1,Apoe,Arg1,Arg2,Bst1,Serping1,C3,C6,Cav1,Cd24a,Cd34,Cfh,Csf1,Cyba,Cyp27b1,Esr1,F2,Fcgr2b,Fcgr3,Fga,Fgf1,Vegfd,Gas6,Mst1,Foxa2,Cd74,Kng1,Lbp,Ltf,Met,Nos2,Pdgfb,Plg,Serpinf2,Pparg,Proc,Ptgis,Rorc,Nr1h4,Ccl2,Ccl6,Ccl9,Cxcl5,Serpinf1,Sema3c,Sema4a,Stat5b,Thbs1,Thbs4,Wnt5a,Cxcl14,Ppbp,Trpv4,Trim15,Muc16,Apobec3,Fgg,Il1rl2,Fgb,Tspan8,Cxcl17,Ddx60,Abat,Kng2
21_Member	GO Biological Processes	GO:0031347	regulation of defense response	-5.63227	-3.84487	47/558	Adrb2,Agt,Ahsg,Aoc3,Apoa1,Apoe,Arg1,Arg2,Bst1,Serping1,C3,C6,Cav1,Cd24a,Cfh,Cyba,Esr1,F2,Fcgr2b,Fcgr3,Hpx,Cd74,Lbp,Ltf,Mmp2,Nos2,Penk,Pparg,Proc,Ptgis,Rorc,Nr1h4,Ccl6,Ccl9,Cxcl5,Serpinf1,Stat5b,Wnt5a,Trpv4,5730559C18Rik,Trim15,Apobec3,Cadm3,Mapkapk3,Il1rl2,Cxcl17,Ddx60
21_Member	GO Biological Processes	GO:0050727	regulation of inflammatory response	-5.25545	-3.52277	31/314	Adrb2,Agt,Ahsg,Aoc3,Apoa1,Apoe,Bst1,Serping1,C3,C6,Cd24a,Cfh,Esr1,F2,Fcgr2b,Fcgr3,Lbp,Nos2,Pparg,Proc,Ptgis,Rorc,Nr1h4,Ccl6,Ccl9,Serpinf1,Stat5b,Wnt5a,Trpv4,Il1rl2,Cxcl17
21_Member	GO Biological Processes	GO:0050728	negative regulation of inflammatory response	-2.32004	-1.13914	13/140	Adrb2,Apoa1,Apoe,Cd24a,F2,Fcgr2b,Pparg,Proc,Ptgis,Rorc,Nr1h4,Serpinf1,Cxcl17
21_Member	GO Biological Processes	GO:0031348	negative regulation of defense response	-2.09828	-0.966608	16/200	Adrb2,Apoa1,Apoe,Arg1,Arg2,Serping1,Cd24a,F2,Fcgr2b,Pparg,Proc,Ptgis,Rorc,Nr1h4,Serpinf1,Cxcl17
22_Summary	GO Biological Processes	GO:0030334	regulation of cell migration	-12.952	-10.4085	80/799	Acta2,Agt,Aoc3,Apoe,Bst1,Col18a1,Col1a1,Csf1,Ctsh,Cyp1b1,Dab2,Dpep1,Ecm1,Emp2,Erbb4,F3,Fga,Fgf1,Vegfd,Gas6,Grb7,Has1,Has2,Mst1,Hnf4a,Igf1,Igfbp5,Cd74,Lama3,Lbp,Met,Mmp2,Myc,Pcsk5,Pdgfb,Enpp2,Pik3cd,Pitx2,Pparg,Ptn,Ptpru,Reln,Ret,Ccl2,Cxcl5,Serpinf1,Sfrp2,Sema3c,Sema4a,Slc8a1,Sorl1,Tgfb2,Thbs1,Thbs4,Thy1,Timp1,Vil1,Vim,Vtn,Wnt5a,Ror2,Postn,Rab25,Epb41l4b,Olfm1,Cxcl14,Ppbp,Trpv4,Cxcl16,Plet1,Fam110…
22_Member	GO Biological Processes	GO:0030334	regulation of cell migration	-12.952	-10.4085	80/799	Acta2,Agt,Aoc3,Apoe,Bst1,Col18a1,Col1a1,Csf1,Ctsh,Cyp1b1,Dab2,Dpep1,Ecm1,Emp2,Erbb4,F3,Fga,Fgf1,Vegfd,Gas6,Grb7,Has1,Has2,Mst1,Hnf4a,Igf1,Igfbp5,Cd74,Lama3,Lbp,Met,Mmp2,Myc,Pcsk5,Pdgfb,Enpp2,Pik3cd,Pitx2,Pparg,Ptn,Ptpru,Reln,Ret,Ccl2,Cxcl5,Serpinf1,Sfrp2,Sema3c,Sema4a,Slc8a1,Sorl1,Tgfb2,Thbs1,Thbs4,Thy1,Timp1,Vil1,Vim,Vtn,Wnt5a,Ror2,Postn,Rab25,Epb41l4b,Olfm1,Cxcl14,Ppbp,Trpv4,Cxcl16,Plet1,Fam110…
22_Member	GO Biological Processes	GO:0051272	positive regulation of cellular component movement	-12.1023	-9.62913	59/514	Acta2,Agt,Aoc3,Col18a1,Col1a1,Csf1,Ctsh,Cyp1b1,Dab2,Erbb4,F3,Fga,Fgf1,Vegfd,Gas6,Grb7,Has2,Igf1,Cd74,Lbp,Epcam,Met,Mmp2,Myc,Pcsk5,Pdgfb,Enpp2,Pik3cd,Reln,Ret,Ccl2,Cxcl5,Sema3c,Sema4a,Slc8a1,Stat5b,Tgfb2,Thbs1,Thbs4,Thy1,Trf,Vil1,Vtn,Wnt5a,Ror2,Postn,Cldn7,Rab25,Epb41l4b,Cxcl14,Ppbp,Trpv4,Cxcl16,Plet1,Fam110c,Mylk,Synpo2,Cxcl17,Lgr6
22_Member	GO Biological Processes	GO:2000147	positive regulation of cell motility	-12.098	-9.62913	58/500	Acta2,Agt,Aoc3,Col18a1,Col1a1,Csf1,Ctsh,Cyp1b1,Dab2,Erbb4,F3,Fga,Fgf1,Vegfd,Gas6,Grb7,Has2,Igf1,Cd74,Lbp,Epcam,Met,Mmp2,Myc,Pcsk5,Pdgfb,Enpp2,Pik3cd,Reln,Ret,Ccl2,Cxcl5,Sema3c,Sema4a,Slc8a1,Tgfb2,Thbs1,Thbs4,Thy1,Trf,Vil1,Vtn,Wnt5a,Ror2,Postn,Cldn7,Rab25,Epb41l4b,Cxcl14,Ppbp,Trpv4,Cxcl16,Plet1,Fam110c,Mylk,Synpo2,Cxcl17,Lgr6
22_Member	GO Biological Processes	GO:0030335	positive regulation of cell migration	-11.2169	-8.83099	55/482	Acta2,Agt,Aoc3,Col18a1,Col1a1,Csf1,Ctsh,Cyp1b1,Dab2,Erbb4,F3,Fga,Fgf1,Vegfd,Gas6,Grb7,Has2,Igf1,Cd74,Lbp,Met,Mmp2,Myc,Pcsk5,Pdgfb,Enpp2,Pik3cd,Reln,Ret,Ccl2,Cxcl5,Sema3c,Sema4a,Slc8a1,Tgfb2,Thbs1,Thbs4,Thy1,Vil1,Vtn,Wnt5a,Ror2,Postn,Rab25,Epb41l4b,Cxcl14,Ppbp,Trpv4,Cxcl16,Plet1,Fam110c,Mylk,Synpo2,Cxcl17,Lgr6
22_Member	GO Biological Processes	GO:0040017	positive regulation of locomotion	-11.0167	-8.65826	58/531	Acta2,Agt,Aoc3,Col18a1,Col1a1,Csf1,Ctsh,Cyp1b1,Dab2,Erbb4,F3,Fga,Fgf1,Vegfd,Gas6,Grb7,Has2,Igf1,Cd74,Lbp,Epcam,Met,Mmp2,Myc,Pcsk5,Pdgfb,Enpp2,Pik3cd,Reln,Ret,Ccl2,Cxcl5,Sema3c,Sema4a,Slc8a1,Tgfb2,Thbs1,Thbs4,Thy1,Trf,Vil1,Vtn,Wnt5a,Ror2,Postn,Cldn7,Rab25,Epb41l4b,Cxcl14,Ppbp,Trpv4,Cxcl16,Plet1,Fam110c,Mylk,Synpo2,Cxcl17,Lgr6
22_Member	GO Biological Processes	GO:0001667	ameboidal-type cell migration	-5.56248	-3.7845	35/365	Acta2,Agt,Apoa1,Apoe,Ctsh,Cyp1b1,Dpp4,Emp2,Erbb4,Fgf1,Has1,Has2,Met,Nrtn,Pdgfb,Enpp2,Pitx2,Pparg,Ret,Serpinf1,Sema3c,Sema4a,Slc8a1,Scarb1,Tgfb2,Thbs1,Timp1,Vil1,Wnt5a,Rab25,Epb41l4b,Loxl2,Itgb4,Crb2,Fermt1
22_Member	GO Biological Processes	GO:0010631	epithelial cell migration	-4.07519	-2.53909	24/248	Agt,Apoa1,Apoe,Ctsh,Cyp1b1,Dpp4,Emp2,Fgf1,Has2,Met,Pdgfb,Enpp2,Pparg,Serpinf1,Sema4a,Scarb1,Tgfb2,Thbs1,Vil1,Wnt5a,Rab25,Epb41l4b,Loxl2,Fermt1
22_Member	GO Biological Processes	GO:0090132	epithelium migration	-4.02074	-2.4931	24/250	Agt,Apoa1,Apoe,Ctsh,Cyp1b1,Dpp4,Emp2,Fgf1,Has2,Met,Pdgfb,Enpp2,Pparg,Serpinf1,Sema4a,Scarb1,Tgfb2,Thbs1,Vil1,Wnt5a,Rab25,Epb41l4b,Loxl2,Fermt1
22_Member	GO Biological Processes	GO:0090130	tissue migration	-3.96702	-2.446	24/252	Agt,Apoa1,Apoe,Ctsh,Cyp1b1,Dpp4,Emp2,Fgf1,Has2,Met,Pdgfb,Enpp2,Pparg,Serpinf1,Sema4a,Scarb1,Tgfb2,Thbs1,Vil1,Wnt5a,Rab25,Epb41l4b,Loxl2,Fermt1
22_Member	GO Biological Processes	GO:0010632	regulation of epithelial cell migration	-2.94308	-1.61665	18/196	Agt,Apoe,Ctsh,Emp2,Fgf1,Has2,Met,Pdgfb,Enpp2,Pparg,Serpinf1,Sema4a,Tgfb2,Thbs1,Vil1,Wnt5a,Rab25,Epb41l4b
22_Member	GO Biological Processes	GO:0010634	positive regulation of epithelial cell migration	-2.87868	-1.57157	13/121	Agt,Ctsh,Fgf1,Has2,Met,Pdgfb,Enpp2,Tgfb2,Thbs1,Vil1,Wnt5a,Rab25,Epb41l4b
22_Member	GO Biological Processes	GO:0043542	endothelial cell migration	-2.78906	-1.50358	16/170	Agt,Apoa1,Apoe,Cyp1b1,Dpp4,Emp2,Fgf1,Met,Pdgfb,Pparg,Serpinf1,Sema4a,Scarb1,Thbs1,Wnt5a,Loxl2
23_Summary	GO Biological Processes	GO:0001655	urogenital system development	-12.8716	-10.3414	47/335	Agt,Ar,Arg2,Cited1,Cys1,Emx2,Ephb2,Esr1,Mecom,Fbn1,Fgf1,Gli2,Gpc3,Hoxb7,Id4,Igf1,Epcam,Mmp2,Myc,Pcsk5,Pdgfb,Prom1,Aldh1a2,Rbp4,Ret,Serpinf1,Slc5a1,Serpinb5,Stra6,Hnf1b,Tgfb2,Tnc,Wnt5a,Mmp17,Osr1,Smad9,Heyl,Klf15,Plce1,Pcsk9,Itgb4,Lrp4,Dact2,Sulf1,Pkhd1,Itga8,Greb1l
23_Member	GO Biological Processes	GO:0001655	urogenital system development	-12.8716	-10.3414	47/335	Agt,Ar,Arg2,Cited1,Cys1,Emx2,Ephb2,Esr1,Mecom,Fbn1,Fgf1,Gli2,Gpc3,Hoxb7,Id4,Igf1,Epcam,Mmp2,Myc,Pcsk5,Pdgfb,Prom1,Aldh1a2,Rbp4,Ret,Serpinf1,Slc5a1,Serpinb5,Stra6,Hnf1b,Tgfb2,Tnc,Wnt5a,Mmp17,Osr1,Smad9,Heyl,Klf15,Plce1,Pcsk9,Itgb4,Lrp4,Dact2,Sulf1,Pkhd1,Itga8,Greb1l
23_Member	GO Biological Processes	GO:0072001	renal system development	-9.51178	-7.28595	38/293	Agt,Arg2,Cited1,Cys1,Emx2,Mecom,Fbn1,Fgf1,Gli2,Gpc3,Hoxb7,Epcam,Myc,Pcsk5,Pdgfb,Prom1,Aldh1a2,Rbp4,Ret,Slc5a1,Stra6,Hnf1b,Tgfb2,Wnt5a,Mmp17,Osr1,Smad9,Heyl,Klf15,Plce1,Pcsk9,Itgb4,Lrp4,Dact2,Sulf1,Pkhd1,Itga8,Greb1l
23_Member	GO Biological Processes	GO:0001822	kidney development	-7.1353	-5.16036	32/271	Agt,Arg2,Cited1,Cys1,Fbn1,Fgf1,Gli2,Gpc3,Hoxb7,Epcam,Myc,Pcsk5,Pdgfb,Prom1,Ret,Slc5a1,Stra6,Hnf1b,Tgfb2,Mmp17,Osr1,Smad9,Heyl,Klf15,Plce1,Pcsk9,Lrp4,Dact2,Sulf1,Pkhd1,Itga8,Greb1l
23_Member	GO Biological Processes	GO:0072073	kidney epithelium development	-3.68199	-2.20388	16/141	Agt,Arg2,Cited1,Fgf1,Gpc3,Hoxb7,Epcam,Myc,Pdgfb,Prom1,Ret,Hnf1b,Osr1,Smad9,Heyl,Klf15
23_Member	GO Biological Processes	GO:0072180	mesonephric duct morphogenesis	-3.58315	-2.12889	3/4	Gpc3,Hnf1b,Osr1
23_Member	GO Biological Processes	GO:0072203	cell proliferation involved in metanephros development	-3.32665	-1.91498	4/10	Gpc3,Myc,Pdgfb,Osr1
23_Member	GO Biological Processes	GO:0090183	regulation of kidney development	-3.27956	-1.87681	9/58	Agt,Cited1,Hoxb7,Myc,Pdgfb,Prom1,Ret,Hnf1b,Osr1
23_Member	GO Biological Processes	GO:0072006	nephron development	-3.2215	-1.82942	15/140	Agt,Cited1,Fgf1,Gpc3,Hoxb7,Myc,Pdgfb,Prom1,Ret,Hnf1b,Osr1,Heyl,Klf15,Plce1,Sulf1
23_Member	GO Biological Processes	GO:0072177	mesonephric duct development	-3.19861	-1.81647	3/5	Gpc3,Hnf1b,Osr1
23_Member	GO Biological Processes	GO:0001657	ureteric bud development	-3.00588	-1.66043	12/103	Agt,Arg2,Cited1,Fgf1,Gpc3,Hoxb7,Epcam,Myc,Ret,Hnf1b,Osr1,Smad9
23_Member	GO Biological Processes	GO:0072163	mesonephric epithelium development	-3.00588	-1.66043	12/103	Agt,Arg2,Cited1,Fgf1,Gpc3,Hoxb7,Epcam,Myc,Ret,Hnf1b,Osr1,Smad9
23_Member	GO Biological Processes	GO:0072164	mesonephric tubule development	-3.00588	-1.66043	12/103	Agt,Arg2,Cited1,Fgf1,Gpc3,Hoxb7,Epcam,Myc,Ret,Hnf1b,Osr1,Smad9
23_Member	GO Biological Processes	GO:0001823	mesonephros development	-2.89591	-1.58444	12/106	Agt,Arg2,Cited1,Fgf1,Gpc3,Hoxb7,Epcam,Myc,Ret,Hnf1b,Osr1,Smad9
23_Member	GO Biological Processes	GO:0072009	nephron epithelium development	-2.82517	-1.53125	12/108	Agt,Cited1,Fgf1,Gpc3,Hoxb7,Myc,Pdgfb,Prom1,Hnf1b,Osr1,Heyl,Klf15
23_Member	GO Biological Processes	GO:0072215	regulation of metanephros development	-2.78611	-1.50358	5/22	Cited1,Myc,Pdgfb,Ret,Hnf1b
23_Member	GO Biological Processes	GO:0032835	glomerulus development	-2.63537	-1.3812	8/58	Pdgfb,Prom1,Ret,Osr1,Heyl,Klf15,Plce1,Sulf1
23_Member	GO Biological Processes	GO:0001656	metanephros development	-2.6268	-1.37403	10/85	Cited1,Fbn1,Gpc3,Myc,Pdgfb,Ret,Slc5a1,Hnf1b,Osr1,Itga8
23_Member	GO Biological Processes	GO:0072080	nephron tubule development	-2.21157	-1.05221	10/97	Agt,Cited1,Fgf1,Gpc3,Hoxb7,Myc,Prom1,Hnf1b,Osr1,Heyl
23_Member	GO Biological Processes	GO:0072171	mesonephric tubule morphogenesis	-2.09147	-0.960318	8/71	Agt,Cited1,Fgf1,Gpc3,Hoxb7,Myc,Hnf1b,Osr1
23_Member	GO Biological Processes	GO:0090184	positive regulation of kidney development	-2.07292	-0.944124	6/44	Agt,Hoxb7,Myc,Pdgfb,Prom1,Ret
23_Member	GO Biological Processes	GO:0072176	nephric duct development	-2.06094	-0.941066	3/11	Gpc3,Hnf1b,Osr1
23_Member	GO Biological Processes	GO:0072178	nephric duct morphogenesis	-2.06094	-0.941066	3/11	Gpc3,Hnf1b,Osr1
23_Member	GO Biological Processes	GO:0061326	renal tubule development	-2.0324	-0.917741	10/103	Agt,Cited1,Fgf1,Gpc3,Hoxb7,Myc,Prom1,Hnf1b,Osr1,Heyl
23_Member	GO Biological Processes	GO:0072111	cell proliferation involved in kidney development	-2.02691	-0.915266	4/21	Gpc3,Myc,Pdgfb,Osr1
24_Summary	GO Biological Processes	GO:0072358	cardiovascular system development	-12.6646	-10.141	74/717	Adrb2,Agt,Ang,Apoe,Klf5,C3,C6,Cav1,Cd34,Chil1,Cited1,Col18a1,Col5a1,Col1a1,Col1a2,Ctsh,Cyp1b1,Dlx3,Ecm1,Emp2,Ephb2,Esx1,F3,Fgf1,Vegfd,Gja5,Lrp2,Gpc3,Has2,Igf1,Ihh,Lox,Loxl1,Mmp2,Ngfr,Ntrk2,Nxn,Pcsk5,Pdgfb,Enpp2,Pitx2,Plg,Serpinf2,Pparg,Ptgis,Ptn,Aldh1a2,Ccl2,Serpinf1,Sfrp2,Sema3c,Sema4a,Spint1,Stra6,Tgfa,Tgfb2,Thbs1,Thy1,Wnt2,Wnt5a,Osr1,Hif3a,Foxo1,Mmp19,Lrg1,Loxl2,Mylk,Stab1,Cxcl17,Apob,Sulf1,Cr…
24_Member	GO Biological Processes	GO:0072358	cardiovascular system development	-12.6646	-10.141	74/717	Adrb2,Agt,Ang,Apoe,Klf5,C3,C6,Cav1,Cd34,Chil1,Cited1,Col18a1,Col5a1,Col1a1,Col1a2,Ctsh,Cyp1b1,Dlx3,Ecm1,Emp2,Ephb2,Esx1,F3,Fgf1,Vegfd,Gja5,Lrp2,Gpc3,Has2,Igf1,Ihh,Lox,Loxl1,Mmp2,Ngfr,Ntrk2,Nxn,Pcsk5,Pdgfb,Enpp2,Pitx2,Plg,Serpinf2,Pparg,Ptgis,Ptn,Aldh1a2,Ccl2,Serpinf1,Sfrp2,Sema3c,Sema4a,Spint1,Stra6,Tgfa,Tgfb2,Thbs1,Thy1,Wnt2,Wnt5a,Osr1,Hif3a,Foxo1,Mmp19,Lrg1,Loxl2,Mylk,Stab1,Cxcl17,Apob,Sulf1,Cr…
24_Member	GO Biological Processes	GO:0001568	blood vessel development	-12.5992	-10.082	71/674	Adrb2,Agt,Ang,Apoe,Klf5,C3,C6,Cav1,Cd34,Chil1,Cited1,Col18a1,Col5a1,Col1a1,Col1a2,Ctsh,Cyp1b1,Dlx3,Ecm1,Emp2,Ephb2,Esx1,F3,Fgf1,Vegfd,Gja5,Lrp2,Gpc3,Has2,Ihh,Lox,Loxl1,Mmp2,Ngfr,Ntrk2,Pcsk5,Pdgfb,Enpp2,Pitx2,Plg,Serpinf2,Pparg,Ptgis,Ptn,Aldh1a2,Ccl2,Serpinf1,Sfrp2,Sema3c,Sema4a,Spint1,Stra6,Tgfa,Tgfb2,Thbs1,Thy1,Wnt2,Wnt5a,Osr1,Hif3a,Foxo1,Mmp19,Lrg1,Loxl2,Mylk,Stab1,Cxcl17,Apob,Sulf1,Ltbp1,Optc
24_Member	GO Biological Processes	GO:0001944	vasculature development	-12.1411	-9.66068	72/704	Adrb2,Agt,Ang,Apoe,Klf5,C3,C6,Cav1,Cd34,Chil1,Cited1,Col18a1,Col5a1,Col1a1,Col1a2,Ctsh,Cyp1b1,Dlx3,Ecm1,Emp2,Ephb2,Esx1,F3,Fgf1,Vegfd,Gja5,Lrp2,Gpc3,Has2,Igf1,Ihh,Lox,Loxl1,Mmp2,Ngfr,Ntrk2,Pcsk5,Pdgfb,Enpp2,Pitx2,Plg,Serpinf2,Pparg,Ptgis,Ptn,Aldh1a2,Ccl2,Serpinf1,Sfrp2,Sema3c,Sema4a,Spint1,Stra6,Tgfa,Tgfb2,Thbs1,Thy1,Wnt2,Wnt5a,Osr1,Hif3a,Foxo1,Mmp19,Lrg1,Loxl2,Mylk,Stab1,Cxcl17,Apob,Sulf1,Ltbp1,…
24_Member	GO Biological Processes	GO:0048514	blood vessel morphogenesis	-8.77022	-6.64064	56/575	Adrb2,Agt,Ang,Apoe,Klf5,C3,C6,Cav1,Cd34,Chil1,Cited1,Col18a1,Ctsh,Cyp1b1,Ecm1,Emp2,Ephb2,F3,Fgf1,Vegfd,Gja5,Lrp2,Has2,Ihh,Lox,Mmp2,Ngfr,Ntrk2,Pdgfb,Enpp2,Pitx2,Plg,Serpinf2,Pparg,Ptgis,Ptn,Ccl2,Serpinf1,Sfrp2,Sema4a,Stra6,Tgfa,Tgfb2,Thbs1,Thy1,Wnt5a,Hif3a,Mmp19,Lrg1,Loxl2,Mylk,Stab1,Cxcl17,Apob,Sulf1,Optc
24_Member	GO Biological Processes	GO:0001525	angiogenesis	-6.4857	-4.57849	44/472	Adrb2,Agt,Ang,Klf5,C3,C6,Cav1,Cd34,Chil1,Col18a1,Ctsh,Cyp1b1,Ecm1,Emp2,Ephb2,F3,Fgf1,Vegfd,Ihh,Mmp2,Ngfr,Enpp2,Pitx2,Plg,Pparg,Ptgis,Ptn,Ccl2,Serpinf1,Sfrp2,Sema4a,Tgfa,Tgfb2,Thbs1,Thy1,Wnt5a,Hif3a,Mmp19,Lrg1,Loxl2,Stab1,Cxcl17,Sulf1,Optc
24_Member	GO Biological Processes	GO:1901342	regulation of vasculature development	-6.32462	-4.4535	32/294	Adrb2,Agt,Klf5,C3,C6,Cd34,Chil1,Ctsh,Cyp1b1,Ecm1,Emp2,F3,Fgf1,Vegfd,Ngfr,Pdgfb,Enpp2,Plg,Pparg,Ptgis,Ptn,Ccl2,Serpinf1,Sfrp2,Sema4a,Tgfb2,Thbs1,Wnt5a,Lrg1,Stab1,Sulf1,Optc
24_Member	GO Biological Processes	GO:0045765	regulation of angiogenesis	-6.22796	-4.364	30/268	Adrb2,Agt,C3,C6,Cd34,Chil1,Ctsh,Cyp1b1,Ecm1,Emp2,F3,Fgf1,Vegfd,Ngfr,Enpp2,Plg,Pparg,Ptgis,Ptn,Ccl2,Serpinf1,Sfrp2,Sema4a,Tgfb2,Thbs1,Wnt5a,Lrg1,Stab1,Sulf1,Optc
24_Member	GO Biological Processes	GO:1901343	negative regulation of vasculature development	-5.222	-3.4966	16/106	Adrb2,Agt,Klf5,Ngfr,Pdgfb,Plg,Pparg,Ptn,Ccl2,Serpinf1,Sema4a,Tgfb2,Thbs1,Stab1,Sulf1,Optc
24_Member	GO Biological Processes	GO:0016525	negative regulation of angiogenesis	-4.47367	-2.86198	14/96	Adrb2,Agt,Ngfr,Plg,Pparg,Ptn,Ccl2,Serpinf1,Sema4a,Tgfb2,Thbs1,Stab1,Sulf1,Optc
24_Member	GO Biological Processes	GO:2000181	negative regulation of blood vessel morphogenesis	-4.32188	-2.73379	14/99	Adrb2,Agt,Ngfr,Plg,Pparg,Ptn,Ccl2,Serpinf1,Sema4a,Tgfb2,Thbs1,Stab1,Sulf1,Optc
24_Member	GO Biological Processes	GO:0045766	positive regulation of angiogenesis	-2.65989	-1.40281	15/159	C3,C6,Cd34,Chil1,Ctsh,Cyp1b1,Ecm1,F3,Fgf1,Vegfd,Ptgis,Sfrp2,Thbs1,Wnt5a,Lrg1
24_Member	GO Biological Processes	GO:1904018	positive regulation of vasculature development	-2.63467	-1.3812	16/176	C3,C6,Cd34,Chil1,Ctsh,Cyp1b1,Ecm1,F3,Fgf1,Vegfd,Pdgfb,Ptgis,Sfrp2,Thbs1,Wnt5a,Lrg1
25_Summary	GO Molecular Functions	GO:0038024	cargo receptor activity	-12.3489	-9.85654	22/79	Cfi,Dab2,Folr2,Lrp8,Enpp2,Prss12,Snap91,Scarb1,Tfrc,Vtn,Tmprss2,Cubn,Cxcl16,Susd2,Loxl2,Timd2,Stab1,Enpp3,Tmprss4,Tmprss13,Crb2,Ssc5d
25_Member	GO Molecular Functions	GO:0038024	cargo receptor activity	-12.3489	-9.85654	22/79	Cfi,Dab2,Folr2,Lrp8,Enpp2,Prss12,Snap91,Scarb1,Tfrc,Vtn,Tmprss2,Cubn,Cxcl16,Susd2,Loxl2,Timd2,Stab1,Enpp3,Tmprss4,Tmprss13,Crb2,Ssc5d
25_Member	GO Molecular Functions	GO:0005044	scavenger receptor activity	-8.79156	-6.6573	14/45	Cfi,Enpp2,Prss12,Vtn,Tmprss2,Cxcl16,Susd2,Loxl2,Stab1,Enpp3,Tmprss4,Tmprss13,Crb2,Ssc5d
25_Member	GO Molecular Functions	GO:0001871	pattern binding	-2.02691	-0.915266	4/21	Enpp2,Vtn,Susd2,Enpp3
25_Member	GO Molecular Functions	GO:0030247	polysaccharide binding	-2.02691	-0.915266	4/21	Enpp2,Vtn,Susd2,Enpp3
26_Summary	GO Biological Processes	GO:0034762	regulation of transmembrane transport	-11.9688	-9.51121	60/532	Asic2,Adrb1,Adrb2,Agt,Aoc3,Fxyd2,C3,Cacna1c,Casq2,Cav1,Cftr,Cyba,Dpp6,Ephb2,Erbb4,Esr1,F2,Fhl1,G6pdx,Gja5,Gpc3,Gsto1,Igf1,Kcnh2,Kcnj16,Kcnj8,Kcnma1,Kcnmb1,Fxyd3,Met,Myc,Ngfr,Per2,Reln,Nr1h4,Scn1b,Slc8a1,Tgfb2,Thbs1,Thy1,Osr1,Fxyd1,Kcne4,Cacna1h,Jph2,Tspan13,Clic3,Ano9,Hvcn1,Pid1,Pcsk9,Upk3b,Fxyd4,Clic6,Lrrc26,Kcns3,Kcne2,Kcnc2,Kcnf1,Shisa8,Apoe,Arg1,Arg2,Atp2b2,Dmpk,Pdgfb,Sfrp4,Spink1,Vdr,Slc15a1…
26_Member	GO Biological Processes	GO:0034762	regulation of transmembrane transport	-11.9688	-9.51121	60/532	Asic2,Adrb1,Adrb2,Agt,Aoc3,Fxyd2,C3,Cacna1c,Casq2,Cav1,Cftr,Cyba,Dpp6,Ephb2,Erbb4,Esr1,F2,Fhl1,G6pdx,Gja5,Gpc3,Gsto1,Igf1,Kcnh2,Kcnj16,Kcnj8,Kcnma1,Kcnmb1,Fxyd3,Met,Myc,Ngfr,Per2,Reln,Nr1h4,Scn1b,Slc8a1,Tgfb2,Thbs1,Thy1,Osr1,Fxyd1,Kcne4,Cacna1h,Jph2,Tspan13,Clic3,Ano9,Hvcn1,Pid1,Pcsk9,Upk3b,Fxyd4,Clic6,Lrrc26,Kcns3,Kcne2,Kcnc2,Kcnf1,Shisa8
26_Member	GO Biological Processes	GO:0043269	regulation of ion transport	-10.1307	-7.84168	65/666	Asic2,Adrb1,Adrb2,Agt,Apoe,Arg1,Arg2,Fxyd2,Atp2b2,Cacna1c,Casq2,Cav1,Cftr,Cyba,Dmpk,Dpp6,Ephb2,F2,Fhl1,G6pdx,Gja5,Gsto1,Igf1,Kcnh2,Kcnj16,Kcnj8,Kcnma1,Kcnmb1,Fxyd3,Pdgfb,Per2,Reln,Scn1b,Sfrp4,Slc8a1,Spink1,Tgfb2,Thbs1,Thy1,Vdr,Osr1,Fxyd1,Slc15a1,Kcne4,Cldn10,Cacna1h,Jph2,Tspan13,Atp2c2,Clic3,Ano9,Hvcn1,Pcsk9,Mylk,Fxyd4,Maob,Slc18a1,Clic6,Lrrc26,Kcns3,Kcne2,Kcnc2,Abat,Kcnf1,Shisa8
26_Member	GO Biological Processes	GO:0034765	regulation of ion transmembrane transport	-9.00275	-6.82039	48/446	Asic2,Adrb1,Adrb2,Agt,Fxyd2,Cacna1c,Casq2,Cav1,Cftr,Cyba,Dpp6,Ephb2,F2,Fhl1,G6pdx,Gja5,Gsto1,Kcnh2,Kcnj16,Kcnj8,Kcnma1,Kcnmb1,Fxyd3,Per2,Reln,Scn1b,Slc8a1,Tgfb2,Thbs1,Thy1,Osr1,Fxyd1,Kcne4,Cacna1h,Jph2,Tspan13,Clic3,Ano9,Hvcn1,Pcsk9,Fxyd4,Clic6,Lrrc26,Kcns3,Kcne2,Kcnc2,Kcnf1,Shisa8
26_Member	GO Biological Processes	GO:0098655	cation transmembrane transport	-7.43165	-5.41999	59/677	Asic2,Adrb1,Adrb2,Agt,Fxyd2,Atp2b2,Atp7b,Slc7a1,Cacna1c,Casq2,Cav1,Cyba,Dpp6,Ephb2,F2,Fhl1,G6pdx,Gas6,Gsto1,Hpn,Kcnh2,Kcnj16,Kcnj8,Kcnma1,Kcnmb1,Fxyd3,Bhlha15,Reln,Ryr3,Scn1b,Slc8a1,Abcc9,Tgfb2,Thy1,Trf,Osr1,Fxyd1,Kcne4,Cacna1h,Jph2,Trpv4,Tspan13,Slc39a8,Atp2c2,Steap1,Slc39a5,Steap2,Pcsk9,Fxyd4,Steap4,Atp6v0a4,Slc17a2,Lrrc26,Kcns3,AU018091,Kcne2,Kcnc2,Kcnf1,Shisa8
26_Member	GO Biological Processes	GO:0098660	inorganic ion transmembrane transport	-6.91171	-4.96686	57/667	Fxyd2,Atp2b2,Atp7b,Cacna1c,Casq2,Cav1,Cftr,Cyba,Dpp6,F2,Fhl1,G6pdx,Slc37a4,Gas6,Gsto1,Hpn,Kcnh2,Kcnj16,Kcnj8,Kcnma1,Kcnmb1,Fxyd3,Bhlha15,Ryr3,Scn1b,Slc8a1,Abcc9,Tgfb2,Thy1,Trf,Clca1,Osr1,Slc26a4,Fxyd1,Kcne4,Cacna1h,Jph2,Trpv4,Tspan13,Slc39a8,Atp2c2,Clic3,Steap1,Ano9,Slc39a5,Steap2,Pcsk9,Fxyd4,Steap4,Atp6v0a4,Clic6,Slc17a2,Lrrc26,Kcns3,Kcne2,Kcnc2,Kcnf1
26_Member	GO Biological Processes	GO:0034764	positive regulation of transmembrane transport	-6.48179	-4.57615	26/206	Asic2,Adrb1,Adrb2,Agt,Aoc3,C3,Cftr,Dpp6,Ephb2,Erbb4,F2,G6pdx,Gpc3,Gsto1,Igf1,Kcnh2,Kcnmb1,Met,Reln,Nr1h4,Thy1,Fxyd1,Jph2,Lrrc26,Kcne2,Kcnc2
26_Member	GO Biological Processes	GO:0098662	inorganic cation transmembrane transport	-5.75652	-3.95214	50/603	Fxyd2,Atp2b2,Atp7b,Cacna1c,Casq2,Cav1,Cyba,Dpp6,F2,Fhl1,G6pdx,Gas6,Gsto1,Hpn,Kcnh2,Kcnj16,Kcnj8,Kcnma1,Kcnmb1,Fxyd3,Bhlha15,Ryr3,Scn1b,Slc8a1,Abcc9,Tgfb2,Thy1,Trf,Osr1,Fxyd1,Kcne4,Cacna1h,Jph2,Trpv4,Tspan13,Slc39a8,Atp2c2,Steap1,Slc39a5,Steap2,Pcsk9,Fxyd4,Steap4,Atp6v0a4,Slc17a2,Lrrc26,Kcns3,Kcne2,Kcnc2,Kcnf1
26_Member	GO Biological Processes	GO:1904062	regulation of cation transmembrane transport	-5.60905	-3.8264	32/317	Asic2,Adrb1,Adrb2,Agt,Fxyd2,Casq2,Cav1,Cyba,Dpp6,Ephb2,F2,Fhl1,G6pdx,Gsto1,Kcnh2,Kcnmb1,Fxyd3,Reln,Scn1b,Slc8a1,Tgfb2,Thy1,Osr1,Fxyd1,Jph2,Tspan13,Pcsk9,Fxyd4,Lrrc26,Kcne2,Kcnc2,Shisa8
26_Member	GO Biological Processes	GO:0010959	regulation of metal ion transport	-5.15207	-3.43956	36/397	Adrb1,Adrb2,Agt,Fxyd2,Atp2b2,Casq2,Cav1,Cyba,Dmpk,Dpp6,F2,Fhl1,G6pdx,Gsto1,Igf1,Kcnh2,Kcnmb1,Fxyd3,Pdgfb,Scn1b,Slc8a1,Spink1,Tgfb2,Thy1,Vdr,Osr1,Fxyd1,Jph2,Tspan13,Atp2c2,Pcsk9,Mylk,Fxyd4,Lrrc26,Kcne2,Kcnc2
26_Member	GO Biological Processes	GO:0043270	positive regulation of ion transport	-5.15176	-3.43956	29/287	Asic2,Adrb1,Adrb2,Agt,Apoe,Atp2b2,Cav1,Cftr,Dpp6,Ephb2,F2,Fhl1,G6pdx,Gsto1,Kcnh2,Kcnmb1,Pdgfb,Reln,Scn1b,Thy1,Fxyd1,Jph2,Atp2c2,Mylk,Slc18a1,Lrrc26,Kcne2,Kcnc2,Abat
26_Member	GO Biological Processes	GO:1904064	positive regulation of cation transmembrane transport	-4.92644	-3.24607	18/137	Asic2,Adrb1,Adrb2,Agt,Dpp6,Ephb2,F2,G6pdx,Gsto1,Kcnh2,Kcnmb1,Reln,Thy1,Fxyd1,Jph2,Lrrc26,Kcne2,Kcnc2
26_Member	GO Biological Processes	GO:0034767	positive regulation of ion transmembrane transport	-4.8495	-3.18555	19/152	Asic2,Adrb1,Adrb2,Agt,Cftr,Dpp6,Ephb2,F2,G6pdx,Gsto1,Kcnh2,Kcnmb1,Reln,Thy1,Fxyd1,Jph2,Lrrc26,Kcne2,Kcnc2
26_Member	GO Molecular Functions	GO:0016247	channel regulator activity	-4.22281	-2.65631	16/127	Adrb2,Fxyd2,Cav1,Cftr,Dpp6,Kcnmb1,Fxyd3,Scn1b,Abcc9,Fxyd1,Slc15a1,Tspan13,Pcsk9,Fxyd4,Lrrc26,Kcne2
26_Member	GO Biological Processes	GO:0032412	regulation of ion transmembrane transporter activity	-3.94952	-2.4317	23/237	Asic2,Adrb1,Adrb2,Fxyd2,Casq2,Cav1,Cftr,Ephb2,Fhl1,Gsto1,Fxyd3,Reln,Scn1b,Osr1,Fxyd1,Jph2,Ano9,Pcsk9,Fxyd4,Lrrc26,Kcne2,Kcnc2,Shisa8
26_Member	GO Biological Processes	GO:0032409	regulation of transporter activity	-3.86172	-2.35651	24/256	Asic2,Adrb1,Adrb2,Apoa2,Fxyd2,Casq2,Cav1,Cftr,Ephb2,Fhl1,Gsto1,Fxyd3,Reln,Scn1b,Osr1,Fxyd1,Jph2,Ano9,Pcsk9,Fxyd4,Lrrc26,Kcne2,Kcnc2,Shisa8
26_Member	GO Biological Processes	GO:0022898	regulation of transmembrane transporter activity	-3.78757	-2.29279	23/243	Asic2,Adrb1,Adrb2,Fxyd2,Casq2,Cav1,Cftr,Ephb2,Fhl1,Gsto1,Fxyd3,Reln,Scn1b,Osr1,Fxyd1,Jph2,Ano9,Pcsk9,Fxyd4,Lrrc26,Kcne2,Kcnc2,Shisa8
26_Member	GO Biological Processes	GO:2001259	positive regulation of cation channel activity	-3.78626	-2.2921	10/61	Asic2,Adrb1,Adrb2,Ephb2,Gsto1,Reln,Jph2,Lrrc26,Kcne2,Kcnc2
26_Member	GO Molecular Functions	GO:0099106	ion channel regulator activity	-3.22743	-1.83295	11/84	Adrb2,Cav1,Cftr,Dpp6,Kcnmb1,Scn1b,Abcc9,Tspan13,Pcsk9,Lrrc26,Kcne2
26_Member	GO Biological Processes	GO:0032414	positive regulation of ion transmembrane transporter activity	-2.81688	-1.52372	11/94	Asic2,Adrb1,Adrb2,Cftr,Ephb2,Gsto1,Reln,Jph2,Lrrc26,Kcne2,Kcnc2
26_Member	GO Molecular Functions	GO:0015459	potassium channel regulator activity	-2.78925	-1.50358	7/43	Adrb2,Cav1,Dpp6,Kcnmb1,Abcc9,Lrrc26,Kcne2
26_Member	GO Biological Processes	GO:0043268	positive regulation of potassium ion transport	-2.72929	-1.45186	7/44	Adrb2,Dpp6,Fhl1,Kcnh2,Kcnmb1,Lrrc26,Kcnc2
26_Member	GO Biological Processes	GO:1901379	regulation of potassium ion transmembrane transport	-2.55514	-1.31672	9/73	Casq2,Cav1,Dpp6,Fhl1,Kcnh2,Kcnmb1,Lrrc26,Kcne2,Kcnc2
26_Member	GO Biological Processes	GO:0032411	positive regulation of transporter activity	-2.49931	-1.27085	11/103	Asic2,Adrb1,Adrb2,Cftr,Ephb2,Gsto1,Reln,Jph2,Lrrc26,Kcne2,Kcnc2
26_Member	GO Biological Processes	GO:0043266	regulation of potassium ion transport	-2.09026	-0.960159	10/101	Adrb2,Casq2,Cav1,Dpp6,Fhl1,Kcnh2,Kcnmb1,Lrrc26,Kcne2,Kcnc2
27_Summary	GO Biological Processes	GO:0030155	regulation of cell adhesion	-11.6984	-9.27302	66/628	Adrb2,Apoa1,Arg1,Arg2,Bst1,Cav1,Cd24a,Col1a1,Csf1,Cyp1b1,Dab2,Dpp4,Efna5,Emp2,Ephb6,Erbb2,Fbln2,Fga,Dtx1,H2-Aa,H2-Ab1,Has2,Igf1,Igfbp2,Ihh,Cd74,Il4ra,Lama3,Epcam,Mmp2,Myb,Pcsk5,Enpp2,Plg,Ptn,Ret,Ccl2,Sftpd,Stat5b,Tgfb2,Thbs1,Thy1,Tnc,Tfrc,Vnn1,Vtn,Wnt5a,Meltf,Postn,Cldn7,Celsr2,Epb41l4b,Trpv4,Ccdc80,Plet1,Tnxb,Spock2,Fgg,Il1rl2,Col16a1,Fgb,Dact2,Fermt1,Nexmif,Abat,Abi3bp,Alcam,Apoa4,Cd34,Cdh16,Cl…
27_Member	GO Biological Processes	GO:0030155	regulation of cell adhesion	-11.6984	-9.27302	66/628	Adrb2,Apoa1,Arg1,Arg2,Bst1,Cav1,Cd24a,Col1a1,Csf1,Cyp1b1,Dab2,Dpp4,Efna5,Emp2,Ephb6,Erbb2,Fbln2,Fga,Dtx1,H2-Aa,H2-Ab1,Has2,Igf1,Igfbp2,Ihh,Cd74,Il4ra,Lama3,Epcam,Mmp2,Myb,Pcsk5,Enpp2,Plg,Ptn,Ret,Ccl2,Sftpd,Stat5b,Tgfb2,Thbs1,Thy1,Tnc,Tfrc,Vnn1,Vtn,Wnt5a,Meltf,Postn,Cldn7,Celsr2,Epb41l4b,Trpv4,Ccdc80,Plet1,Tnxb,Spock2,Fgg,Il1rl2,Col16a1,Fgb,Dact2,Fermt1,Nexmif,Abat,Abi3bp
27_Member	GO Biological Processes	GO:0098609	cell-cell adhesion	-9.36242	-7.15262	63/663	Adrb2,Alcam,Apoa1,Apoa4,Arg1,Arg2,Cav1,Cd24a,Cd34,Cdh16,Cldn1,Cldn2,Cldn3,Cxadr,Cyp1b1,Dpp4,Dsg3,Efna5,Ephb6,Erbb2,Fga,Dtx1,H2-Aa,H2-Ab1,Has2,Igf1,Igfbp2,Ihh,Cd74,Il4ra,Lama3,Epcam,Myb,Pkp1,Ptpru,Ret,Ccl2,Sftpd,Stat5b,Tgfb2,Thbs4,Thy1,Tfrc,Cdh23,Vnn1,Wnt5a,Tenm3,Celsr2,Trpv4,Nectin4,Igsf5,Tnxb,Cadm3,Fgg,Il1rl2,Fgb,Stxbp6,Igsf9b,Crb2,Nexmif,Cdhr2,Abat,Cdsn
27_Member	GO Biological Processes	GO:0045785	positive regulation of cell adhesion	-8.78951	-6.6573	43/380	Apoa1,Cav1,Cd24a,Csf1,Dab2,Dpp4,Emp2,Ephb6,Erbb2,Fbln2,Fga,H2-Aa,H2-Ab1,Has2,Igf1,Igfbp2,Ihh,Cd74,Il4ra,Myb,Pcsk5,Enpp2,Ptn,Ret,Ccl2,Stat5b,Tgfb2,Thbs1,Thy1,Tfrc,Vnn1,Vtn,Wnt5a,Epb41l4b,Ccdc80,Tnxb,Spock2,Fgg,Il1rl2,Col16a1,Fgb,Fermt1,Abi3bp
27_Member	GO Biological Processes	GO:0007162	negative regulation of cell adhesion	-6.99065	-5.0319	31/261	Adrb2,Apoa1,Arg1,Arg2,Cd24a,Col1a1,Cyp1b1,Efna5,Erbb2,Dtx1,H2-Aa,H2-Ab1,Ihh,Cd74,Il4ra,Epcam,Mmp2,Enpp2,Plg,Sftpd,Thbs1,Tnc,Meltf,Postn,Cldn7,Trpv4,Plet1,Fgg,Dact2,Nexmif,Abat
27_Member	GO Biological Processes	GO:0022407	regulation of cell-cell adhesion	-6.07438	-4.23792	36/362	Adrb2,Apoa1,Arg1,Arg2,Cav1,Cd24a,Dpp4,Efna5,Ephb6,Erbb2,Fga,Dtx1,H2-Aa,H2-Ab1,Has2,Igf1,Igfbp2,Ihh,Cd74,Il4ra,Epcam,Myb,Ccl2,Sftpd,Stat5b,Thy1,Tfrc,Vnn1,Wnt5a,Celsr2,Trpv4,Fgg,Il1rl2,Fgb,Nexmif,Abat
27_Member	GO Biological Processes	GO:0022409	positive regulation of cell-cell adhesion	-4.32494	-2.73379	23/224	Cav1,Cd24a,Dpp4,Ephb6,Fga,H2-Aa,H2-Ab1,Has2,Igf1,Igfbp2,Ihh,Cd74,Il4ra,Myb,Ccl2,Stat5b,Thy1,Tfrc,Vnn1,Wnt5a,Fgg,Il1rl2,Fgb
27_Member	GO Biological Processes	GO:0022408	negative regulation of cell-cell adhesion	-3.7152	-2.23447	18/169	Adrb2,Apoa1,Arg1,Arg2,Cd24a,Erbb2,Dtx1,H2-Aa,H2-Ab1,Ihh,Cd74,Il4ra,Epcam,Sftpd,Trpv4,Fgg,Nexmif,Abat
27_Member	GO Biological Processes	GO:1903039	positive regulation of leukocyte cell-cell adhesion	-3.56157	-2.10896	19/189	Cav1,Cd24a,Dpp4,Ephb6,H2-Aa,H2-Ab1,Has2,Igf1,Igfbp2,Ihh,Cd74,Il4ra,Myb,Ccl2,Stat5b,Thy1,Tfrc,Vnn1,Il1rl2
27_Member	GO Biological Processes	GO:1903037	regulation of leukocyte cell-cell adhesion	-3.53816	-2.08938	24/269	Arg1,Arg2,Cav1,Cd24a,Dpp4,Ephb6,Erbb2,Dtx1,H2-Aa,H2-Ab1,Has2,Igf1,Igfbp2,Ihh,Cd74,Il4ra,Myb,Ccl2,Sftpd,Stat5b,Thy1,Tfrc,Vnn1,Il1rl2
27_Member	GO Biological Processes	GO:0050870	positive regulation of T cell activation	-3.40711	-1.97963	18/179	Cav1,Cd24a,Dpp4,Ephb6,H2-Aa,H2-Ab1,Igf1,Igfbp2,Ihh,Cd74,Il4ra,Myb,Ccl2,Stat5b,Thy1,Tfrc,Vnn1,Il1rl2
27_Member	GO Biological Processes	GO:0050866	negative regulation of cell activation	-3.29153	-1.88386	18/183	Adrb2,Apoe,Arg1,Arg2,Cd24a,Erbb2,Fcgr2b,Flt3,Dtx1,H2-Aa,H2-Ab1,Ihh,Cd74,Il4ra,Pdgfb,Sftpd,Fgg,Abat
27_Member	GO Biological Processes	GO:0007159	leukocyte cell-cell adhesion	-3.19577	-1.81495	25/301	Apoa4,Arg1,Arg2,Cav1,Cd24a,Dpp4,Ephb6,Erbb2,Dtx1,H2-Aa,H2-Ab1,Has2,Igf1,Igfbp2,Ihh,Cd74,Il4ra,Myb,Ccl2,Sftpd,Stat5b,Thy1,Tfrc,Vnn1,Il1rl2
27_Member	GO Biological Processes	GO:0050863	regulation of T cell activation	-2.96753	-1.63655	24/295	Arg1,Arg2,Cav1,Cd24a,Dpp4,Ephb6,Erbb2,Dtx1,H2-Aa,H2-Ab1,Igf1,Igfbp2,Ihh,Cd74,Il4ra,Myb,Rorc,Ccl2,Sftpd,Stat5b,Thy1,Tfrc,Vnn1,Il1rl2
27_Member	GO Biological Processes	GO:0051250	negative regulation of lymphocyte activation	-2.29405	-1.11813	13/141	Arg1,Arg2,Cd24a,Erbb2,Fcgr2b,Flt3,Dtx1,H2-Aa,H2-Ab1,Ihh,Cd74,Il4ra,Sftpd
27_Member	GO Biological Processes	GO:0050868	negative regulation of T cell activation	-2.28036	-1.10648	11/110	Arg1,Arg2,Cd24a,Erbb2,Dtx1,H2-Aa,H2-Ab1,Ihh,Cd74,Il4ra,Sftpd
27_Member	GO Biological Processes	GO:0032945	negative regulation of mononuclear cell proliferation	-2.2157	-1.0555	9/82	Arg1,Arg2,Cd24a,Erbb2,Fcgr2b,H2-Aa,H2-Ab1,Ihh,Sftpd
27_Member	GO Biological Processes	GO:0050672	negative regulation of lymphocyte proliferation	-2.2157	-1.0555	9/82	Arg1,Arg2,Cd24a,Erbb2,Fcgr2b,H2-Aa,H2-Ab1,Ihh,Sftpd
27_Member	GO Biological Processes	GO:0042130	negative regulation of T cell proliferation	-2.16537	-1.02007	8/69	Arg1,Arg2,Cd24a,Erbb2,H2-Aa,H2-Ab1,Ihh,Sftpd
27_Member	GO Biological Processes	GO:0070664	negative regulation of leukocyte proliferation	-2.11465	-0.97689	9/85	Arg1,Arg2,Cd24a,Erbb2,Fcgr2b,H2-Aa,H2-Ab1,Ihh,Sftpd
27_Member	GO Biological Processes	GO:1903038	negative regulation of leukocyte cell-cell adhesion	-2.0557	-0.937192	11/118	Arg1,Arg2,Cd24a,Erbb2,Dtx1,H2-Aa,H2-Ab1,Ihh,Cd74,Il4ra,Sftpd
27_Member	GO Biological Processes	GO:0050865	regulation of cell activation	-2.01607	-0.906188	40/666	Acta2,Adrb2,Apoe,Arg1,Arg2,Bst1,Cav1,Cd24a,Cftr,Dpp4,Ephb6,Erbb2,Fcgr2b,Flt3,Dtx1,Gas6,H2-Aa,H2-Ab1,Igf1,Igfbp2,Ihh,Cd74,Il4ra,Lbp,Myb,Pdgfb,Rorc,Ccl2,Sftpd,Stat5b,Thbs1,Thy1,Tfrc,Vnn1,Wnt5a,Cd320,Fgg,Il1rl2,Havcr1,Abat
27_Member	GO Biological Processes	GO:0032944	regulation of mononuclear cell proliferation	-2.01458	-0.904944	17/222	Arg1,Arg2,Bst1,Cd24a,Csf1,Erbb2,Fcgr2b,H2-Aa,H2-Ab1,Igf1,Igfbp2,Ihh,Cd74,Sftpd,Stat5b,Tfrc,Cd320
28_Summary	GO Biological Processes	GO:0048732	gland development	-11.5426	-9.12744	54/459	Apoa1,Ar,Atp2b2,Atp7b,Cav1,Cebpa,Csf1,Erbb4,Esr1,Fasn,Ghrh,Gli2,Mst1,Hp,Hpn,Id4,Igf1,Igfbp5,Met,Mki67,Mmp2,Myb,Oxtr,Pck1,Pdgfb,Pitx2,Prl4a1,Prl7a1,Proc,Ptn,Serpinf1,Sema3c,Serpinb5,Stat5b,Stra6,Hnf1a,Hnf1b,Tgfa,Tnc,Tph1,Vdr,Vtn,Vwf,Wnt10a,Wnt5a,Irf6,Atp2c2,Tfcp2l1,Pcsk9,Prl2c5,Socs2,Gdf7,Sulf1,Rxfp1,Adrb1,Alox12b,Aqp5,Cyba,Guca2b,Kcnma1,Celsr2,Emp2,Hsd11b2,Cuzd1,Pcsk5,Ptgis,Timp1,Dkkl1,Ddo,Akr1c1…
28_Member	GO Biological Processes	GO:0048732	gland development	-11.5426	-9.12744	54/459	Apoa1,Ar,Atp2b2,Atp7b,Cav1,Cebpa,Csf1,Erbb4,Esr1,Fasn,Ghrh,Gli2,Mst1,Hp,Hpn,Id4,Igf1,Igfbp5,Met,Mki67,Mmp2,Myb,Oxtr,Pck1,Pdgfb,Pitx2,Prl4a1,Prl7a1,Proc,Ptn,Serpinf1,Sema3c,Serpinb5,Stat5b,Stra6,Hnf1a,Hnf1b,Tgfa,Tnc,Tph1,Vdr,Vtn,Vwf,Wnt10a,Wnt5a,Irf6,Atp2c2,Tfcp2l1,Pcsk9,Prl2c5,Socs2,Gdf7,Sulf1,Rxfp1
28_Member	GO Biological Processes	GO:0030879	mammary gland development	-8.05108	-5.97555	25/161	Ar,Atp2b2,Atp7b,Cav1,Csf1,Erbb4,Esr1,Fasn,Gli2,Mst1,Igf1,Igfbp5,Oxtr,Prl4a1,Prl7a1,Stat5b,Tgfa,Tph1,Vdr,Wnt5a,Irf6,Atp2c2,Prl2c5,Socs2,Rxfp1
28_Member	GO Biological Processes	GO:0007589	body fluid secretion	-6.26544	-4.39863	18/111	Adrb1,Alox12b,Aqp5,Atp2b2,Atp7b,Cav1,Cyba,Erbb4,Guca2b,Kcnma1,Oxtr,Prl4a1,Prl7a1,Stat5b,Vdr,Celsr2,Prl2c5,Socs2
28_Member	GO Biological Processes	GO:0044706	multi-multicellular organism process	-5.7773	-3.96633	23/183	Ar,Emp2,Esr1,Mst1,Hsd11b2,Igfbp5,Cuzd1,Mmp2,Oxtr,Pcsk5,Prl4a1,Prl7a1,Ptgis,Stat5b,Timp1,Vdr,Dkkl1,Ddo,Akr1c18,Prl2c5,Itgb4,Rxfp1,Ldoc1
28_Member	GO Biological Processes	GO:0007565	female pregnancy	-4.72776	-3.08394	19/155	Ar,Emp2,Esr1,Mst1,Hsd11b2,Igfbp5,Cuzd1,Mmp2,Oxtr,Pcsk5,Prl4a1,Prl7a1,Ptgis,Stat5b,Timp1,Vdr,Prl2c5,Itgb4,Ldoc1
28_Member	GO Biological Processes	GO:0007595	lactation	-4.64772	-3.01526	11/59	Atp2b2,Atp7b,Cav1,Erbb4,Oxtr,Prl4a1,Prl7a1,Stat5b,Vdr,Prl2c5,Socs2
29_Summary	GO Biological Processes	GO:0019218	regulation of steroid metabolic process	-11.3787	-8.98326	23/96	Agt,Apoa1,Apoa2,Apoa4,Apoe,Cyp27b1,Dab2,Ephx2,Fgf1,Foxa2,Igf1,Kcnma1,Rorc,Nr1h4,Stat5b,Vdr,Dkkl1,Apoa5,Akr1c18,Fdps,Stard4,Insig1,Apob,Apoc3,C3,Fabp3,Hnf4a,Pdgfb,Scarb1,Smpd3,Mid1ip1,Cav1,Esr1,F2,Irs3,Pparg,Tnfaip8l3,Afp,Cyp11a1,Cyp21a1,Gpd1,Cacna1h,Kyat1,Srd5a1,Akr1c14,Akr1c12
29_Member	GO Biological Processes	GO:0019218	regulation of steroid metabolic process	-11.3787	-8.98326	23/96	Agt,Apoa1,Apoa2,Apoa4,Apoe,Cyp27b1,Dab2,Ephx2,Fgf1,Foxa2,Igf1,Kcnma1,Rorc,Nr1h4,Stat5b,Vdr,Dkkl1,Apoa5,Akr1c18,Fdps,Stard4,Insig1,Apob
29_Member	GO Biological Processes	GO:0046890	regulation of lipid biosynthetic process	-8.51697	-6.40282	25/153	Agt,Apoa1,Apoa4,Apoc3,Apoe,C3,Cyp27b1,Dab2,Fabp3,Fgf1,Hnf4a,Igf1,Pdgfb,Nr1h4,Scarb1,Vdr,Dkkl1,Smpd3,Apoa5,Mid1ip1,Akr1c18,Fdps,Stard4,Insig1,Apob
29_Member	GO Biological Processes	GO:0019216	regulation of lipid metabolic process	-8.16073	-6.07112	37/313	Agt,Apoa1,Apoa2,Apoa4,Apoc3,Apoe,C3,Cav1,Cyp27b1,Dab2,Ephx2,Esr1,F2,Fabp3,Fgf1,Foxa2,Hnf4a,Igf1,Irs3,Kcnma1,Pdgfb,Pparg,Rorc,Nr1h4,Scarb1,Stat5b,Vdr,Dkkl1,Smpd3,Apoa5,Mid1ip1,Akr1c18,Fdps,Stard4,Insig1,Apob,Tnfaip8l3
29_Member	GO Biological Processes	GO:0046889	positive regulation of lipid biosynthetic process	-7.48278	-5.46554	17/83	Agt,Apoa1,Apoa4,Apoc3,Apoe,Dab2,Fabp3,Fgf1,Hnf4a,Igf1,Nr1h4,Scarb1,Smpd3,Apoa5,Mid1ip1,Fdps,Stard4
29_Member	GO Biological Processes	GO:0042180	cellular ketone metabolic process	-7.42757	-5.41833	26/185	Afp,Agt,Apoa1,Apoa4,Cav1,Cyp11a1,Cyp21a1,Dab2,Fabp3,Gpd1,Hnf4a,Kcnma1,Pparg,Nr1h4,Stat5b,Dkkl1,Cacna1h,Apoa5,Mid1ip1,Kyat1,Srd5a1,Akr1c18,Akr1c14,Stard4,Insig1,Akr1c12
29_Member	GO Biological Processes	GO:0045834	positive regulation of lipid metabolic process	-7.03553	-5.07145	22/144	Agt,Apoa1,Apoa2,Apoa4,Apoc3,Apoe,Dab2,F2,Fabp3,Fgf1,Hnf4a,Igf1,Pdgfb,Pparg,Nr1h4,Scarb1,Smpd3,Apoa5,Mid1ip1,Fdps,Stard4,Tnfaip8l3
29_Member	GO Biological Processes	GO:0050810	regulation of steroid biosynthetic process	-5.43866	-3.68447	13/69	Apoe,Cyp27b1,Dab2,Fgf1,Igf1,Nr1h4,Vdr,Dkkl1,Akr1c18,Fdps,Stard4,Insig1,Apob
29_Member	GO Biological Processes	GO:0010565	regulation of cellular ketone metabolic process	-4.71376	-3.07398	16/116	Agt,Apoa1,Apoa4,Cav1,Dab2,Fabp3,Hnf4a,Kcnma1,Pparg,Nr1h4,Dkkl1,Apoa5,Mid1ip1,Akr1c18,Stard4,Insig1
29_Member	GO Biological Processes	GO:0045723	positive regulation of fatty acid biosynthetic process	-3.84168	-2.33895	6/21	Agt,Apoa1,Apoa4,Hnf4a,Apoa5,Mid1ip1
29_Member	GO Biological Processes	GO:0042304	regulation of fatty acid biosynthetic process	-3.34702	-1.92799	7/35	Agt,Apoa1,Apoa4,Hnf4a,Apoa5,Mid1ip1,Insig1
29_Member	GO Biological Processes	GO:0045923	positive regulation of fatty acid metabolic process	-2.91497	-1.5975	7/41	Agt,Apoa1,Apoa4,Hnf4a,Pparg,Apoa5,Mid1ip1
29_Member	GO Biological Processes	GO:0019217	regulation of fatty acid metabolic process	-2.78524	-1.50358	10/81	Agt,Apoa1,Apoa4,Cav1,Fabp3,Hnf4a,Pparg,Apoa5,Mid1ip1,Insig1
30_Summary	GO Molecular Functions	GO:0005509	calcium ion binding	-11.1411	-8.75992	63/601	Anxa8,Aoc3,Atp2b2,Bglap3,Casq2,Cdh16,Comp,Crp,Dsg3,F2,Fbln2,Fbn1,Fbn2,Ncs1,Gas6,Lrp2,Ihh,Itih4,Lrp8,Mgp,Myl4,Padi1,Padi4,Enpp2,Proc,Ret,Ryr3,Scin,Thbs1,Thbs3,Thbs4,Tll1,Clec3b,Cdh23,Vil1,Fbln5,Celsr2,Cd320,Hpgds,Cubn,Aspn,S100a16,Calml3,Cd248,Mmrn1,Fam20c,Cblc,Spock2,Myl9,Pls1,Ltbp4,Stab1,Efemp1,Lrp4,Sulf1,Crb2,C2cd4a,Ehd2,Cdhr2,Capn11,Ltbp1,Plch1,Syt15
30_Member	GO Molecular Functions	GO:0005509	calcium ion binding	-11.1411	-8.75992	63/601	Anxa8,Aoc3,Atp2b2,Bglap3,Casq2,Cdh16,Comp,Crp,Dsg3,F2,Fbln2,Fbn1,Fbn2,Ncs1,Gas6,Lrp2,Ihh,Itih4,Lrp8,Mgp,Myl4,Padi1,Padi4,Enpp2,Proc,Ret,Ryr3,Scin,Thbs1,Thbs3,Thbs4,Tll1,Clec3b,Cdh23,Vil1,Fbln5,Celsr2,Cd320,Hpgds,Cubn,Aspn,S100a16,Calml3,Cd248,Mmrn1,Fam20c,Cblc,Spock2,Myl9,Pls1,Ltbp4,Stab1,Efemp1,Lrp4,Sulf1,Crb2,C2cd4a,Ehd2,Cdhr2,Capn11,Ltbp1,Plch1,Syt15
31_Summary	GO Molecular Functions	GO:0017171	serine hydrolase activity	-11.0837	-8.72081	35/224	Aebp1,C2,Cfi,Ctsc,Ctsh,Dpp4,Dpp6,F2,F3,Mst1,Hp,Hpn,Klk1,Klk1b1,Lipe,Ltf,Tpsb2,Mmp2,Pcsk5,Pcsk6,Plg,Proc,Prss12,St14,Reln,Tmprss2,Hgfac,Prss22,Prss23,Cpn1,Pcsk9,Prss27,Tmprss4,Tmprss13,Cpz,Capn5,Clca3a1,Dpep1,Adam28,Fgl2,Ihh,Napsa,Mmp7,Tll1,Clca1,Ggt5,Mmp17,Tinag,Cpxm2,Bace2,Cpxm1,Ctsr,Mmp19,Cndp2,Pgpep1,Otub2,Lvrn,Unc5cl,Adamtsl1,Adam33,Papln,Adamtsl4,Capn11,Cndp1
31_Member	GO Molecular Functions	GO:0017171	serine hydrolase activity	-11.0837	-8.72081	35/224	Aebp1,C2,Cfi,Ctsc,Ctsh,Dpp4,Dpp6,F2,F3,Mst1,Hp,Hpn,Klk1,Klk1b1,Lipe,Ltf,Tpsb2,Mmp2,Pcsk5,Pcsk6,Plg,Proc,Prss12,St14,Reln,Tmprss2,Hgfac,Prss22,Prss23,Cpn1,Pcsk9,Prss27,Tmprss4,Tmprss13,Cpz
31_Member	GO Molecular Functions	GO:0008236	serine-type peptidase activity	-10.7069	-8.37843	34/219	Aebp1,C2,Cfi,Ctsc,Ctsh,Dpp4,Dpp6,F2,F3,Mst1,Hp,Hpn,Klk1,Klk1b1,Ltf,Tpsb2,Mmp2,Pcsk5,Pcsk6,Plg,Proc,Prss12,St14,Reln,Tmprss2,Hgfac,Prss22,Prss23,Cpn1,Pcsk9,Prss27,Tmprss4,Tmprss13,Cpz
31_Member	GO Molecular Functions	GO:0008233	peptidase activity	-9.46858	-7.25561	63/659	Aebp1,C2,Capn5,Cfi,Clca3a1,Ctsc,Ctsh,Dpep1,Dpp4,Dpp6,Adam28,F2,F3,Fgl2,Mst1,Hp,Hpn,Ihh,Napsa,Klk1,Klk1b1,Ltf,Tpsb2,Mmp2,Mmp7,Pcsk5,Pcsk6,Plg,Proc,Prss12,St14,Reln,Tll1,Clca1,Ggt5,Mmp17,Tinag,Tmprss2,Hgfac,Cpxm2,Bace2,Cpxm1,Ctsr,Mmp19,Cndp2,Pgpep1,Otub2,Prss22,Lvrn,Prss23,Unc5cl,Adamtsl1,Cpn1,Pcsk9,Adam33,Papln,Prss27,Tmprss4,Tmprss13,Adamtsl4,Cpz,Capn11,Cndp1
31_Member	GO Molecular Functions	GO:0004252	serine-type endopeptidase activity	-8.99788	-6.81846	29/191	C2,Cfi,Ctsc,Ctsh,Dpp4,F2,F3,Mst1,Hp,Hpn,Klk1,Klk1b1,Ltf,Tpsb2,Mmp2,Pcsk5,Pcsk6,Plg,Proc,Prss12,St14,Tmprss2,Hgfac,Prss22,Prss23,Pcsk9,Prss27,Tmprss4,Tmprss13
31_Member	GO Molecular Functions	GO:0070011	peptidase activity, acting on L-amino acid peptides	-7.78614	-5.73092	57/629	Aebp1,C2,Capn5,Cfi,Clca3a1,Ctsc,Ctsh,Dpep1,Dpp4,Dpp6,Adam28,F2,F3,Mst1,Hp,Hpn,Napsa,Klk1,Klk1b1,Ltf,Tpsb2,Mmp2,Mmp7,Pcsk5,Pcsk6,Plg,Proc,Prss12,St14,Reln,Tll1,Clca1,Ggt5,Mmp17,Tinag,Tmprss2,Hgfac,Cpxm2,Bace2,Cpxm1,Ctsr,Mmp19,Cndp2,Pgpep1,Otub2,Prss22,Lvrn,Prss23,Cpn1,Pcsk9,Adam33,Prss27,Tmprss4,Tmprss13,Cpz,Capn11,Cndp1
31_Member	GO Molecular Functions	GO:0004175	endopeptidase activity	-6.133	-4.28301	41/438	C2,Capn5,Cfi,Ctsc,Ctsh,Dpp4,Adam28,F2,F3,Mst1,Hp,Hpn,Napsa,Klk1,Klk1b1,Ltf,Tpsb2,Mmp2,Mmp7,Pcsk5,Pcsk6,Plg,Proc,Prss12,St14,Tll1,Mmp17,Tinag,Tmprss2,Hgfac,Bace2,Ctsr,Mmp19,Prss22,Prss23,Pcsk9,Adam33,Prss27,Tmprss4,Tmprss13,Capn11
32_Summary	GO Biological Processes	GO:0002526	acute inflammatory response	-10.7685	-8.43588	26/131	Ahsg,Aoc3,Serping1,C3,C6,Cfh,Crp,Ephb6,F2,F3,Fcgr2b,Fcgr3,Hp,Itih4,Klk1,Klk1b1,Lbp,Serpinf2,Pparg,Saa3,Serpina1b,Serpina3n,Stat5b,Vnn1,Sigirr,Nupr1
32_Member	GO Biological Processes	GO:0002526	acute inflammatory response	-10.7685	-8.43588	26/131	Ahsg,Aoc3,Serping1,C3,C6,Cfh,Crp,Ephb6,F2,F3,Fcgr2b,Fcgr3,Hp,Itih4,Klk1,Klk1b1,Lbp,Serpinf2,Pparg,Saa3,Serpina1b,Serpina3n,Stat5b,Vnn1,Sigirr,Nupr1
32_Member	GO Biological Processes	GO:0006953	acute-phase response	-7.15788	-5.17926	12/42	Ahsg,Crp,F2,Hp,Itih4,Lbp,Serpinf2,Saa3,Serpina1b,Serpina3n,Stat5b,Sigirr
33_Summary	GO Biological Processes	GO:0007169	transmembrane receptor protein tyrosine kinase signaling pathway	-10.434	-8.12568	58/549	Agt,Ahsg,Ar,Cish,Col4a5,Col1a1,Csf1,Efna5,Ephb2,Ephb6,Erbb2,Erbb4,Esr1,F3,Fgf1,Fgfbp1,Vegfd,Flt3,Ghr,Igf1,Igfbp1,Igfbp2,Igfbp4,Igfbp5,Igfbp6,Irs3,Met,Ngfr,Nrtn,Ntrk2,Pdgfb,Pigr,Ret,Nr1h4,Ccl2,Ptk6,Stat5b,Tgfa,Thbs1,Vil1,Wnt5a,Ror2,Ngef,Foxo1,Fam20c,Cblc,Tmem108,Tnk1,Col4a6,Pid1,Cilp,Rassf2,Socs2,Efemp1,Muc20,Afap1l2,Fam83a,Sulf1,Col5a1,Col6a1,Col1a2,Igfals,Pcsk6,Ptn,Wisp1,Ltbp4,Itgb4,Ltbp1,Cav1,C…
33_Member	GO Biological Processes	GO:0007169	transmembrane receptor protein tyrosine kinase signaling pathway	-10.434	-8.12568	58/549	Agt,Ahsg,Ar,Cish,Col4a5,Col1a1,Csf1,Efna5,Ephb2,Ephb6,Erbb2,Erbb4,Esr1,F3,Fgf1,Fgfbp1,Vegfd,Flt3,Ghr,Igf1,Igfbp1,Igfbp2,Igfbp4,Igfbp5,Igfbp6,Irs3,Met,Ngfr,Nrtn,Ntrk2,Pdgfb,Pigr,Ret,Nr1h4,Ccl2,Ptk6,Stat5b,Tgfa,Thbs1,Vil1,Wnt5a,Ror2,Ngef,Foxo1,Fam20c,Cblc,Tmem108,Tnk1,Col4a6,Pid1,Cilp,Rassf2,Socs2,Efemp1,Muc20,Afap1l2,Fam83a,Sulf1
33_Member	GO Molecular Functions	GO:0019838	growth factor binding	-8.88929	-6.73285	25/147	Col5a1,Col6a1,Col1a1,Col1a2,Erbb2,Erbb4,Fgfbp1,Flt3,Ghr,Igfals,Igfbp1,Igfbp2,Igfbp4,Igfbp5,Igfbp6,Ngfr,Ntrk2,Pcsk6,Pdgfb,Ptn,Thbs1,Wisp1,Ltbp4,Itgb4,Ltbp1
33_Member	Reactome Gene Sets	R-MMU-9006934	Signaling by Receptor Tyrosine Kinases	-5.78894	-3.97581	42/468	Cav1,Col11a1,Col4a5,Col5a1,Col6a1,Col6a2,Col6a3,Col1a1,Col1a2,Cyba,Erbb2,Erbb4,Esr1,Fgf1,Fgfbp1,Vegfd,Grb7,Hpn,Igf1,Lama3,Lamb3,Met,Ngfr,Pcsk5,Pcsk6,Pdgfb,Plg,Ptpn18,Ptpru,Ptk6,Spint1,Stat5b,Thbs1,Thbs3,Thbs4,Ngef,Hgfac,Mapkapk3,Atp6v0a4,Cilp,Tns4,Muc20
34_Summary	GO Biological Processes	GO:0016485	protein processing	-10.0853	-7.80382	36/255	Aebp1,Serping1,C3,C6,Cfh,Ctsh,F3,Fga,Gas1,Hpn,Ihh,Cuzd1,Klk1,Klk1b1,Myc,Naip1,Naip2,Pcsk5,Pcsk6,Serpinf2,Prss12,St14,Scg5,Thbs1,Clec3b,Meltf,Tmprss2,Cpxm2,Cpxm1,Plgrkt,Dhcr24,Cpn1,Fgg,Pcsk9,Fgb,Cpz,Ambp,Sorl1,Dpp4,Plg,Tgfb2
34_Member	GO Biological Processes	GO:0016485	protein processing	-10.0853	-7.80382	36/255	Aebp1,Serping1,C3,C6,Cfh,Ctsh,F3,Fga,Gas1,Hpn,Ihh,Cuzd1,Klk1,Klk1b1,Myc,Naip1,Naip2,Pcsk5,Pcsk6,Serpinf2,Prss12,St14,Scg5,Thbs1,Clec3b,Meltf,Tmprss2,Cpxm2,Cpxm1,Plgrkt,Dhcr24,Cpn1,Fgg,Pcsk9,Fgb,Cpz
34_Member	GO Biological Processes	GO:0051604	protein maturation	-8.88664	-6.73285	38/308	Aebp1,Ambp,Serping1,C3,C6,Cfh,Ctsh,F3,Fga,Gas1,Hpn,Ihh,Cuzd1,Klk1,Klk1b1,Myc,Naip1,Naip2,Pcsk5,Pcsk6,Serpinf2,Prss12,St14,Scg5,Sorl1,Thbs1,Clec3b,Meltf,Tmprss2,Cpxm2,Cpxm1,Plgrkt,Dhcr24,Cpn1,Fgg,Pcsk9,Fgb,Cpz
34_Member	GO Biological Processes	GO:0031638	zymogen activation	-8.736	-6.61162	16/61	Ctsh,Fga,Hpn,Cuzd1,Klk1,Klk1b1,Serpinf2,Prss12,St14,Thbs1,Clec3b,Meltf,Plgrkt,Dhcr24,Fgg,Fgb
34_Member	GO Biological Processes	GO:0031639	plasminogen activation	-8.46075	-6.3541	11/27	Fga,Hpn,Serpinf2,St14,Thbs1,Clec3b,Meltf,Plgrkt,Dhcr24,Fgg,Fgb
34_Member	GO Biological Processes	GO:0010755	regulation of plasminogen activation	-5.47351	-3.71377	6/12	Hpn,Serpinf2,Thbs1,Clec3b,Meltf,Plgrkt
34_Member	GO Biological Processes	GO:0070613	regulation of protein processing	-4.82942	-3.16726	13/78	Serping1,C3,C6,Cfh,Gas1,Hpn,Naip1,Naip2,Serpinf2,Thbs1,Clec3b,Meltf,Plgrkt
34_Member	GO Biological Processes	GO:1903317	regulation of protein maturation	-4.70695	-3.06907	13/80	Serping1,C3,C6,Cfh,Gas1,Hpn,Naip1,Naip2,Serpinf2,Thbs1,Clec3b,Meltf,Plgrkt
34_Member	GO Biological Processes	GO:0010756	positive regulation of plasminogen activation	-4.41575	-2.81192	4/6	Hpn,Clec3b,Meltf,Plgrkt
34_Member	GO Biological Processes	GO:0010954	positive regulation of protein processing	-3.60242	-2.13931	6/23	C3,C6,Hpn,Clec3b,Meltf,Plgrkt
34_Member	GO Biological Processes	GO:1903319	positive regulation of protein maturation	-3.38855	-1.96418	6/25	C3,C6,Hpn,Clec3b,Meltf,Plgrkt
34_Member	GO Biological Processes	GO:0010955	negative regulation of protein processing	-2.22415	-1.06113	6/41	Serping1,Gas1,Naip1,Naip2,Serpinf2,Thbs1
34_Member	GO Biological Processes	GO:1903318	negative regulation of protein maturation	-2.22415	-1.06113	6/41	Serping1,Gas1,Naip1,Naip2,Serpinf2,Thbs1
34_Member	GO Biological Processes	GO:0022617	extracellular matrix disassembly	-2.04843	-0.932395	5/32	Dpp4,Hpn,Plg,Tgfb2,Meltf
35_Summary	Reactome Gene Sets	R-MMU-1566948	Elastic fibre formation	-10.0172	-7.7431	15/44	Eln,Fbln2,Fbn1,Fbn2,Lox,Loxl1,Tgfb2,Vtn,Fbln5,Mfap4,Loxl2,Ltbp4,Efemp1,Itga8,Ltbp1
35_Member	Reactome Gene Sets	R-MMU-1566948	Elastic fibre formation	-10.0172	-7.7431	15/44	Eln,Fbln2,Fbn1,Fbn2,Lox,Loxl1,Tgfb2,Vtn,Fbln5,Mfap4,Loxl2,Ltbp4,Efemp1,Itga8,Ltbp1
35_Member	Reactome Gene Sets	R-MMU-2129379	Molecules associated with elastic fibres	-7.85205	-5.7924	12/37	Eln,Fbln2,Fbn1,Fbn2,Tgfb2,Vtn,Fbln5,Mfap4,Ltbp4,Efemp1,Itga8,Ltbp1
36_Summary	GO Molecular Functions	GO:0048037	cofactor binding	-10.0057	-7.73522	55/518	Adh1,Alb,Aldh1a1,Ambp,Aoc3,C3,Cry2,Cyba,Cyp11a1,Cyp1b1,Cyp21a1,Cyp24a1,Cyp2j6,Cyp3a13,Cyp27b1,Cyp51,Fasn,G6pdx,Gpd1,Gstm1,Hnf4a,Hpx,Hsd11b2,Ldhb,Nos2,Ptgis,Ptgs1,Ldhd,Cd320,Fmo2,Olfm1,Hao2,Mgst1,Sqor,Cubn,Cryl1,Upk3bl,Kyat1,Ddo,Etnppl,Cyp2s1,Dhcr24,Srd5a1,Acox2,H6pd,Gpt2,Maob,Egln3,Pnpla3,Soat2,Cyp2c70,Fmo4,Gulo,Abat,P4ha3,Alox12b,Akr1b7,Cbr2,Pcbd1,Dio2,Gsto1,Heph,Hgd,Hsd3b1,Lox,Loxl1,Nxn,Aldh1a2…
36_Member	GO Molecular Functions	GO:0048037	cofactor binding	-10.0057	-7.73522	55/518	Adh1,Alb,Aldh1a1,Ambp,Aoc3,C3,Cry2,Cyba,Cyp11a1,Cyp1b1,Cyp21a1,Cyp24a1,Cyp2j6,Cyp3a13,Cyp27b1,Cyp51,Fasn,G6pdx,Gpd1,Gstm1,Hnf4a,Hpx,Hsd11b2,Ldhb,Nos2,Ptgis,Ptgs1,Ldhd,Cd320,Fmo2,Olfm1,Hao2,Mgst1,Sqor,Cubn,Cryl1,Upk3bl,Kyat1,Ddo,Etnppl,Cyp2s1,Dhcr24,Srd5a1,Acox2,H6pd,Gpt2,Maob,Egln3,Pnpla3,Soat2,Cyp2c70,Fmo4,Gulo,Abat,P4ha3
36_Member	GO Molecular Functions	GO:0016491	oxidoreductase activity	-8.86887	-6.71784	69/780	Adh1,Aldh1a1,Alox12b,Aoc3,Akr1b7,Cbr2,Cyba,Cyp11a1,Cyp1b1,Cyp21a1,Cyp24a1,Cyp2j6,Cyp3a13,Cyp27b1,Cyp51,Pcbd1,Dio2,Fasn,G6pdx,Gpd1,Gsto1,Heph,Hgd,Hsd11b2,Hsd3b1,Ldhb,Lox,Loxl1,Nos2,Nxn,Ptgis,Ptgs1,Aldh1a2,Tph1,Ldhd,Fmo2,Olfm1,Hao2,Mgst1,Sqor,Ifi30,Msmo1,Pcyox1,Cryl1,Upk3bl,Steap1,Ddo,Aldh1b1,Tm7sf2,Steap2,Cyp2s1,Dhcr24,Srd5a1,Acox2,Loxl2,H6pd,Akr1c18,Akr1c14,Dio3,Maob,Egln3,Steap4,Cyp2c70,Fmo4,Sc5…
36_Member	GO Molecular Functions	GO:0050662	coenzyme binding	-6.27479	-4.40654	31/281	Adh1,Alb,Aldh1a1,Cry2,Fasn,G6pdx,Gpd1,Hnf4a,Hsd11b2,Ldhb,Nos2,Ldhd,Fmo2,Hao2,Cryl1,Kyat1,Ddo,Etnppl,Dhcr24,Srd5a1,Acox2,H6pd,Gpt2,Maob,Egln3,Pnpla3,Soat2,Fmo4,Gulo,Abat,P4ha3
36_Member	GO Molecular Functions	GO:0016614	oxidoreductase activity, acting on CH-OH group of donors	-4.31055	-2.7255	18/152	Adh1,Akr1b7,Cbr2,Fasn,G6pdx,Gpd1,Hsd11b2,Hsd3b1,Ldhb,Ldhd,Hao2,Cryl1,Dhcr24,H6pd,Akr1c18,Akr1c14,Gulo,Akr1c12
36_Member	GO Molecular Functions	GO:0016616	oxidoreductase activity, acting on the CH-OH group of donors, NAD or NADP as acceptor	-3.35539	-1.93359	15/136	Adh1,Akr1b7,Cbr2,Fasn,G6pdx,Gpd1,Hsd11b2,Hsd3b1,Ldhb,Ldhd,Cryl1,H6pd,Akr1c18,Akr1c14,Akr1c12
37_Summary	GO Biological Processes	GO:0023014	signal transduction by protein phosphorylation	-9.68306	-7.44058	72/795	Acta2,Adrb2,Agt,Alox12b,Apoe,Ar,C3,Cav1,Cd24a,Chil1,Ctsh,Dab2,Ephb2,Ephb6,Erbb2,Erbb4,Esr1,Mecom,Fcgr2b,Fga,Fgf1,Flt3,Gas6,Ghr,Igf1,Igfbp4,Cd74,Met,Myc,Ngfr,Ntrk2,Oxtr,Pdgfb,Serpinf2,Ptpn5,Ret,Ccl2,Ccl6,Ccl8,Ccl9,Sfrp2,Sfrp4,Sorl1,Tgfa,Tgfb2,Thbs1,Thpo,Trf,Wnt5a,Osr1,Ror2,Foxo1,Cdc42ep5,Trpv4,5730559C18Rik,Psca,Plce1,Unc5cl,Cblc,Tnxb,Fgg,Mapkapk3,Cavin3,Bmp3,Fgb,Rassf2,Muc20,Gpr55,Cxcl17,Gdf7,Pkh…
37_Member	GO Biological Processes	GO:0023014	signal transduction by protein phosphorylation	-9.68306	-7.44058	72/795	Acta2,Adrb2,Agt,Alox12b,Apoe,Ar,C3,Cav1,Cd24a,Chil1,Ctsh,Dab2,Ephb2,Ephb6,Erbb2,Erbb4,Esr1,Mecom,Fcgr2b,Fga,Fgf1,Flt3,Gas6,Ghr,Igf1,Igfbp4,Cd74,Met,Myc,Ngfr,Ntrk2,Oxtr,Pdgfb,Serpinf2,Ptpn5,Ret,Ccl2,Ccl6,Ccl8,Ccl9,Sfrp2,Sfrp4,Sorl1,Tgfa,Tgfb2,Thbs1,Thpo,Trf,Wnt5a,Osr1,Ror2,Foxo1,Cdc42ep5,Trpv4,5730559C18Rik,Psca,Plce1,Unc5cl,Cblc,Tnxb,Fgg,Mapkapk3,Cavin3,Bmp3,Fgb,Rassf2,Muc20,Gpr55,Cxcl17,Gdf7,Pkh…
37_Member	GO Biological Processes	GO:0000165	MAPK cascade	-9.65184	-7.41588	71/780	Acta2,Adrb2,Agt,Alox12b,Apoe,Ar,C3,Cav1,Cd24a,Chil1,Ctsh,Dab2,Ephb2,Ephb6,Erbb2,Erbb4,Esr1,Mecom,Fcgr2b,Fga,Fgf1,Flt3,Gas6,Ghr,Igf1,Igfbp4,Cd74,Met,Myc,Ngfr,Ntrk2,Oxtr,Pdgfb,Serpinf2,Ptpn5,Ret,Ccl2,Ccl6,Ccl8,Ccl9,Sfrp2,Sfrp4,Sorl1,Tgfa,Tgfb2,Thbs1,Thpo,Trf,Wnt5a,Ror2,Foxo1,Cdc42ep5,Trpv4,5730559C18Rik,Psca,Plce1,Unc5cl,Cblc,Tnxb,Fgg,Mapkapk3,Cavin3,Bmp3,Fgb,Rassf2,Muc20,Gpr55,Cxcl17,Gdf7,Pkhd1,Tn…
37_Member	GO Biological Processes	GO:0043408	regulation of MAPK cascade	-9.18218	-6.98783	66/718	Acta2,Adrb2,Agt,Alox12b,Apoe,Ar,C3,Cav1,Cd24a,Chil1,Dab2,Ephb2,Ephb6,Erbb2,Erbb4,Esr1,Mecom,Fcgr2b,Fga,Fgf1,Flt3,Gas6,Ghr,Igf1,Igfbp4,Cd74,Met,Ngfr,Ntrk2,Pdgfb,Serpinf2,Ptpn5,Ret,Ccl2,Ccl6,Ccl8,Ccl9,Sfrp2,Sfrp4,Sorl1,Tgfa,Tgfb2,Thbs1,Thpo,Trf,Wnt5a,Ror2,Foxo1,Trpv4,5730559C18Rik,Psca,Plce1,Unc5cl,Cblc,Tnxb,Fgg,Cavin3,Bmp3,Fgb,Rassf2,Muc20,Gpr55,Cxcl17,Gdf7,Pkhd1,Tnfaip8l3
37_Member	GO Biological Processes	GO:0043410	positive regulation of MAPK cascade	-8.84004	-6.69447	52/511	Acta2,Adrb2,Agt,Alox12b,Ar,C3,Cd24a,Chil1,Dab2,Ephb2,Ephb6,Erbb2,Erbb4,Esr1,Fcgr2b,Fga,Fgf1,Flt3,Gas6,Ghr,Igf1,Igfbp4,Cd74,Met,Ngfr,Ntrk2,Pdgfb,Serpinf2,Ret,Ccl2,Ccl6,Ccl8,Ccl9,Tgfa,Tgfb2,Thbs1,Thpo,Trf,Wnt5a,Ror2,Trpv4,5730559C18Rik,Plce1,Unc5cl,Fgg,Cavin3,Fgb,Rassf2,Muc20,Gpr55,Cxcl17,Tnfaip8l3
37_Member	GO Biological Processes	GO:0070371	ERK1 and ERK2 cascade	-8.23246	-6.13563	39/339	Acta2,Agt,C3,Cav1,Chil1,Ctsh,Dab2,Ephb2,Ephb6,Erbb2,Erbb4,Esr1,Fga,Flt3,Gas6,Igf1,Cd74,Met,Myc,Ntrk2,Oxtr,Pdgfb,Serpinf2,Ret,Ccl2,Ccl6,Ccl8,Ccl9,Thpo,Trf,Ror2,Trpv4,Psca,Fgg,Cavin3,Fgb,Gpr55,Pkhd1,Tnfaip8l3
37_Member	GO Biological Processes	GO:0070374	positive regulation of ERK1 and ERK2 cascade	-6.62627	-4.70633	29/243	Acta2,C3,Chil1,Ephb2,Ephb6,Erbb2,Erbb4,Esr1,Fga,Flt3,Gas6,Cd74,Met,Ntrk2,Pdgfb,Serpinf2,Ret,Ccl2,Ccl6,Ccl8,Ccl9,Thpo,Ror2,Trpv4,Fgg,Cavin3,Fgb,Gpr55,Tnfaip8l3
37_Member	GO Biological Processes	GO:0070372	regulation of ERK1 and ERK2 cascade	-6.36873	-4.48443	34/322	Acta2,C3,Cav1,Chil1,Dab2,Ephb2,Ephb6,Erbb2,Erbb4,Esr1,Fga,Flt3,Gas6,Igf1,Cd74,Met,Ntrk2,Pdgfb,Serpinf2,Ret,Ccl2,Ccl6,Ccl8,Ccl9,Thpo,Ror2,Trpv4,Psca,Fgg,Cavin3,Fgb,Gpr55,Pkhd1,Tnfaip8l3
37_Member	GO Biological Processes	GO:0043549	regulation of kinase activity	-5.71306	-3.91237	59/762	Adrb2,Agt,Ang,Apoe,Bgn,Cav1,Cd24a,Chil1,Cish,Clu,Csf1,Dab2,Emp2,Ephb2,Ephb6,Erbb2,Erbb4,F2,Acsl1,Fgf1,Flt3,Gas6,Ghr,Mst1,Foxa2,Hnf4a,Igf1,Cd74,Lrp8,Ltf,Met,Ntrk2,Pdgfb,Ptpn5,Reln,Ret,Sfrp2,Ptk6,Sorl1,Tgfa,Tgfb2,Thbs1,Thy1,Trf,Wnt5a,Ror2,Aspn,5730559C18Rik,Plce1,Cblc,Tnxb,Deptor,Synpo2,Lrtm2,Rassf2,Socs2,Muc20,Cxcl17,Tnfaip8l3
37_Member	GO Biological Processes	GO:0045859	regulation of protein kinase activity	-4.8531	-3.18826	51/668	Adrb2,Agt,Ang,Apoe,Bgn,Cav1,Cd24a,Chil1,Cish,Clu,Csf1,Dab2,Emp2,Ephb2,Erbb2,Acsl1,Fgf1,Gas6,Ghr,Mst1,Hnf4a,Igf1,Cd74,Lrp8,Ltf,Met,Pdgfb,Ptpn5,Reln,Sfrp2,Ptk6,Sorl1,Tgfa,Tgfb2,Thbs1,Thy1,Trf,Wnt5a,Ror2,Aspn,5730559C18Rik,Plce1,Cblc,Tnxb,Deptor,Synpo2,Lrtm2,Rassf2,Socs2,Muc20,Cxcl17
37_Member	GO Biological Processes	GO:0033674	positive regulation of kinase activity	-4.57872	-2.95412	41/507	Adrb2,Agt,Ang,Cd24a,Chil1,Clu,Csf1,Dab2,Emp2,Ephb2,Ephb6,Erbb2,Erbb4,F2,Acsl1,Fgf1,Flt3,Gas6,Ghr,Hnf4a,Igf1,Cd74,Lrp8,Ltf,Met,Ntrk2,Pdgfb,Reln,Ret,Tgfa,Tgfb2,Thbs1,Trf,Wnt5a,Ror2,5730559C18Rik,Plce1,Rassf2,Muc20,Cxcl17,Tnfaip8l3
37_Member	GO Biological Processes	GO:0051347	positive regulation of transferase activity	-4.18864	-2.62854	44/581	Adrb2,Agt,Ang,Apoa1,Cd24a,Chil1,Clu,Csf1,Dab2,Emp2,Ephb2,Ephb6,Erbb2,Erbb4,F2,Acsl1,Fgf1,Flt3,Gas6,Ghr,Hnf4a,Igf1,Cd74,Lrp8,Ltf,Met,Myc,Ntrk2,Pdgfb,Reln,Ret,Sorl1,Tgfa,Tgfb2,Thbs1,Trf,Wnt5a,Ror2,5730559C18Rik,Plce1,Rassf2,Muc20,Cxcl17,Tnfaip8l3
37_Member	GO Biological Processes	GO:0071900	regulation of protein serine/threonine kinase activity	-3.99099	-2.46543	34/416	Adrb2,Agt,Apoe,Cav1,Cd24a,Chil1,Dab2,Ephb2,Erbb2,Acsl1,Fgf1,Ghr,Mst1,Igf1,Cd74,Ltf,Met,Pdgfb,Ptpn5,Sfrp2,Sorl1,Tgfa,Thbs1,Thy1,Trf,Wnt5a,Ror2,5730559C18Rik,Plce1,Cblc,Tnxb,Synpo2,Muc20,Cxcl17
37_Member	GO Biological Processes	GO:0000187	activation of MAPK activity	-3.90335	-2.39314	14/108	Dab2,Fgf1,Ghr,Igf1,Cd74,Met,Tgfa,Thbs1,Trf,Wnt5a,5730559C18Rik,Plce1,Muc20,Cxcl17
37_Member	GO Biological Processes	GO:0043405	regulation of MAP kinase activity	-3.83998	-2.33787	26/289	Apoe,Cav1,Cd24a,Dab2,Ephb2,Erbb2,Fgf1,Ghr,Igf1,Cd74,Met,Pdgfb,Ptpn5,Sfrp2,Sorl1,Tgfa,Thbs1,Trf,Wnt5a,Ror2,5730559C18Rik,Plce1,Cblc,Tnxb,Muc20,Cxcl17
37_Member	GO Biological Processes	GO:0032147	activation of protein kinase activity	-3.3075	-1.89833	22/246	Agt,Ang,Chil1,Dab2,Emp2,Fgf1,Gas6,Ghr,Hnf4a,Igf1,Cd74,Met,Pdgfb,Tgfa,Tgfb2,Thbs1,Trf,Wnt5a,5730559C18Rik,Plce1,Muc20,Cxcl17
37_Member	GO Biological Processes	GO:0045860	positive regulation of protein kinase activity	-3.28862	-1.88292	33/436	Adrb2,Agt,Ang,Cd24a,Chil1,Clu,Csf1,Dab2,Emp2,Erbb2,Acsl1,Fgf1,Gas6,Ghr,Hnf4a,Igf1,Cd74,Lrp8,Ltf,Met,Pdgfb,Reln,Tgfa,Tgfb2,Thbs1,Trf,Wnt5a,Ror2,5730559C18Rik,Plce1,Rassf2,Muc20,Cxcl17
37_Member	GO Biological Processes	GO:0071902	positive regulation of protein serine/threonine kinase activity	-2.61111	-1.35972	23/296	Adrb2,Agt,Cd24a,Chil1,Dab2,Erbb2,Acsl1,Fgf1,Ghr,Igf1,Cd74,Ltf,Met,Pdgfb,Tgfa,Thbs1,Trf,Wnt5a,Ror2,5730559C18Rik,Plce1,Muc20,Cxcl17
37_Member	GO Biological Processes	GO:0043406	positive regulation of MAP kinase activity	-2.43562	-1.22626	18/218	Cd24a,Dab2,Erbb2,Fgf1,Ghr,Igf1,Cd74,Met,Pdgfb,Tgfa,Thbs1,Trf,Wnt5a,Ror2,5730559C18Rik,Plce1,Muc20,Cxcl17
38_Summary	GO Biological Processes	GO:0048608	reproductive structure development	-9.61915	-7.39004	49/442	Afp,Agt,Ahsg,Ar,Bmpr1b,Cebpa,Cftr,Cited1,Dlx3,Esr1,Esx1,Gli2,Lrp2,Id4,Igf1,Met,Mmp2,Nos2,Pdgfb,Plg,Pparg,St14,Ptgis,Rbp4,Serpinf1,Sfrp2,Slc8a1,Serpinb5,Spint1,Stat5b,Stra6,Hnf1a,Hnf1b,Tgfb2,Tnc,Vwf,Wnt2,Wnt5a,Osr1,Ror2,Dnmt3l,Nupr1,Dhcr24,Srd5a1,Syna,Gdf7,Sulf1,Dmrta1,Ldoc1,Alpl,Csf1,Hnf4a,Ihh,Sept4,Spink1,Vdr,Pde3a,Smad9,Dmrtc1a,Paqr5,Dmrtc1b
38_Member	GO Biological Processes	GO:0048608	reproductive structure development	-9.61915	-7.39004	49/442	Afp,Agt,Ahsg,Ar,Bmpr1b,Cebpa,Cftr,Cited1,Dlx3,Esr1,Esx1,Gli2,Lrp2,Id4,Igf1,Met,Mmp2,Nos2,Pdgfb,Plg,Pparg,St14,Ptgis,Rbp4,Serpinf1,Sfrp2,Slc8a1,Serpinb5,Spint1,Stat5b,Stra6,Hnf1a,Hnf1b,Tgfb2,Tnc,Vwf,Wnt2,Wnt5a,Osr1,Ror2,Dnmt3l,Nupr1,Dhcr24,Srd5a1,Syna,Gdf7,Sulf1,Dmrta1,Ldoc1
38_Member	GO Biological Processes	GO:0061458	reproductive system development	-9.48406	-7.26451	49/446	Afp,Agt,Ahsg,Ar,Bmpr1b,Cebpa,Cftr,Cited1,Dlx3,Esr1,Esx1,Gli2,Lrp2,Id4,Igf1,Met,Mmp2,Nos2,Pdgfb,Plg,Pparg,St14,Ptgis,Rbp4,Serpinf1,Sfrp2,Slc8a1,Serpinb5,Spint1,Stat5b,Stra6,Hnf1a,Hnf1b,Tgfb2,Tnc,Vwf,Wnt2,Wnt5a,Osr1,Ror2,Dnmt3l,Nupr1,Dhcr24,Srd5a1,Syna,Gdf7,Sulf1,Dmrta1,Ldoc1
38_Member	GO Biological Processes	GO:0003006	developmental process involved in reproduction	-7.2225	-5.23812	61/720	Afp,Agt,Ahsg,Alpl,Ar,Bmpr1b,Cebpa,Cftr,Cited1,Csf1,Dlx3,Esr1,Esx1,Gli2,Lrp2,Hnf4a,Id4,Igf1,Ihh,Met,Mmp2,Nos2,Pdgfb,Plg,Sept4,Pparg,St14,Ptgis,Rbp4,Serpinf1,Sfrp2,Slc8a1,Serpinb5,Spink1,Spint1,Stat5b,Stra6,Hnf1a,Hnf1b,Tgfb2,Tnc,Vdr,Vwf,Wnt2,Wnt5a,Osr1,Ror2,Dnmt3l,Pde3a,Smad9,Nupr1,Dmrtc1a,Paqr5,Dhcr24,Srd5a1,Syna,Gdf7,Sulf1,Dmrta1,Ldoc1,Dmrtc1b
38_Member	GO Biological Processes	GO:0007548	sex differentiation	-4.24094	-2.67085	27/289	Afp,Agt,Ahsg,Ar,Bmpr1b,Cftr,Esr1,Lrp2,Hnf4a,Mmp2,Nos2,Rbp4,Sfrp2,Stat5b,Stra6,Hnf1b,Tgfb2,Wnt5a,Osr1,Ror2,Smad9,Nupr1,Dmrtc1a,Dhcr24,Srd5a1,Dmrta1,Dmrtc1b
38_Member	GO Biological Processes	GO:0008406	gonad development	-2.60931	-1.35827	18/210	Afp,Agt,Ahsg,Ar,Bmpr1b,Cftr,Esr1,Lrp2,Mmp2,Nos2,Rbp4,Sfrp2,Stat5b,Tgfb2,Wnt5a,Osr1,Nupr1,Dmrta1
38_Member	GO Biological Processes	GO:0046660	female sex differentiation	-2.5572	-1.31777	14/147	Afp,Agt,Bmpr1b,Esr1,Lrp2,Mmp2,Nos2,Rbp4,Stat5b,Stra6,Wnt5a,Nupr1,Srd5a1,Dmrta1
38_Member	GO Biological Processes	GO:0045137	development of primary sexual characteristics	-2.52101	-1.2876	18/214	Afp,Agt,Ahsg,Ar,Bmpr1b,Cftr,Esr1,Lrp2,Mmp2,Nos2,Rbp4,Sfrp2,Stat5b,Tgfb2,Wnt5a,Osr1,Nupr1,Dmrta1
38_Member	GO Biological Processes	GO:0046661	male sex differentiation	-2.47705	-1.25565	14/150	Ahsg,Ar,Cftr,Esr1,Lrp2,Rbp4,Sfrp2,Stat5b,Tgfb2,Wnt5a,Smad9,Nupr1,Dhcr24,Srd5a1
39_Summary	GO Biological Processes	GO:0048729	tissue morphogenesis	-9.47564	-7.2595	62/643	Actc1,Agt,Aldh1a1,Ar,Cited1,Col11a1,Col5a1,Csf1,Ctsh,Dab2,Esr1,Fgf1,Gli2,Lrp2,Gpc3,Foxq1,Mst1,Foxa2,Hoxb7,Id4,Igf1,Igfbp5,Ihh,Klk1b1,Krt17,Krt6a,Krt6b,Met,Mgp,Mmp2,Myc,Ngfr,Mycn,Pdgfb,Pitx2,St14,Aldh1a2,Ret,Sfrp2,Sema3c,Serpinb5,Spint1,Hnf1a,Hnf1b,Tgfb1i1,Tgfb2,Tnc,Vdr,Wnt10a,Wnt2,Wnt5a,Osr1,Ror2,Shroom3,Heyl,Fzd2,Sapcd2,Plet1,Mylk,Gdf7,Sulf1,Crb2,Cd34,Hpn,Ptn,Aspn
39_Member	GO Biological Processes	GO:0048729	tissue morphogenesis	-9.47564	-7.2595	62/643	Actc1,Agt,Aldh1a1,Ar,Cited1,Col11a1,Col5a1,Csf1,Ctsh,Dab2,Esr1,Fgf1,Gli2,Lrp2,Gpc3,Foxq1,Mst1,Foxa2,Hoxb7,Id4,Igf1,Igfbp5,Ihh,Klk1b1,Krt17,Krt6a,Krt6b,Met,Mgp,Mmp2,Myc,Ngfr,Mycn,Pdgfb,Pitx2,St14,Aldh1a2,Ret,Sfrp2,Sema3c,Serpinb5,Spint1,Hnf1a,Hnf1b,Tgfb1i1,Tgfb2,Tnc,Vdr,Wnt10a,Wnt2,Wnt5a,Osr1,Ror2,Shroom3,Heyl,Fzd2,Sapcd2,Plet1,Mylk,Gdf7,Sulf1,Crb2
39_Member	GO Biological Processes	GO:0002009	morphogenesis of an epithelium	-9.33047	-7.1238	55/540	Agt,Aldh1a1,Ar,Cited1,Col5a1,Csf1,Ctsh,Dab2,Esr1,Fgf1,Gli2,Lrp2,Gpc3,Foxq1,Mst1,Foxa2,Hoxb7,Id4,Igf1,Igfbp5,Ihh,Krt17,Krt6a,Krt6b,Met,Mgp,Mmp2,Myc,Ngfr,Mycn,Pdgfb,Pitx2,St14,Aldh1a2,Ret,Sfrp2,Sema3c,Serpinb5,Spint1,Hnf1b,Tgfb1i1,Tgfb2,Tnc,Vdr,Wnt10a,Wnt2,Wnt5a,Osr1,Ror2,Shroom3,Fzd2,Sapcd2,Plet1,Gdf7,Sulf1
39_Member	GO Biological Processes	GO:0061138	morphogenesis of a branching epithelium	-8.06373	-5.98589	30/222	Agt,Ar,Cited1,Csf1,Ctsh,Esr1,Fgf1,Gli2,Gpc3,Foxa2,Hoxb7,Igf1,Ihh,Met,Mgp,Myc,Mycn,Pdgfb,Pitx2,St14,Sfrp2,Sema3c,Spint1,Hnf1b,Tnc,Vdr,Wnt2,Wnt5a,Gdf7,Sulf1
39_Member	GO Biological Processes	GO:2000027	regulation of organ morphogenesis	-7.9104	-5.84175	28/200	Agt,Ar,Cd34,Cited1,Csf1,Dab2,Esr1,Fgf1,Gpc3,Hoxb7,Hpn,Met,Myc,Ngfr,Ptn,Sfrp2,Sema3c,Hnf1b,Tgfb2,Vdr,Wnt10a,Wnt2,Wnt5a,Ror2,Fzd2,Aspn,Sapcd2,Sulf1
39_Member	GO Biological Processes	GO:0001763	morphogenesis of a branching structure	-7.28225	-5.28474	30/240	Agt,Ar,Cited1,Csf1,Ctsh,Esr1,Fgf1,Gli2,Gpc3,Foxa2,Hoxb7,Igf1,Ihh,Met,Mgp,Myc,Mycn,Pdgfb,Pitx2,St14,Sfrp2,Sema3c,Spint1,Hnf1b,Tnc,Vdr,Wnt2,Wnt5a,Gdf7,Sulf1
39_Member	GO Biological Processes	GO:0048754	branching morphogenesis of an epithelial tube	-6.83028	-4.89053	25/185	Agt,Ar,Cited1,Csf1,Ctsh,Esr1,Fgf1,Gli2,Gpc3,Foxa2,Hoxb7,Igf1,Ihh,Met,Mgp,Myc,Mycn,Pitx2,Sfrp2,Hnf1b,Tnc,Vdr,Wnt2,Wnt5a,Gdf7
39_Member	GO Biological Processes	GO:1905330	regulation of morphogenesis of an epithelium	-5.71009	-3.91185	17/109	Agt,Ar,Cited1,Dab2,Esr1,Fgf1,Gpc3,Hoxb7,Met,Sfrp2,Hnf1b,Wnt2,Wnt5a,Ror2,Fzd2,Sapcd2,Sulf1
39_Member	GO Biological Processes	GO:0060562	epithelial tube morphogenesis	-5.3519	-3.61074	35/373	Agt,Ar,Cited1,Csf1,Ctsh,Esr1,Fgf1,Gli2,Lrp2,Gpc3,Mst1,Foxa2,Hoxb7,Igf1,Ihh,Met,Mgp,Myc,Mycn,Pitx2,St14,Aldh1a2,Ret,Sfrp2,Spint1,Hnf1b,Tgfb2,Tnc,Vdr,Wnt2,Wnt5a,Osr1,Shroom3,Fzd2,Gdf7
39_Member	GO Biological Processes	GO:0016331	morphogenesis of embryonic epithelium	-3.8683	-2.36247	19/179	Aldh1a1,Ar,Gli2,Lrp2,St14,Aldh1a2,Ret,Sfrp2,Spint1,Hnf1b,Tgfb1i1,Tgfb2,Wnt2,Wnt5a,Osr1,Shroom3,Fzd2,Gdf7,Sulf1
39_Member	GO Biological Processes	GO:0060688	regulation of morphogenesis of a branching structure	-2.86428	-1.56109	9/66	Agt,Ar,Esr1,Hoxb7,Met,Hnf1b,Wnt2,Wnt5a,Sulf1
40_Summary	GO Biological Processes	GO:0008217	regulation of blood pressure	-9.26262	-7.05907	30/198	Asic2,Acta2,Adrb1,Adrb2,Agt,Aoc3,Ar,Cacna1c,Cd34,Col1a2,Cyba,Emp2,Ephx2,G6pdx,Gas6,Gja5,Guca2b,Hsd11b2,Klk1,Klk1b1,Nos2,Oxtr,Pdgfb,Serpinf2,Pparg,Ptgs1,Postn,Lvrn,Olfr78,Abat,Aqp3,Jchain,Kcnma1,Hnf1a,Sulf1,Cry2,Dab2
40_Member	GO Biological Processes	GO:0008217	regulation of blood pressure	-9.26262	-7.05907	30/198	Asic2,Acta2,Adrb1,Adrb2,Agt,Aoc3,Ar,Cacna1c,Cd34,Col1a2,Cyba,Emp2,Ephx2,G6pdx,Gas6,Gja5,Guca2b,Hsd11b2,Klk1,Klk1b1,Nos2,Oxtr,Pdgfb,Serpinf2,Pparg,Ptgs1,Postn,Lvrn,Olfr78,Abat
40_Member	GO Biological Processes	GO:0003071	renal system process involved in regulation of systemic arterial blood pressure	-8.8943	-6.73495	11/25	Adrb1,Agt,Cyba,Emp2,G6pdx,Gas6,Gja5,Hsd11b2,Pdgfb,Serpinf2,Olfr78
40_Member	GO Biological Processes	GO:0003014	renal system process	-7.11233	-5.13922	18/98	Adrb1,Adrb2,Agt,Aqp3,Cacna1c,Cyba,Emp2,G6pdx,Gas6,Gja5,Hsd11b2,Jchain,Kcnma1,Pdgfb,Serpinf2,Hnf1a,Olfr78,Sulf1
40_Member	GO Biological Processes	GO:0003073	regulation of systemic arterial blood pressure	-6.08927	-4.2459	18/114	Asic2,Adrb1,Adrb2,Agt,Ar,Cyba,Emp2,G6pdx,Gas6,Gja5,Hsd11b2,Klk1,Klk1b1,Oxtr,Pdgfb,Serpinf2,Postn,Olfr78
40_Member	GO Biological Processes	GO:0001977	renal system process involved in regulation of blood volume	-4.78555	-3.1331	6/15	Cyba,Emp2,Gas6,Gja5,Hsd11b2,Pdgfb
40_Member	GO Biological Processes	GO:0003044	regulation of systemic arterial blood pressure mediated by a chemical signal	-4.32356	-2.73379	10/53	Adrb1,Adrb2,Agt,Cyba,G6pdx,Gja5,Hsd11b2,Oxtr,Serpinf2,Olfr78
40_Member	GO Biological Processes	GO:0003094	glomerular filtration	-4.26196	-2.68679	6/18	Emp2,Gas6,Gja5,Jchain,Pdgfb,Sulf1
40_Member	GO Biological Processes	GO:0003093	regulation of glomerular filtration	-4.16046	-2.61011	5/12	Cyba,Emp2,Gas6,Gja5,Pdgfb
40_Member	GO Biological Processes	GO:0001990	regulation of systemic arterial blood pressure by hormone	-4.15391	-2.60426	9/45	Adrb1,Agt,Cyba,G6pdx,Gja5,Hsd11b2,Oxtr,Serpinf2,Olfr78
40_Member	GO Biological Processes	GO:0097205	renal filtration	-4.11235	-2.56758	6/19	Emp2,Gas6,Gja5,Jchain,Pdgfb,Sulf1
40_Member	GO Biological Processes	GO:0001999	renal response to blood flow involved in circulatory renin-angiotensin regulation of systemic arteri	-4.06206	-2.52729	4/7	Adrb1,Agt,Gja5,Olfr78
40_Member	GO Biological Processes	GO:0098801	regulation of renal system process	-3.91714	-2.40251	8/38	Adrb1,Agt,Cyba,Emp2,Gas6,Gja5,Pdgfb,Olfr78
40_Member	GO Biological Processes	GO:0045777	positive regulation of blood pressure	-3.64646	-2.17702	9/52	Adrb1,Adrb2,Agt,Cyba,Ephx2,G6pdx,Hsd11b2,Oxtr,Olfr78
40_Member	GO Biological Processes	GO:0003081	regulation of systemic arterial blood pressure by renin-angiotensin	-3.60138	-2.13931	7/32	Adrb1,Agt,Cyba,G6pdx,Gja5,Serpinf2,Olfr78
40_Member	GO Biological Processes	GO:1900133	regulation of renin secretion into blood stream	-3.19861	-1.81647	3/5	Adrb1,Gja5,Olfr78
40_Member	GO Biological Processes	GO:0003084	positive regulation of systemic arterial blood pressure	-2.98682	-1.64701	5/20	Adrb1,Agt,Cyba,G6pdx,Hsd11b2
40_Member	GO Biological Processes	GO:0002001	renin secretion into blood stream	-2.91096	-1.5975	3/6	Adrb1,Gja5,Olfr78
40_Member	GO Biological Processes	GO:0050886	endocrine process	-2.60033	-1.35011	11/100	Adrb1,Agt,Cry2,Cyba,Dab2,G6pdx,Gja5,Hsd11b2,Oxtr,Serpinf2,Olfr78
40_Member	GO Biological Processes	GO:0001991	regulation of systemic arterial blood pressure by circulatory renin-angiotensin	-2.27621	-1.10579	4/18	Adrb1,Agt,Gja5,Olfr78
40_Member	GO Biological Processes	GO:0045776	negative regulation of blood pressure	-2.04756	-0.932395	7/58	Adrb1,Adrb2,G6pdx,Gja5,Guca2b,Nos2,Abat
